# Supplementary material for: Pluripotent stem cell-derived epithelium misidentified as brain microvascular endothelium requires ETS factors to acquire vascular fate
Source: Proc Natl Acad Sci U S A. 2021 Feb 4;118(8):e2016950118. doi: 10.1073/pnas.2016950118 (PMC7923590; doi:10.1073/pnas.2016950118)
Supplement: Supplementary File [file pnas.2016950118.sd01.xls]

## Sheet: FPKM_Matrix_AllSamples-4-Nov-20
	GeneSymbol	Description	IEC 1	IEC 2	HUVEC 1	IEC 3	HUVEC 2	HUVEC 3	LSEC 1	LSEC 1	HUVEC 4	HUVEC 5	HUVEC 6	Dermal EC 1	Dermal EC 2	HUVEC 7	HUVEC 8	HUVEC 9	HUVEC 10	HUVEC 11	HUVEC 12	HUVEC 13	HUVEC 14	HUVEC 15	HUVEC 16	Glomureli EC	Aortic EC	Cardiac EC	Dermal EC 2	Pulmonary EC	BMEC 1	BMEC 2	Cortical endothelial cells	Cortical endothelial cells	Lu et al Epi-iBMEC 1	Lu et al Epi-iBMEC 2	Lu et al Epi-iBMEC 3	Lu et al Epi-iBMEC 4	Lu et al Epi-iBMEC 5	Lu et al Epi-iBMEC 6	Vatine et al. 2019 Epi-iBMEC 1	Vatine et al. 2019 Epi-iBMEC 2	Vatine et al. 2019 Epi-iBMEC 3	Vatine et al. 2019 Epi-iBMEC 4	Vatine et al. 2019 Epi-iBMEC 5	Vatine et al. 2019 Epi-iBMEC 6	Vatine et al. 2019 Epi-iBMEC 7	Vatine et al. 2019 Epi-iBMEC 8	Vatine et al. 2019 Epi-iBMEC 9
ENSG00000000003	TSPAN6	tetraspanin 6 [Source:HGNC Symbol;Acc:HGNC:11858]	4.03436	4.88654	14.7503	4.25368	12.8551	12.7844	10.5806	10.9435	16.4167	17.1633	14.1423	16.5988	15.9108	13.9268	12.8551	12.7844	12.7844	16.2821	18.4953	16.8348	14.0463	22.8782	16.2017	3.77874	10.9306	12.9808	16.0107	16.3464	11.1442	8.00772	13.3712	4.58618	28.356	18.6091	26.5032	20.8825	46.18	33.2603	38.5271	31.5591	33.3453	31.3528	32.4506	32.4142	29.754	28.9783	26.9311
ENSG00000000005	TNMD	tenomodulin [Source:HGNC Symbol;Acc:HGNC:17757]	0	0	0	0	0.0168889	0	0	0	0	0	0	0	0.016303	0.0141927	0.0168889	0	0	0	0.0598267	0.0303293	0	0	0.0191308	0.221747	0	0	0	0	0	0.135065	0	0.228641	0	0.0827036	0	0.209403	0.0169904	0.284919	0.0962643	0	0	0	0	0	0	0	0
ENSG00000000419	DPM1	dolichyl-phosphate mannosyltransferase subunit 1, catalytic [Source:HGNC Symbol;Acc:HGNC:3005]	10.0311	7.12476	38.3863	12.3805	39.5139	38.4903	36.5251	33.5319	39.5093	27.8943	37.7652	37.4457	37.9909	44.4509	39.5139	38.4903	38.4903	37.7483	28.9362	46.6455	42.1122	35.2451	61.5885	25.86	31.881	32.1881	31.1621	33.5526	38.9273	38.7347	11.8987	16.3165	32.9727	30.4255	32.9604	30.1945	34.6974	27.329	40.7902	35.4093	33.8026	36.3684	41.5859	40.0566	39.8701	40.2269	35.6179
ENSG00000000457	SCYL3	SCY1 like pseudokinase 3 [Source:HGNC Symbol;Acc:HGNC:19285]	0	2.11436	2.28952	0.355262	0.991571	0.895195	1.24508	1.34066	1.74415	1.21725	1.33257	1.57274	1.55588	1.36112	0.991571	0.895195	0.895195	1.15405	1.89199	2.1141	1.05558	1.2393	1.04265	2.4897	1.0592	1.13835	1.14043	1.25112	1.85419	2.40107	3.18779	0.641775	1.73803	1.90356	1.79883	1.50373	4.0378	3.59884	2.78087	2.7015	2.74787	2.06346	2.08714	2.30783	2.11201	2.33278	2.35925
ENSG00000000460	C1orf112	chromosome 1 open reading frame 112 [Source:HGNC Symbol;Acc:HGNC:25565]	1.39781	0.498873	1.685	0.682997	3.42225	3.21009	1.59775	1.73076	1.39958	1.66846	3.87196	1.69058	1.73314	4.9974	3.42225	3.21009	3.21009	2.23118	1.23327	1.76761	2.59429	1.10437	0.952357	1.00003	1.85851	0.663981	0.757409	0.797282	3.19179	2.76966	0.735431	1.01791	2.81289	1.15145	1.81148	0.751458	7.09649	3.04709	2.58872	2.39854	2.18802	2.58033	2.48458	2.68364	2.05811	2.5115	2.1695
ENSG00000000938	FGR	FGR proto-oncogene, Src family tyrosine kinase [Source:HGNC Symbol;Acc:HGNC:3697]	2.94304	0.571249	0.035439	0	0.0234812	0.0192787	0.0422203	0.0756956	0	0.0223308	0	0.0909795	0.0831107	0.0591974	0.0234812	0.0192787	0.0192787	0.00805108	0.0831787	0.217866	0	0.0632297	0.0398972	17.808	0.0443362	0.119153	0.162617	0.0693379	0.0113037	0	21.3594	16.1062	0	0	0.0404083	0	0.0157481	0.00600198	0	0	0	0	0	0	0	0	0
ENSG00000000971	CFH	complement factor H [Source:HGNC Symbol;Acc:HGNC:4883]	0	0	12.8783	0	7.6182	7.31001	1.3017	1.39415	10.9349	8.1879	6.79927	13.6398	13.2931	8.23673	7.6182	7.31001	7.31001	10.7276	30.6004	17.146	8.43605	14.5047	8.2343	5.13461	21.7027	39.0378	4.88436	4.78729	8.32385	3.76441	15.0857	12.8579	0.0255989	0.0523129	0.11375	0.0455314	0.0100753	0	0	0	0	0	0	0	0	0	0
ENSG00000001036	FUCA2	alpha-L-fucosidase 2 [Source:HGNC Symbol;Acc:HGNC:4008]	8.47724	22.9739	36.2631	16.0508	20.1427	21.5174	18.9728	19.4039	32.1433	13.3323	24.7417	12.9477	13.8805	17.9169	20.1427	21.5174	21.5174	13.8495	15.8224	20.359	17.2645	26.2942	24.1619	9.42245	19.9538	18.0387	21.6107	21.7659	42.5097	17.8293	8.85576	2.96545	30.4674	24.3041	28.0455	27.4129	29.6855	25.5168	32.4713	32.1275	32.8989	32.1871	30.7067	30.6455	36.6996	37.0482	40.4446
ENSG00000001084	GCLC	glutamate-cysteine ligase catalytic subunit [Source:HGNC Symbol;Acc:HGNC:4311]	1.87573	1.05522	5.64441	2.05466	3.59208	3.395	3.94159	4.09027	5.76941	3.39776	4.42137	4.24193	4.01332	3.49652	3.59208	3.395	3.395	3.91301	4.5207	4.38219	3.04859	3.86734	2.69865	4.27877	2.80882	4.28324	5.83564	5.66052	3.47309	4.65076	2.45123	4.19742	3.91113	4.44629	4.41222	5.64488	3.62981	4.33131	3.33607	3.29571	3.76723	2.41708	2.67523	2.87316	3.27788	4.06371	4.05611
ENSG00000001167	NFYA	nuclear transcription factor Y subunit alpha [Source:HGNC Symbol;Acc:HGNC:7804]	16.0968	12.5844	15.738	11.2642	17.7017	16.8885	7.66987	8.61271	25.1882	16.8074	18.0871	13.698	13.8919	15.7631	17.7017	16.8885	16.8885	19.6762	14.5429	12.0506	16.7926	13.7564	13.3273	8.41776	9.57851	5.94287	8.64458	9.7417	12.9368	10.8414	7.22296	12.7984	16.3312	18.0984	14.9477	16.5252	22.1722	29.5939	13.861	15.6428	14.9804	12.4913	12.7637	12.437	11.4299	13.1294	12.4507
ENSG00000001460	STPG1	sperm tail PG-rich repeat containing 1 [Source:HGNC Symbol;Acc:HGNC:28070]	0.632255	0	1.46342	0.414998	1.37058	1.39021	0.805045	0.876359	1.04256	1.21836	1.24504	1.19144	1.25519	1.37192	1.37058	1.39021	1.39021	1.48211	1.15888	0.932311	1.47737	1.18721	1.22319	1.31834	0.841513	0.587101	0.779053	0.558968	1.36341	1.76294	0.656225	0.129754	1.42395	1.11078	1.79122	1.38246	1.01884	1.11959	1.73906	1.63856	1.36965	1.56907	1.52587	1.70028	1.6056	1.63502	1.66985
ENSG00000001461	NIPAL3	NIPA like domain containing 3 [Source:HGNC Symbol;Acc:HGNC:25233]	3.03275	1.26618	5.42873	2.62913	2.63122	2.50928	2.93444	3.09376	3.24948	3.07977	2.89277	3.66342	3.80432	2.94739	2.63122	2.50928	2.50928	3.46495	4.16667	1.87968	3.67066	5.0765	3.30966	4.27907	3.17744	3.33902	3.70559	3.88702	4.32192	3.58417	2.58775	1.64405	4.11287	8.12453	5.09327	9.26379	2.37359	2.90014	12.3881	11.7589	12.6531	12.1625	12.2149	11.8022	12.3093	13.42	13.3833
ENSG00000001497	LAS1L	LAS1 like, ribosome biogenesis factor [Source:HGNC Symbol;Acc:HGNC:25726]	7.6543	12.0726	5.3822	9.91699	12.3526	12.0791	7.20938	7.33136	5.00908	8.02282	8.25523	7.39874	7.30282	9.82039	12.3526	12.0791	12.0791	8.35731	6.3628	6.60068	9.51903	6.68792	6.82529	4.95508	9.34231	7.27932	6.78828	6.66417	7.39849	4.12421	2.85516	2.99679	6.72441	5.71301	5.40013	5.98996	8.19314	7.25994	6.92799	7.49575	7.61807	9.30463	9.10426	8.53565	9.11493	9.49279	9.47341
ENSG00000001561	ENPP4	ectonucleotide pyrophosphatase/phosphodiesterase 4 [Source:HGNC Symbol;Acc:HGNC:3359]	0.289245	0.284458	16.1692	0.759418	5.51892	5.15518	0.75686	0.683618	8.90652	3.16358	4.31764	6.74462	6.28685	10.4351	5.51892	5.15518	5.15518	5.14768	9.10399	6.18907	8.72894	11.7442	11.2084	4.26568	1.21427	0.610284	2.77451	1.3142	2.61736	7.2937	8.92056	6.64833	2.26951	2.50216	3.43476	6.13244	1.68209	1.51529	0.477631	0.478541	0.382219	0.445895	0.358296	0.414484	0.518169	0.389488	0.435751
ENSG00000001617	SEMA3F	semaphorin 3F [Source:HGNC Symbol;Acc:HGNC:10728]	33.3951	20.5607	48.4067	9.34554	62.9747	69.1252	27.5702	26.1599	35.2093	60.5914	55.2602	28.7563	28.0753	28.9534	62.9747	69.1252	69.1252	41.5659	25.635	24.4454	42.7257	22.6821	27.1627	74.3784	78.8259	83.9834	56.7557	38.8947	58.2727	6.12803	0.413321	0.419522	7.01528	8.11167	6.52733	4.1566	19.8045	55.4886	4.06251	4.08064	4.20896	3.21643	3.29229	2.19966	2.13033	2.26356	2.60369
ENSG00000001626	CFTR	cystic fibrosis transmembrane conductance regulator [Source:HGNC Symbol;Acc:HGNC:1884]	0	0	0	0	0.0287332	0.013106	0	0.00280686	0	0.0121447	0.0122377	0	0	0.0134145	0.0287332	0.013106	0.013106	0.00328396	0.0045237	0.0143331	0.00696382	0.00429846	0.00361637	0.125753	0.00301405	0.0104146	0	0	0	0.127659	0.374721	0.259325	9.96677	3.53636	25.5176	5.1222	0.902503	0.117511	0.312385	0.324174	0.355857	0.472235	0.546498	0.383275	0.59001	0.609076	0.553249
ENSG00000001629	ANKIB1	ankyrin repeat and IBR domain containing 1 [Source:HGNC Symbol;Acc:HGNC:22215]	5.92452	9.04584	10.815	8.23091	6.85691	6.41562	9.12189	8.82479	16.3514	11.1669	11.948	13.6347	12.2183	10.3387	6.85691	6.41562	6.41562	11.4938	12.2205	9.94067	10.5312	13.5092	15.6854	6.66671	10.3619	9.11061	8.48629	8.83874	11.3235	12.9009	22.9403	15.3079	16.3177	19.788	19.9483	20.9944	9.49927	10.3728	6.07552	5.83619	5.89393	5.69388	4.80741	4.94243	4.86877	4.4077	5.5428
ENSG00000001630	CYP51A1	cytochrome P450 family 51 subfamily A member 1 [Source:HGNC Symbol;Acc:HGNC:2649]	4.09462	3.65338	0.397893	1.66726	0.307019	0.537021	0.406311	0.363813	0.209649	0.558565	0.255838	0.349112	0.335024	0.18509	0.307019	0.537021	0.537021	0.47371	1.05447	0.713155	0.626011	2.02191	1.49694	0.525791	2.22429	0.769293	1.13854	0.990363	0.506043	0.0533763	0	0	1.27308	0.57523	0.861428	0.405494	0.510295	0.516922	1.43928	1.83258	1.7168	2.12103	2.27088	2.44165	2.96408	2.58706	2.63657
ENSG00000001631	KRIT1	KRIT1, ankyrin repeat containing [Source:HGNC Symbol;Acc:HGNC:1573]	2.81893	4.42497	7.74927	7.53252	4.58446	4.21018	5.8699	6.15762	6.83764	5.36021	6.19368	5.74405	5.52965	6.47864	4.58446	4.21018	4.21018	5.2702	6.6046	7.81172	6.0133	5.52336	6.18346	6.54374	5.59839	4.50367	3.96827	4.94068	6.99105	7.39571	9.19537	6.82348	4.72611	4.4556	4.53899	4.2876	6.94445	6.58396	4.96717	4.99527	4.43434	3.829	4.85807	4.18449	4.43836	4.91074	4.48766
ENSG00000002016	RAD52	RAD52 homolog, DNA repair protein [Source:HGNC Symbol;Acc:HGNC:9824]	0.513711	1.81559	2.59551	2.98282	1.80409	1.75294	2.73543	3.08668	2.17434	3.88811	2.24709	3.00473	3.03824	3.49025	1.80409	1.75294	1.75294	2.32968	3.40686	3.18153	2.21531	1.76497	2.2347	2.15449	2.42616	1.38308	1.01476	1.03481	2.65698	2.23164	1.90424	2.7235	2.2393	1.48724	2.0973	2.03571	2.93131	2.75689	1.35011	1.21031	1.21022	1.0574	1.28229	1.38026	1.01574	1.08085	0.997618
ENSG00000002079	MYH16	myosin heavy chain 16 pseudogene [Source:HGNC Symbol;Acc:HGNC:31038]	0	0.31272	0.0970021	0	0.462756	0.488991	0.0957526	0.071575	0.0747722	0.281165	0.372284	0.112061	0.124084	0.169234	0.462756	0.488991	0.488991	0.171889	0.0819623	0.126961	0.90658	0.0576898	0.264518	0.136626	0.068768	0.0372732	0.501333	0.0806602	1.12002	0.342665	0	0	0.184814	0.0461608	0.875982	0.0159379	0	0	0.0244226	0.00443954	0	0.0346604	0	0.00405035	0.0121202	0.086502	0.0159681
ENSG00000002330	BAD	BCL2 associated agonist of cell death [Source:HGNC Symbol;Acc:HGNC:936]	8.82151	9.48882	29.1209	5.56755	5.04661	6.14322	4.91937	4.15697	9.11226	4.78422	14.605	5.72108	5.4555	2.83621	5.04661	6.14322	6.14322	5.71507	3.722	1.75823	6.18111	6.64467	5.50913	3.73256	7.07898	6.47427	5.74472	6.13482	23.405	0.891209	0.23357	0.646566	13.5045	15.6073	14.383	16.2648	13.8374	18.7511	11.8871	12.1898	11.4489	10.4679	9.63889	10.2784	10.9428	11.0881	13.8236
ENSG00000002549	LAP3	leucine aminopeptidase 3 [Source:HGNC Symbol;Acc:HGNC:18449]	6.61089	12.6709	54.9708	8.61389	30.7975	30.364	36.2157	34.0369	24.5464	21.5617	26.8121	75.3554	75.0266	26.6596	30.7975	30.364	30.364	26.7354	70.0076	26.8018	28.1041	61.6518	30.6745	56.1356	32.1545	44.0185	32.1999	34.3739	29.6825	14.4779	31.3037	15.026	10.3494	10.2441	9.56872	9.41495	11.7729	8.94081	11.8338	11.9392	12.3115	13.7311	13.9141	13.4731	14.1434	15.6343	14.4103
ENSG00000002586	CD99	CD99 molecule (Xg blood group) [Source:HGNC Symbol;Acc:HGNC:7082]	130.186	161.751	129.301	67.6759	157.898	178.149	191.272	170.735	151.642	132.035	119.473	162.25	164.105	146.23	157.898	178.149	178.149	165.458	122.812	102.233	194.864	240.395	281.665	61.2984	188.239	172.306	261.497	184.364	204.326	137.068	8.7465	7.56624	95.3948	84.0436	102.916	96.4193	43.2475	60.8193	156.102	158.934	159.983	146.499	137.508	144.993	148.755	154.369	171.896
ENSG00000002587	HS3ST1	heparan sulfate-glucosamine 3-sulfotransferase 1 [Source:HGNC Symbol;Acc:HGNC:5194]	0	1.0531	3.34448	0.266173	0.825791	0.967788	2.39657	1.82384	0.464859	0.354667	0.187201	1.08373	0.948215	0.693957	0.825791	0.967788	0.967788	0.369912	0.490687	0.287025	0.377684	0.349691	0.23951	2.92295	0.396094	2.52366	1.34721	1.00662	1.35849	0.665733	2.49153	1.7806	0.430871	0.133707	0.422888	0.239457	0.123943	0.464715	1.23366	1.20753	1.06706	2.78974	2.4031	2.32925	1.25586	1.17304	1.11063
ENSG00000002726	AOC1	amine oxidase, copper containing 1 [Source:HGNC Symbol;Acc:HGNC:80]	0	0	0	0	0	0	0	0.00625158	0	0	0	0	0	0	0	0	0	0.00731419	0.0151131	0.0255388	0	0	0	14.0041	0	0.0231958	0	0	0.00513453	0.0568659	0	0	0.190837	0.0766046	0.0220259	0.044082	1.86703	0.856064	0.0135099	0.0368375	0.0304839	0.0328683	0	0.0134433	0.00670459	0	0.0264994
ENSG00000002745	WNT16	Wnt family member 16 [Source:HGNC Symbol;Acc:HGNC:16267]	0	0	0	0	0.00833829	0	0.0192763	0	0	0.0158596	0	0.00807683	0	0.00700711	0.00833829	0	0	0.00857696	0	0.022461	0.00909397	0	0.00472257	0.0625596	0.00787203	0.00906684	0	0.00923336	0	0	0.244672	0.0564415	0.2078	0.38382	0	0.0103385	0.0671071	0.249367	0	0.0691158	0.0178734	0.00963572	0.00881068	0.0472926	0	0	0
ENSG00000002746	HECW1	HECT, C2 and WW domain containing E3 ubiquitin protein ligase 1 [Source:HGNC Symbol;Acc:HGNC:22195]	0	0.260529	0.00293866	0.0194555	0	0.00479586	0	0.00171186	0	0	0.0049757	0	0	0	0	0.00479586	0.00479586	0	0	0	0	0.00262155	0	0.357907	0.00183822	0.00211722	0	0.0021561	0	0.0155714	3.85654	1.0412	0.942483	1.13464	0.388013	1.08638	0.0117527	0.0328478	0.0258957	0.0262265	0.0146078	0.0517514	0.0267462	0.0441736	0.018359	0.00589626	0.0362813
ENSG00000002822	MAD1L1	mitotic arrest deficient 1 like 1 [Source:HGNC Symbol;Acc:HGNC:6762]	9.04296	6.54187	3.06794	5.33622	6.3747	6.86416	4.63697	3.77273	2.61863	4.37064	3.60883	3.71946	3.69939	5.00302	6.3747	6.86416	6.86416	3.66737	3.67698	2.12745	5.05742	4.56232	4.94599	3.51298	4.2749	3.99543	4.39625	4.00634	3.05515	1.20307	0.606959	0.356401	4.7764	3.00192	3.39393	2.33153	2.88301	3.92504	5.5842	5.70871	6.79592	6.38872	6.29473	5.68464	6.06738	6.59413	7.99247
ENSG00000002834	LASP1	LIM and SH3 protein 1 [Source:HGNC Symbol;Acc:HGNC:6513]	58.0713	68.8113	60.276	36.3237	58.5914	60.3251	74.8812	74.5215	56.6301	46.1258	63.3352	52.0318	51.3806	49.5449	58.5914	60.3251	60.3251	43.4931	31.0639	19.1489	64.229	64.3021	50.635	21.604	69.4392	61.7008	58.0728	60.6635	86.2014	30.1807	10.0568	5.91711	147.475	122.476	126.553	115.504	20.6524	53.9034	56.3993	55.9357	57.8024	71.5441	77.6539	83.1534	88.5886	87.4878	100.907
ENSG00000002919	SNX11	sorting nexin 11 [Source:HGNC Symbol;Acc:HGNC:14975]	3.05915	5.04476	7.81846	3.39055	8.98832	8.9398	6.85079	7.38529	3.71077	5.88748	5.72303	7.45017	7.39541	8.26941	8.98832	8.9398	8.9398	7.63227	8.0401	8.23315	8.97229	9.57382	12.1204	4.52594	7.07617	7.42044	7.52815	7.02233	7.00219	2.95488	5.64221	0.96979	5.23282	6.35116	5.19314	5.68443	3.60327	3.5561	7.51432	5.96125	6.84521	7.52004	6.93192	7.39886	7.87067	7.29182	8.79575
ENSG00000002933	TMEM176A	transmembrane protein 176A [Source:HGNC Symbol;Acc:HGNC:24930]	0	0	0	0	0	0	0	0	0	0	0	0	0	0	0	0	0	0	0.00553728	0	0	0	0	10.8043	0	0	0.0085465	0	0	0	4.58681	0.846477	0.322134	0.0306186	0.984544	0.164742	1.75339	0.851056	0.423214	0.413004	0.201041	0.189671	0.305568	0.132988	0.250561	0.291906	0.145636
ENSG00000003056	M6PR	mannose-6-phosphate receptor, cation dependent [Source:HGNC Symbol;Acc:HGNC:6752]	6.12624	11.5593	37.4039	11.9411	22.6341	21.2312	25.0308	27.767	30.8422	17.5064	21.0554	18.2006	17.9155	24.6409	22.6341	21.2312	21.2312	23.8151	27.8634	21.5127	24.442	25.8606	31.8648	8.7636	20.8791	18.1613	18.7516	22.9034	27.848	29.1898	12.4635	4.43449	21.8744	28.3368	25.2361	40.9798	23.6609	24.0748	23.4236	23.2801	22.5456	23.8099	25.0955	23.7096	23.9074	25.0635	22.8652
ENSG00000003096	KLHL13	kelch like family member 13 [Source:HGNC Symbol;Acc:HGNC:22931]	0	0.426289	3.91401	0.194541	4.76225	4.40868	4.24287	4.42654	5.06238	5.3066	5.89578	1.85196	1.76289	5.77881	4.76225	4.40868	4.40868	6.30044	4.87191	3.30056	4.53559	5.227	3.49335	0.701155	3.41148	3.73451	0.796237	0.327704	2.73021	2.8338	0.0571298	0.474439	0.529992	0.858066	0.442263	1.3277	4.29728	1.6363	3.17754	2.78385	2.8838	1.72342	2.16835	2.02448	1.71461	1.72158	1.53459
ENSG00000003137	CYP26B1	cytochrome P450 family 26 subfamily B member 1 [Source:HGNC Symbol;Acc:HGNC:20581]	0	0.659528	12.8925	6.01362	2.86822	2.92915	8.9788	8.70915	0.908324	5.66681	3.07594	1.49681	1.34511	0.605997	2.86822	2.92915	2.92915	5.18118	0.426386	0.00486841	2.50135	0.00730009	0.0184251	35.5537	1.05959	1.06123	0.130435	0.162108	1.92625	0.95394	0.0795489	0.256907	26.7281	1.4603	7.7425	1.33108	19.6254	2.84387	1.93668	1.55052	2.07456	4.72428	4.74945	5.90438	2.85268	3.03204	3.08144
ENSG00000003147	ICA1	islet cell autoantigen 1 [Source:HGNC Symbol;Acc:HGNC:5343]	0.770146	8.04736	9.69952	10.999	5.33705	5.50929	5.50501	5.54273	10.9919	7.08995	6.32915	9.89783	9.86375	5.83986	5.33705	5.50929	5.50929	7.38838	13.8524	13.5429	5.32355	7.93428	8.70931	8.1023	4.67646	8.37862	10.6325	8.71719	7.76787	6.7135	20.7177	7.86499	4.57207	3.32133	5.61972	3.54992	2.43288	1.33862	4.39934	4.93653	4.62969	3.88038	3.06055	3.32133	5.03226	4.86539	5.08119
ENSG00000003249	DBNDD1	dysbindin domain containing 1 [Source:HGNC Symbol;Acc:HGNC:28455]	0	0.552291	11.508	1.70129	9.30777	10.4984	18.6048	17.4692	7.31912	12.4357	7.86808	10.1979	10.2066	8.87585	9.30777	10.4984	10.4984	18.2026	5.54484	2.63465	12.8996	13.9456	16.6218	0.468394	26.4958	18.9029	15.36	20.9218	4.22934	4.94732	0.582877	0.576255	12.9145	3.95206	15.9101	5.78435	12.5439	15.4195	2.30219	2.75206	2.64601	2.79395	2.37481	2.49471	3.45162	3.67221	4.28834
ENSG00000003393	ALS2	ALS2, alsin Rho guanine nucleotide exchange factor [Source:HGNC Symbol;Acc:HGNC:443]	9.79422	4.10893	8.00889	6.59355	5.98866	5.44789	7.26021	7.30258	8.75073	6.46476	6.52097	6.6582	6.76671	7.01306	5.98866	5.44789	5.44789	6.17623	8.33532	5.83573	6.5828	8.50731	7.57854	4.69055	7.00604	6.361	4.65012	4.60755	9.38422	9.08855	5.91645	4.98071	7.64268	7.72194	8.24912	9.36353	5.43455	6.22474	6.63186	5.96622	6.55036	5.93703	5.65834	6.68332	5.5874	5.86792	5.78444
ENSG00000003400	CASP10	caspase 10 [Source:HGNC Symbol;Acc:HGNC:1500]	1.41646	0.391784	11.2993	1.10853	5.02811	4.73644	5.86296	6.32104	4.69633	4.57417	4.4766	12.8746	12.4607	7.35008	5.02811	4.73644	4.73644	4.34009	15.4509	7.6992	5.20278	10.2053	7.69813	7.65227	5.41591	5.20282	6.98916	5.07645	6.17614	4.80817	16.1192	7.60642	0.87128	0.217306	0.923784	0.275107	0.378024	0.074095	0.193783	0.140904	0.130409	0.136474	0.109663	0.0913392	0.161969	0.177008	0.120032
ENSG00000003402	CFLAR	CASP8 and FADD like apoptosis regulator [Source:HGNC Symbol;Acc:HGNC:1876]	12.2293	15.1363	9.97315	23.5529	7.19096	7.10796	12.1205	12.951	9.19564	8.40657	9.40242	9.36796	9.12134	9.84539	7.19096	7.10796	7.10796	8.52157	8.38923	7.72366	9.68156	9.04646	12.0645	20.877	13.3669	12.4087	9.18962	10.9727	10.3345	15.4146	11.1913	13.5618	4.47937	6.05568	8.23365	5.67311	1.48617	1.75662	2.76207	2.77369	2.58454	2.94151	2.98169	3.11925	3.16027	3.28941	3.28236
ENSG00000003436	TFPI	tissue factor pathway inhibitor [Source:HGNC Symbol;Acc:HGNC:11760]	24.7603	22.5321	102.37	48.0119	30.9934	31.1429	35.7444	35.5264	56.5322	30.3558	41.3035	34.3498	34.543	37.1467	30.9934	31.1429	31.1429	33.0362	78.4464	49.9098	24.1137	53.1023	31.6341	6.77033	22.2783	28.5245	71.5919	68.3271	30.9066	83.9264	4.93819	7.38486	6.2988	6.59057	12.849	8.65728	4.01187	3.60983	17.4624	15.8592	16.1884	13.8897	13.2964	14.7652	17.851	16.6384	15.8156
ENSG00000003509	NDUFAF7	NADH:ubiquinone oxidoreductase complex assembly factor 7 [Source:HGNC Symbol;Acc:HGNC:28816]	0.884326	2.08363	4.97946	3.79526	3.78338	3.412	3.85091	3.7519	2.89823	3.08099	3.37817	3.62868	3.60899	3.64877	3.78338	3.412	3.412	3.11027	6.19451	6.45318	3.03783	3.46947	3.76255	2.64019	3.93041	3.8629	3.01323	3.02667	4.24311	5.24132	5.57267	3.02475	3.01962	3.53761	3.1067	4.00762	5.73913	4.78582	4.93129	4.6917	4.38217	4.69911	4.17085	3.75943	4.18528	4.19487	3.51102
ENSG00000003756	RBM5	RNA binding motif protein 5 [Source:HGNC Symbol;Acc:HGNC:9902]	12.8196	10.9103	9.78263	15.1467	6.17624	6.00322	9.68848	10.7171	7.63381	8.16076	6.15238	14.8637	14.3037	7.07457	6.17624	6.00322	6.00322	7.03283	20.1616	18.8647	6.22112	6.9703	6.751	10.2417	7.48728	8.86039	6.82822	7.79758	8.85141	10.8853	7.81099	11.6988	8.39353	9.13114	8.65449	10.1877	13.0045	14.7151	9.28797	9.19547	8.53086	8.08282	7.34363	7.00352	7.71277	7.83068	6.71454
ENSG00000003987	MTMR7	myotubularin related protein 7 [Source:HGNC Symbol;Acc:HGNC:7454]	0.0945383	0	0.00360492	0	0.324842	0.231405	0.24664	0.251996	0.0333454	0.168093	0.103765	0.333165	0.322795	0.220794	0.324842	0.231405	0.231405	0.211294	0.17599	0.411779	0.234451	0.147932	0.319261	0.286728	0.126279	0.290891	0.313422	0.259204	0.0103484	0.191018	4.34542	1.29344	1.16761	0.135679	0.680682	0.260613	1.50902	0.974409	0.181524	0.292029	0.122878	0.259459	0.247338	0.334164	0.310795	0.342365	0.204733
ENSG00000003989	SLC7A2	solute carrier family 7 member 2 [Source:HGNC Symbol;Acc:HGNC:11060]	5.03736	2.84519	1.19403	4.2619	3.15081	2.90885	7.32372	7.33059	4.37589	3.9222	5.10704	0.996234	1.06585	3.11318	3.15081	2.90885	2.90885	4.23522	1.82772	2.30098	4.37422	1.52831	4.4282	1.38069	13.5839	19.5467	4.9311	2.89863	3.47484	1.81556	1.76633	1.02447	4.94882	1.79558	5.16407	3.32661	16.3089	3.57406	4.0323	3.98098	3.42486	3.07265	2.75867	2.97517	2.60113	2.94088	2.55738
ENSG00000004059	ARF5	ADP ribosylation factor 5 [Source:HGNC Symbol;Acc:HGNC:658]	13.8051	10.6067	46.3574	17.2805	39.4715	42.2869	37.2926	31.9812	25.1074	44.4759	26.4053	46.3564	48.0486	29.1154	39.4715	42.2869	42.2869	53.876	49.8542	38.8736	40.5286	61.7928	54.0698	24.2061	57.9683	48.1194	61.0716	52.946	49.2278	18.9445	0	0.393492	60.3306	38.7574	46.2926	29.6055	72.9113	62.5415	54.5887	51.498	57.0704	57.6883	60.0124	59.6498	65.0619	65.2803	67.091
ENSG00000004139	SARM1	sterile alpha and TIR motif containing 1 [Source:HGNC Symbol;Acc:HGNC:17074]	1.98102	2.76197	0.479033	3.43981	0.151374	0.13631	0.308552	0.319835	0.391976	0.202006	0.630156	0.179737	0.188545	0.231846	0.151374	0.13631	0.13631	0.231049	0.482599	0.184149	0.170418	0.516096	0.723207	0.760195	0.163654	0.3292	0.208242	0.181141	0.548291	0.253831	0.0358209	0.165265	0.491444	1.34862	0.284866	1.48635	0.503518	0.934236	0.510263	0.569184	0.604467	0.507854	0.564984	0.477744	0.322292	0.43868	0.491337
ENSG00000004142	POLDIP2	DNA polymerase delta interacting protein 2 [Source:HGNC Symbol;Acc:HGNC:23781]	17.6326	33.5275	52.2315	15.3718	85.9836	89.1621	49.3455	47.2486	37.853	52.8519	58.4944	39.8369	41.7664	64.9631	85.9836	89.1621	89.1621	59.7368	37.3295	39.7824	64.7358	56.2872	59.9385	28.4465	66.5429	62.2565	50.7891	47.9545	65.7722	29.7322	13.7305	10.6737	40.0221	34.39	37.3416	38.9117	39.7743	40.5024	55.0232	51.9234	60.2089	58.3257	56.2441	54.8124	59.4481	66.4631	65.8837
ENSG00000004399	PLXND1	plexin D1 [Source:HGNC Symbol;Acc:HGNC:9107]	279.03	286.259	118.637	244.214	70.9685	72.5749	89.2399	82.4953	108.808	143.852	96.1547	181.37	177.156	93.5713	70.9685	72.5749	72.5749	137.196	103.629	57.3897	106.105	136.522	125.915	85.7623	103.097	170.907	183.758	143.138	63.3069	14.1799	4.05574	3.08083	31.8788	28.0034	34.8481	30.6811	2.38488	3.23748	12.5096	14.2458	16.0856	16.2499	15.4722	14.673	12.5269	13.8278	15.7417
ENSG00000004455	AK2	adenylate kinase 2 [Source:HGNC Symbol;Acc:HGNC:362]	6.24838	7.16141	26.6495	8.34967	24.8979	24.609	21.3045	22.971	20.4566	18.91	24.1265	18.0419	19.1119	23.724	24.8979	24.609	24.609	20.0675	18.7966	20.0112	23.0688	18.4041	20.4585	10.9627	20.4711	18.4723	17.922	18.3278	26.9609	21.567	13.6532	5.91344	11.0905	12.3737	9.70662	12.2623	19.6311	18.9504	11.7089	11.0244	10.4928	11.9883	13.6359	12.2885	11.9216	11.8856	11.1871
ENSG00000004468	CD38	CD38 molecule [Source:HGNC Symbol;Acc:HGNC:1667]	0	0	0.790236	0	0.00396662	0	0.400421	0.383613	0.0830642	0.0679012	0.0304095	0.315064	0.390559	0.0433337	0.00396662	0	0	0.0693626	0.977963	0.0854795	0.0389349	0.357822	0.0741372	2.08322	0.00748962	0.021566	4.57168	5.58276	0.0486923	0.0634442	0.989342	4.77928	0.121665	0.0349635	0.147443	0.0393452	0.0558663	0.191627	0.00753637	0.0041099	0	0	0.00419134	0	0.00374009	0.00400395	0.0110868
ENSG00000004478	FKBP4	FKBP prolyl isomerase 4 [Source:HGNC Symbol;Acc:HGNC:3720]	4.57084	8.30075	21.9888	7.8152	30.9182	29.4402	15.6543	16.1758	18.1741	18.306	23.1395	14.3337	15.3788	25.3955	30.9182	29.4402	29.4402	21.4847	13.6634	11.986	22.316	12.7852	13.8722	8.58562	20.4622	12.272	9.49399	10.1316	22.9132	20.2762	4.6209	4.72576	19.9698	14.2664	16.5744	12.1578	29.789	37.1774	16.4809	16.7572	18.577	18.5378	19.6462	20.2998	17.9171	18.4552	18.7262
ENSG00000004487	KDM1A	lysine demethylase 1A [Source:HGNC Symbol;Acc:HGNC:29079]	11.98	21.6039	25.5706	13.8973	49.6495	49.213	26.1656	26.7035	39.4009	41.384	41.6722	27.7924	27.7498	39.5958	49.6495	49.213	49.213	43.0786	24.8715	23.3325	34.9263	28.3584	31.0245	10.0221	28.5613	26.1723	23.7866	23.1794	31.3429	37.0094	15.9281	11.6495	108.87	45.0098	108.583	45.9464	49.4998	44.1762	40.9398	40.7179	40.8908	39.3658	37.3537	36.5808	37.2853	38.7794	39.4801
ENSG00000004534	RBM6	RNA binding motif protein 6 [Source:HGNC Symbol;Acc:HGNC:9903]	15.0335	16.2613	9.18052	16.1485	12.8285	12.8439	15.2401	16.6871	19.5728	14.4665	11.9283	18.0171	17.2362	11.8538	12.8285	12.8439	12.8439	10.6293	17.0428	29.6645	11.5584	10.0224	14.4344	20.2973	9.57992	11.447	13.1524	10.28	11.1697	14.4732	6.28291	13.6618	11.3825	8.58874	11.0695	8.42617	11.5981	18.6521	7.52075	7.40023	7.99407	7.4919	9.08143	7.82159	7.16975	6.79599	7.9102
ENSG00000004660	CAMKK1	calcium/calmodulin dependent protein kinase kinase 1 [Source:HGNC Symbol;Acc:HGNC:1469]	2.02952	0.935589	0.456043	3.54991	0.791123	0.793875	1.36885	1.42329	0.639149	0.825511	0.669211	0.386706	0.424265	0.649433	0.791123	0.793875	0.793875	0.674371	0.599411	1.03922	0.738989	0.665726	0.643062	4.4654	1.33471	1.44171	0.748939	0.867934	1.42022	0.205036	0.214945	0.297504	0.340531	0.459148	0.34792	0.463203	0.0957997	0.182558	0.386211	0.284618	0.137391	0.122743	0.224466	0.266591	0.345344	0.473225	0.266165
ENSG00000004700	RECQL	RecQ like helicase [Source:HGNC Symbol;Acc:HGNC:9948]	16.2374	8.22943	33.0327	7.26345	17.1942	15.3106	18.7016	20.4891	27.3299	16.5093	35.5153	18.2027	17.5495	23.9086	17.1942	15.3106	15.3106	16.1687	15.4297	15.2449	22.426	16.9096	24.1236	9.11227	18.5701	16.5287	18.18	18.498	35.3295	28.5489	1.68952	2.14358	19.2264	16.5859	17.6643	14.6706	10.3684	7.86461	11.7668	10.8801	12.2263	13.8563	12.7536	13.328	12.7309	13.8252	14.6449
ENSG00000004766	VPS50	VPS50, EARP/GARPII complex subunit [Source:HGNC Symbol;Acc:HGNC:25956]	1.9637	1.11954	4.20411	3.53487	2.71797	2.65422	3.67027	3.8537	3.62378	2.57387	3.08327	3.98951	3.74811	3.15417	2.71797	2.65422	2.65422	2.86381	4.15278	4.32829	3.51951	3.96537	3.86555	2.02842	3.23938	2.53637	2.21726	2.52881	3.75493	4.89929	6.16087	3.15391	2.89741	3.1746	2.64898	3.1132	2.88475	2.55839	2.65031	2.61648	2.00984	2.65895	2.66225	2.91184	2.54377	2.94097	2.43848
ENSG00000004776	HSPB6	heat shock protein family B (small) member 6 [Source:HGNC Symbol;Acc:HGNC:26511]	0	0	1.68014	0	0.6632	0.894545	0.620569	0.263772	1.62577	0.855961	2.44128	0.428269	0.472523	0.225583	0.6632	0.894545	0.894545	0.487273	0.0559355	0.0708916	0.413316	0.361422	0.0804894	0.118471	1.69945	1.85437	0.587068	0.804332	4.58365	0	0.231671	0	0.121082	1.23719	0	0.0783134	0.127083	0.121085	3.79514	4.761	5.06019	5.12753	4.88871	5.35864	4.46661	4.92517	6.07591
ENSG00000004777	ARHGAP33	Rho GTPase activating protein 33 [Source:HGNC Symbol;Acc:HGNC:23085]	4.75707	3.96149	0.55394	2.4277	1.48363	1.63403	1.09945	0.868072	0.442029	1.95172	0.931319	1.82768	1.84633	1.11645	1.48363	1.63403	1.63403	1.70156	0.267355	1.44819	1.19524	0.807368	0.960323	4.89655	2.65003	2.04046	1.36796	1.47115	1.05638	0.165365	0.227531	0.104975	1.64008	1.11889	1.46783	0.525578	3.50512	4.19396	1.36521	1.26405	1.37403	1.42773	1.39834	1.51973	1.14544	1.07492	1.29075
ENSG00000004779	NDUFAB1	NADH:ubiquinone oxidoreductase subunit AB1 [Source:HGNC Symbol;Acc:HGNC:7694]	8.07168	9.92259	36.6396	5.77355	48.3493	47.7331	33.0277	29.5539	24.2887	34.1016	31.6594	36.66	38.7648	38.5597	48.3493	47.7331	47.7331	35.7135	20.7572	35.7376	33.7887	27.0685	28.8371	13.643	36.9177	30.0474	31.666	34.6453	37.4404	19.7069	7.97875	15.1846	24.3688	20.1061	23.9871	22.4408	28.0726	21.8804	45.9306	41.0627	39.8343	40.4167	48.2152	42.3144	42.7199	42.2513	45.4894
ENSG00000004799	PDK4	pyruvate dehydrogenase kinase 4 [Source:HGNC Symbol;Acc:HGNC:8812]	0	1.90298	20.3648	0.7816	0.92663	0.983098	4.70163	4.59183	1.14452	2.42625	1.40693	10.0307	9.78705	1.72931	0.92663	0.983098	0.983098	2.80994	14.2552	6.38066	2.50027	6.21373	2.02429	67.3778	3.57879	11.5415	22.9958	12.4931	3.18044	4.86014	52.7915	94.9808	0.0576741	1.06664	0.031064	0.902718	0.290555	3.50206	0.405841	0.417706	0.41273	0.681426	0.883756	1.00107	0.748896	0.771361	0.756808
ENSG00000004838	ZMYND10	zinc finger MYND-type containing 10 [Source:HGNC Symbol;Acc:HGNC:19412]	0	0	0.0307097	0	0.0542603	0.0556865	0.036586	0.0357786	0	0.0580522	0	0.0262794	0.0523779	0.0341984	0.0542603	0.0556865	0.0556865	0.08372	0.0576628	0.0365404	0.0517805	0.0273958	0.02689	0.241714	0.0192098	0.0442509	0.0519164	0.0300424	0.0440783	0	0	0.275464	0.0325055	0.132854	0.0560253	0.0420478	0.0409397	0.0780153	0.0579891	0.0773028	0	0.070541	0	0.0128229	0	0.07531	0.0189574
ENSG00000004846	ABCB5	ATP binding cassette subfamily B member 5 [Source:HGNC Symbol;Acc:HGNC:46]	0	0	0.00443323	0	0.00881209	0.00241166	0	0	0	0	0	0	0	0	0.00881209	0.00241166	0.00241166	0	0.00208104	0.00791241	0	0	0	0.0550953	0	0	0	0	0.00212104	0	0	0.0994144	0.00281548	0.0028768	0	0.010926	0.00591002	0.0112622	0	0	0	0	0	0.00277666	0	0	0.00273668
ENSG00000004848	ARX	aristaless related homeobox [Source:HGNC Symbol;Acc:HGNC:18060]	0	0	0	0.377881	0	0	0	0	0	0	0	0	0	0	0	0	0	0	0	0	0.0103113	0	0	0.230536	0	0	0	0	0	0	0	0.767966	0	0	0	0	0	0.0144999	0	0.00979602	0	0.0218512	0	0	0	0.038174	0
ENSG00000004864	SLC25A13	solute carrier family 25 member 13 [Source:HGNC Symbol;Acc:HGNC:10983]	14.6494	13.8185	12.3834	8.86125	11.2869	11.1864	12.0637	12.7392	10.4749	8.46169	9.4302	13.9573	14.0861	10.8153	11.2869	11.1864	11.1864	8.63209	12.7061	12.9578	10.9509	13.5092	15.089	7.38219	8.87749	7.57106	10.1382	8.78952	12.4634	8.79198	3.65603	3.02626	26.1121	23.666	21.7189	25.4808	31.4835	18.2487	16.5986	17.2837	16.8415	22.3851	23.2563	21.3665	25.8664	25.8935	27.061
ENSG00000004866	ST7	suppression of tumorigenicity 7 [Source:HGNC Symbol;Acc:HGNC:11351]	0.877964	3.77751	4.4861	1.73286	4.55337	4.41726	2.95248	3.28345	4.441	2.89198	5.29748	3.93398	3.78807	4.61613	4.55337	4.41726	4.41726	3.06992	3.67168	3.77706	3.93676	3.43728	6.40728	1.83824	3.62481	3.42945	2.6461	2.60816	4.04804	5.06384	2.89943	2.83919	4.98683	5.84592	3.65208	4.63054	4.41437	6.37093	10.9845	12.1226	10.0413	12.7422	12.968	12.6421	10.1002	10.3975	10.5024
ENSG00000004897	CDC27	cell division cycle 27 [Source:HGNC Symbol;Acc:HGNC:1728]	10.4484	8.28821	26.7225	8.99815	29.7852	27.052	28.3165	28.7966	39.002	24.9041	42.4816	25.3736	25.294	39.0603	29.7852	27.052	27.052	26.0513	16.9042	22.1181	29.8988	22.951	26.0636	11.7863	23.6543	23.3884	20.287	18.554	33.1749	43.1468	20.6952	11.5979	12.8978	16.0548	9.52038	15.444	14.0901	12.9829	9.15287	7.76584	8.9939	9.28757	9.31335	9.4279	10.0051	8.83262	9.31442
ENSG00000004939	SLC4A1	solute carrier family 4 member 1 (Diego blood group) [Source:HGNC Symbol;Acc:HGNC:11027]	0	0	0.00388106	0	0.0102861	0	0.0118895	0.013565	0	0.00489106	0	0.0149453	0.00992921	0	0.0102861	0	0	0	0.0182184	0.00461794	0	0	0	1.44699	0.00971087	0.00559239	0.0168715	0.0056951	0.00742745	0.0822603	0.452738	0	0	0	0	0	0	0	0	0.0106576	0	0	0.00543439	0.0534781	0	0	0
ENSG00000004948	CALCR	calcitonin receptor [Source:HGNC Symbol;Acc:HGNC:1440]	0	0	0	0	0	0	0	0	0	0	0	0	0	0	0	0	0	0.00691971	0	0	0	0	0.00381007	0.529954	0	0	0	0	0	0	0	0.182143	0.212785	1.06733	0.194487	0.984226	0.00676757	0.0103171	1.04167	2.31409	1.48525	3.66928	4.1299	4.03804	1.83312	1.66367	1.429
ENSG00000004961	HCCS	holocytochrome c synthase [Source:HGNC Symbol;Acc:HGNC:4837]	4.95478	6.94086	15.3169	4.77068	16.2565	16.722	15.1654	15.1627	15.7084	13.3116	15.6678	12.8929	12.9609	17.7615	16.2565	16.722	16.722	15.4161	12.1525	12.0141	18.4537	15.4122	16.7128	6.48716	17.3813	15.0684	13.1412	13.9267	16.4475	10.6166	4.10043	4.41419	11.8204	12.2831	12.1801	13.962	7.95448	8.46537	14.0715	14.4667	14.1657	15.4755	14.7288	17.3265	17.2716	16.6328	15.4713
ENSG00000004975	DVL2	dishevelled segment polarity protein 2 [Source:HGNC Symbol;Acc:HGNC:3086]	8.65003	10.2626	7.54799	6.09412	9.04679	8.97162	9.28996	8.41851	5.34815	7.76738	6.27319	7.2271	7.05994	6.81662	9.04679	8.97162	8.97162	8.96591	6.48501	5.86418	8.54188	9.42279	10.0807	5.78655	8.97274	7.01317	7.91406	8.12688	7.93452	1.4226	0.596542	1.30731	9.97699	8.0489	9.7084	9.17522	10.0419	15.5661	15.6386	14.6185	15.6063	14.7126	13.9469	14.8456	13.0204	13.5337	14.0826
ENSG00000005001	PRSS22	serine protease 22 [Source:HGNC Symbol;Acc:HGNC:14368]	0	0	0	0.796763	0	0	0	0	0	0	0	0.0220683	0.0329885	0.00957277	0	0	0	0	0	0	0	0	0.0193552	2.30758	0	0	0	0	0	0	0	0	6.31101	4.26178	6.15147	2.55644	4.72143	6.90953	3.96067	3.89493	4.37079	5.39717	4.6582	4.64107	6.01486	5.48482	6.29356
ENSG00000005007	UPF1	UPF1, RNA helicase and ATPase [Source:HGNC Symbol;Acc:HGNC:9962]	15.4551	22.422	15.3512	14.7537	16.0301	17.0628	14.8939	13.7293	10.9081	20.0438	15.1818	18.2195	18.7031	16.4947	16.0301	17.0628	17.0628	21.0682	12.3022	6.76241	18.6278	16.9257	15.0153	17.3465	22.2947	20.494	18.4139	19.0603	15.4724	2.90783	1.5772	0.770466	18.735	15.5386	14.9421	13.2699	14.6378	20.9551	15.4925	17.5363	20.1084	17.6731	16.3637	16.247	17.9111	18.6768	20.6585
ENSG00000005020	SKAP2	src kinase associated phosphoprotein 2 [Source:HGNC Symbol;Acc:HGNC:15687]	0.926099	2.87611	21.0024	2.21492	11.7779	12.1654	6.8326	7.06788	23.9401	13.3886	16.1567	16.724	17.3512	15.6764	11.7779	12.1654	12.1654	16.1331	17.7147	13.4725	19.4802	23.4848	24.8246	11.7895	4.72954	3.79764	15.4161	17.0351	18.9764	15.3243	2.38495	2.43407	16.8276	11.9066	21.5247	17.3333	23.0333	21.731	5.69965	4.7517	4.38723	3.5976	4.33056	4.97308	3.96187	3.65464	3.46958
ENSG00000005022	SLC25A5	solute carrier family 25 member 5 [Source:HGNC Symbol;Acc:HGNC:10991]	28.1612	63.0636	188.01	36.045	277.531	289.12	199.937	207.138	168.955	202.338	204.867	137.241	144.398	209.155	277.531	289.12	289.12	192.859	156.31	168.871	216.01	153.737	139.116	68.4103	222.599	184.656	182.384	162.012	231.844	90.6063	76.862	54.9714	120.793	83.5134	103.655	82.0821	220.915	141.341	65.3695	61.7372	62.8898	70.3436	74.683	67.2233	74.129	70.4292	71.7443
ENSG00000005059	MCUB	mitochondrial calcium uniporter dominant negative beta subunit [Source:HGNC Symbol;Acc:HGNC:26076]	1.81081	1.57678	11.7154	0.685717	15.7154	17.0472	12.3393	11.4301	11.683	13.1108	14.6921	21.257	21.0807	15.8273	15.7154	17.0472	17.0472	11.969	8.57326	13.57	11.6094	9.31162	12.0663	2.80324	13.728	8.99612	14.5498	11.9055	17.0356	10.4276	0.44749	0.103228	4.356	2.6063	4.6924	2.48647	6.85781	4.05206	2.76708	2.69409	2.51709	2.6611	3.12615	2.64532	3.32881	3.64062	3.14004
ENSG00000005073	HOXA11	homeobox A11 [Source:HGNC Symbol;Acc:HGNC:5101]	12.1291	5.1613	6.20823	2.47318	6.96575	6.79322	0	0	5.10087	2.5108	4.6384	0.548006	0.534742	4.13027	6.96575	6.79322	6.79322	1.92767	6.89736	5.11161	6.27302	9.23581	8.99186	0.0442148	0.0111273	0.0128162	0.631526	0.378496	5.49799	4.61868	0	0	0	0.0346301	0	0	0	0	0.235132	0.109909	0.164219	0.190685	0.136995	0.211689	0.177812	0.107076	0.131773
ENSG00000005075	POLR2J	RNA polymerase II subunit J [Source:HGNC Symbol;Acc:HGNC:9197]	0	5.12606	23.7599	1.60411	27.0507	30.8592	21.711	20.6598	10.7858	19.3895	14.0766	18.3495	17.6471	14.0811	27.0507	30.8592	30.8592	24.9764	16.7904	20.9916	24.1183	24.3976	19.7192	13.9267	26.4095	19.9441	23.0844	23.4214	27.0101	2.24677	11.1879	2.03752	13.3681	13.0696	11.8726	12.3659	11.931	12.8645	19.6544	17.6525	17.292	16.0705	16.2	18.571	17.4265	16.5493	16.3592
ENSG00000005100	DHX33	DEAH-box helicase 33 [Source:HGNC Symbol;Acc:HGNC:16718]	18.099	7.09722	8.0686	5.04341	11.3266	10.4856	7.54705	7.548	7.33737	9.31401	12.3008	7.19466	7.50961	12.5886	11.3266	10.4856	10.4856	10.9268	7.79491	7.54239	11.3582	7.41302	10.1628	4.17776	8.69096	8.4139	8.17767	7.32752	8.75392	4.14764	2.85344	2.19413	6.063	7.19733	6.27304	7.61893	7.27652	5.43998	1.68922	1.72725	1.81149	1.86756	2.15291	2.46442	2.02155	2.15482	2.10105
ENSG00000005102	MEOX1	mesenchyme homeobox 1 [Source:HGNC Symbol;Acc:HGNC:7013]	0	0	0	0	0.0100448	0	0.0309617	0	0	0.00955265	0	0.116758	0.232711	0	0.0100448	0	0	0.0103323	0.0640479	0.0360769	0.0109551	0.0135242	0.0113781	0.508698	0	0.0109224	0.14279	0.011123	0.0145064	0	0	0	0.818378	0.088539	0.840092	0.037363	0.404204	0.130944	21.6323	18.9626	22.9201	23.5172	16.4408	18.1548	11.981	12.1773	12.1286
ENSG00000005108	THSD7A	thrombospondin type 1 domain containing 7A [Source:HGNC Symbol;Acc:HGNC:22207]	0.713938	1.05923	4.25817	4.99689	1.21662	1.17251	4.05684	4.58478	2.38359	2.5956	2.96915	10.7027	9.83725	2.20787	1.21662	1.17251	1.17251	1.8631	10.465	3.49393	2.51538	4.35474	3.98923	7.90996	6.31138	16.3539	6.78514	6.33112	2.16304	3.64116	2.7377	5.3723	8.33947	2.11748	22.2442	3.87761	0.49558	0.654392	0.222171	0.283564	0.319985	0.414016	0.215573	0.331613	0.480909	0.652964	0.356972
ENSG00000005156	LIG3	DNA ligase 3 [Source:HGNC Symbol;Acc:HGNC:6600]	6.24791	7.34779	2.4698	5.27872	2.96558	2.73897	1.7403	1.94113	3.20279	2.96441	3.63322	1.92865	1.88747	2.93432	2.96558	2.73897	2.73897	2.92057	2.78696	2.25082	2.76607	2.64961	3.03023	1.01459	2.32087	1.94077	1.58805	1.47066	2.48033	4.27538	2.31599	1.59565	3.94807	2.68181	3.44671	2.3278	6.74388	6.34613	3.05916	3.57428	3.73334	3.70916	3.93422	3.14554	3.16138	3.81782	2.98848
ENSG00000005175	RPAP3	RNA polymerase II associated protein 3 [Source:HGNC Symbol;Acc:HGNC:26151]	4.2501	3.31921	9.12133	5.15016	8.25185	7.8288	7.66718	7.45482	9.57651	6.48278	9.91084	6.53447	6.60465	9.1129	8.25185	7.8288	7.8288	7.8591	5.35932	7.93116	8.42653	6.35453	8.17667	2.68231	5.74859	5.18699	3.8845	4.2135	9.6512	11.4769	3.92933	2.90741	7.1248	7.54722	6.69412	7.88182	9.52146	8.78054	6.29812	7.2724	6.80771	7.14165	6.41269	6.03778	7.95212	7.28896	7.25965
ENSG00000005187	ACSM3	acyl-CoA synthetase medium chain family member 3 [Source:HGNC Symbol;Acc:HGNC:10522]	2.30462	3.72108	7.03822	8.05849	6.292	5.82806	4.34228	4.6119	5.85396	2.3968	2.856	0.32999	0.33892	14.4837	6.292	5.82806	5.82806	20.1028	19.0869	5.90244	14.8163	24.5393	10.5058	2.00825	0.662935	1.58759	0.0418136	0.211717	0.0150609	1.30662	0.051002	0	2.61895	1.61377	0.272788	0.431014	1.4583	7.44522	2.49987	2.24753	2.44035	2.35003	2.30308	2.28052	1.79947	1.41411	1.4963
ENSG00000005189	REXO5	RNA exonuclease 5 [Source:HGNC Symbol;Acc:HGNC:24661]	1.0464	0.964763	1.2519	1.45292	1.57304	1.47602	0.769069	1.02853	0.530559	1.09998	1.14008	1.03075	0.976161	2.27169	1.57304	1.47602	1.47602	1.16256	2.66439	2.47474	1.14614	1.38822	0.962051	1.21492	0.74254	0.560579	0.693825	0.724572	1.51768	0.422859	0.0969708	1.78956	0.329429	0.220087	0.238855	0.229458	1.36307	0.947767	0.740897	0.630031	0.566702	0.580476	0.572677	0.499826	0.754069	0.787252	0.708154
ENSG00000005194	CIAPIN1	cytokine induced apoptosis inhibitor 1 [Source:HGNC Symbol;Acc:HGNC:28050]	15.3352	5.84403	19.2152	7.74284	27.5089	28.2797	21.1086	21.9508	12.9275	20.3762	19.7229	20.5589	21.2137	25.6633	27.5089	28.2797	28.2797	25.4507	17.9411	20.5256	29.4695	25.2483	29.0934	7.12193	22.9127	23.7277	20.3786	24.0777	22.863	9.35757	4.66128	1.62603	20.2175	16.2865	17.2182	15.0459	17.1502	15.7407	20.0081	19.0686	20.1897	20.6675	21.1659	19.5652	23.1541	26.5788	26.337
ENSG00000005206	SPPL2B	signal peptide peptidase like 2B [Source:HGNC Symbol;Acc:HGNC:30627]	3.88678	5.28834	2.80304	5.86834	3.82507	4.17688	5.34265	4.34869	2.06306	5.52723	1.90038	5.30096	5.48886	3.5413	3.82507	4.17688	4.17688	4.65635	3.20709	4.2461	3.38979	3.97934	5.12552	14.3492	6.18185	7.89558	6.65142	6.58366	2.88045	0.335485	0.27976	0.154886	3.25695	3.88814	3.23284	4.31235	6.57583	11.1331	5.63353	5.3067	6.08194	5.43827	5.69394	4.87754	5.46927	5.83972	5.61386
ENSG00000005238	FAM214B	family with sequence similarity 214 member B [Source:HGNC Symbol;Acc:HGNC:25666]	4.07215	2.21913	5.56122	3.30665	9.82175	10.0564	11.5931	11.6677	12.2606	9.9135	7.81158	9.79733	9.38273	8.54966	9.82175	10.0564	10.0564	12.3242	4.84235	5.22663	12.7247	10.5163	11.015	6.98697	10.8426	13.7109	9.60799	10.6552	7.27905	5.8359	2.24087	2.46978	11.0002	17.6595	13.0281	17.5803	2.1298	4.53846	7.38775	6.84882	6.7616	6.00594	5.52307	6.17623	5.83653	7.00631	6.85019
ENSG00000005243	COPZ2	coatomer protein complex subunit zeta 2 [Source:HGNC Symbol;Acc:HGNC:19356]	3.63393	0.893444	2.31686	1.61462	2.55606	2.85843	2.41116	2.69928	1.51247	2.87788	2.08344	2.19132	2.28304	2.76523	2.55606	2.85843	2.85843	2.52345	2.26882	2.17638	2.54739	4.64794	3.39456	8.10076	3.81385	3.2586	2.55407	4.52219	1.94117	2.3496	7.54339	3.77856	0.267529	2.93497	0.273021	4.0617	0.133004	0.811055	5.83324	5.69251	5.46326	8.30113	7.51275	8.87334	7.43803	6.80616	7.67805
ENSG00000005249	PRKAR2B	protein kinase cAMP-dependent type II regulatory subunit beta [Source:HGNC Symbol;Acc:HGNC:9392]	16.0138	7.88966	25.0241	4.27868	24.5527	24.5479	46.4583	42.0211	30.1538	24.6373	34.0911	19.7814	19.2999	27.6023	24.5527	24.5479	24.5479	17.7416	16.1189	28.2373	30.0469	33.3797	47.4492	2.77568	38.1612	38.0029	9.91569	14.7552	45.0483	25.029	7.48355	9.84643	3.60946	2.76297	4.08976	3.18557	4.49785	3.95481	5.13867	4.57376	3.96847	2.95446	3.59977	4.38115	3.1944	3.34348	2.83373
ENSG00000005302	MSL3	MSL complex subunit 3 [Source:HGNC Symbol;Acc:HGNC:7370]	5.67437	3.25865	8.76235	5.4791	12.9677	12.8979	11.296	11.6071	11.9941	10.3579	10.4132	14.1221	13.3381	15.604	12.9677	12.8979	12.8979	13.1236	12.049	14.1244	12.9743	10.4769	10.3601	5.64505	11.3653	10.3821	7.73999	7.33746	6.96697	10.3438	4.91303	4.67506	6.35926	3.87406	5.77418	4.19867	7.20498	4.47768	5.01031	5.0006	4.35614	4.68719	4.97584	4.88668	5.9557	5.75476	4.92551
ENSG00000005339	CREBBP	CREB binding protein [Source:HGNC Symbol;Acc:HGNC:2348]	17.2153	18.8939	6.80003	17.456	4.8015	4.64608	5.07385	5.56494	9.0738	9.21612	8.75446	8.57393	8.28817	5.51208	4.8015	4.64608	4.64608	8.30597	7.4007	4.1744	7.31996	8.94964	5.97829	12.7302	6.94599	8.25574	9.67509	8.3299	5.56914	2.95486	10.184	13.8285	8.01315	8.13321	6.91335	7.15642	8.87398	11.457	2.73644	2.89167	3.38524	3.11112	2.87506	3.36554	2.93082	3.12129	3.23018
ENSG00000005379	TSPOAP1	TSPO associated protein 1 [Source:HGNC Symbol;Acc:HGNC:16831]	0	0.699143	0	0.693957	0.00957942	0.00393249	0.00184546	0.00210552	0.00417918	0	0	0.00927904	0.0300531	0.00201252	0.00957942	0.00393249	0.00393249	0	0.00509006	0.0172028	0	0	0	0.588447	0.0113047	0.0026041	0.0130938	0	0.00691719	0.0383046	3.75959	3.40424	0.342027	0.119619	0.494551	0.175191	0.76132	1.86031	1.34911	1.4913	1.40143	1.03781	0.660468	0.350894	0.754201	0.688957	0.925963
ENSG00000005381	MPO	myeloperoxidase [Source:HGNC Symbol;Acc:HGNC:7218]	0	0	0.00581939	0	0.0385581	0.00633146	0.011885	0	0	0.00733381	0.00985333	0.246504	1.01984	0.012961	0.0385581	0.00633146	0.00633146	0.0317294	0.0491712	0	0.0252315	0.0622972	0.0305735	0.115716	0	0.0503125	0.0168652	0	0.0723902	0.246687	0	0	0	0.00755263	0	0.00956151	0	0	0	0	0	0.0178231	0	0	0	0	0
ENSG00000005421	PON1	paraoxonase 1 [Source:HGNC Symbol;Acc:HGNC:9204]	0	0	0	0	0.00960141	0	0	0	0	0	0.0122679	0.00930034	0	0	0.00960141	0	0	0.00987622	0.020407	0.0344846	0.0104716	0	0.0108759	0.0900454	0	0	0	0.0106321	0	0	0.704339	0.0649915	0.00920301	0	0	0	0.0386363	0.0220878	0.218906	0.10943	0.020581	0.210812	0.131889	0.16337	0.0724247	0.0872259	0.0447271
ENSG00000005436	GCFC2	GC-rich sequence DNA-binding factor 2 [Source:HGNC Symbol;Acc:HGNC:1317]	2.46163	0.0605221	4.53562	1.83948	4.28392	4.24435	3.7229	3.56513	6.41645	3.9794	5.73432	2.67482	2.62239	3.54147	4.28392	4.24435	4.24435	3.3113	3.98679	4.52114	2.64267	2.75998	2.65455	3.1357	3.49478	4.00899	3.83568	3.57022	6.21548	5.76962	8.02985	3.63733	1.95055	2.02227	1.25865	2.17768	4.50486	4.15491	3.12429	3.33028	4.1061	3.33482	3.58028	3.31112	3.80939	4.10325	4.1952
ENSG00000005448	WDR54	WD repeat domain 54 [Source:HGNC Symbol;Acc:HGNC:25770]	4.42155	5.5511	6.55036	1.89997	9.97327	11.2951	6.63766	6.74552	3.26844	9.52987	5.77023	6.97143	6.66292	7.48624	9.97327	11.2951	11.2951	8.50819	5.76578	6.35133	8.3367	6.75876	6.38628	4.70785	8.98474	7.26768	9.08633	8.03284	8.15585	1.44463	2.09233	1.22275	5.00299	2.70961	4.22117	2.66411	6.17868	3.84939	5.54552	5.53616	5.1662	4.02115	3.86772	3.86452	4.70634	5.46062	4.49093
ENSG00000005469	CROT	carnitine O-octanoyltransferase [Source:HGNC Symbol;Acc:HGNC:2366]	0	2.39147	6.40014	1.96446	2.3483	2.07151	3.9853	4.48929	2.09663	3.16291	2.65857	1.74568	1.79766	2.45528	2.3483	2.07151	2.07151	3.21882	16.3972	4.86928	2.96018	7.77199	6.25415	3.19593	2.14481	2.63662	1.00325	1.66303	3.22574	1.35391	0.961489	0.850228	6.94104	6.11877	3.59756	4.52995	3.80733	3.22039	10.4123	8.11985	10.1493	8.61441	6.50342	6.97955	9.03186	9.08471	8.69549
ENSG00000005471	ABCB4	ATP binding cassette subfamily B member 4 [Source:HGNC Symbol;Acc:HGNC:45]	0	0	0.0438093	0	0	0	0.00279601	0.00957008	0.0189954	0.00345063	0.00463609	0.0702924	0.0910655	0.00304913	0	0	0	0.014929	0.0102825	0.0260636	0.00395722	0.0341967	0.0123301	0.149725	0.0034255	0.00789084	0.0436437	0.00803576	0.00262002	0.0580344	1.17115	2.06308	0.267794	0.241644	0.513259	0.33291	0.992851	0.745668	0.0241282	0.0187973	0.0583319	0.0167719	0.0345055	0.0205793	0.00342118	0.00366254	0.0709904
ENSG00000005483	KMT2E	lysine methyltransferase 2E [Source:HGNC Symbol;Acc:HGNC:18541]	5.799	6.44813	21.1703	13.0654	7.32716	7.06519	9.56096	11.7032	19.5239	11.8946	14.6038	16.1603	15.701	9.71127	7.32716	7.06519	7.06519	10.4056	14.649	10.4874	9.80913	13.1404	10.5849	11.705	11.277	10.3243	14.9294	12.8847	14.6179	17.7346	25.0605	21.5692	8.76762	9.57869	8.41692	10.0013	9.63467	11.3705	5.7688	5.35821	5.56781	4.69987	4.40325	4.84673	4.60951	4.83363	4.45043
ENSG00000005486	RHBDD2	rhomboid domain containing 2 [Source:HGNC Symbol;Acc:HGNC:23082]	15.6518	12.0594	21.1412	6.01049	18.2351	19.4164	15.597	14.0146	9.35013	13.4751	10.6178	14.0271	15.0003	10.9992	18.2351	19.4164	19.4164	16.5113	18.5145	13.8129	14.5301	25.6165	22.233	25.7829	18.2986	23.4137	28.2594	24.3618	13.3443	2.22711	14.382	6.63536	17.8095	22.8776	19.2423	23.6867	14.7138	23.0632	31.8733	30.1816	30.9096	34.5759	31.8272	31.9899	43.5673	42.0308	43.5993
ENSG00000005513	SOX8	SRY-box 8 [Source:HGNC Symbol;Acc:HGNC:11203]	0	1.34331	0.166672	3.49429	0.31903	0.37275	0.0236387	0.0161819	0.224833	0.210046	0.109747	0.112913	0.112525	0.49495	0.31903	0.37275	0.37275	0.258743	0.117359	0.220353	0.200736	0.115645	0.0555968	1.87574	0.208516	0.180124	0.322021	0.52312	0.0265809	0	0.810117	0.789048	0.141135	0.0961392	2.11581	0.486843	0.0370323	0.202299	0.128222	0.368695	0.223567	0.311952	0.181517	0.173986	0.190899	0.123859	0.120037
ENSG00000005700	IBTK	inhibitor of Bruton tyrosine kinase [Source:HGNC Symbol;Acc:HGNC:17853]	5.92281	5.34696	9.21505	4.64145	8.73846	7.44584	8.96558	9.69179	17.0935	9.4429	11.7549	11.4631	11.4146	11.3648	8.73846	7.44584	7.44584	9.13289	9.20802	9.22353	9.2924	10.6069	10.783	5.26858	7.56405	7.1697	6.94413	6.80772	8.77495	10.8952	11.3433	6.28854	12.9866	10.5948	13.8511	11.8204	7.39532	8.48905	6.79979	8.04953	6.6859	6.87741	7.86315	7.91853	7.44282	7.86405	7.51696
ENSG00000005801	ZNF195	zinc finger protein 195 [Source:HGNC Symbol;Acc:HGNC:12986]	3.11047	6.5467	3.11256	3.71209	5.11531	4.99364	4.92911	4.50568	5.55209	4.13092	4.34514	3.86151	3.85282	5.33131	5.11531	4.99364	4.99364	5.02657	4.69035	9.29731	4.67506	4.28367	6.0587	2.23339	3.69165	3.58905	4.09881	4.34588	3.02994	7.73224	1.74697	4.54578	7.19938	5.63958	8.46351	5.29123	6.59786	4.3243	5.70099	5.59618	5.48753	5.89474	6.53243	6.33021	5.29024	5.39903	5.19626
ENSG00000005810	MYCBP2	MYC binding protein 2, E3 ubiquitin protein ligase [Source:HGNC Symbol;Acc:HGNC:23386]	10.9681	13.7321	12.547	11.5528	2.86322	2.42079	3.92784	4.84268	12.219	7.50877	10.0208	7.85779	7.2266	3.29031	2.86322	2.42079	2.42079	6.27625	9.00928	5.18466	5.46612	7.50108	3.88074	6.69148	3.47267	5.30518	7.5466	7.41372	8.31432	14.2652	8.20643	14.0942	5.97265	6.91944	5.71374	6.34105	7.73029	4.88809	0.839161	1.03541	0.835258	0.928178	0.908168	1.11712	0.794314	0.874451	0.896084
ENSG00000005812	FBXL3	F-box and leucine rich repeat protein 3 [Source:HGNC Symbol;Acc:HGNC:13599]	3.87514	5.46429	9.21654	3.98989	5.50197	5.26122	6.03865	5.76891	10.345	5.11192	9.99801	8.11132	8.24277	7.1661	5.50197	5.26122	5.26122	5.58441	6.52567	6.78465	6.18066	7.59391	5.98224	6.60387	5.51691	5.9493	7.07436	7.66568	8.64448	10.1942	5.52046	5.97753	7.44129	7.71993	5.92277	5.71261	6.30753	7.66672	8.73554	7.30788	7.91732	8.48334	8.94567	10.0825	8.82969	8.74338	7.35822
ENSG00000005844	ITGAL	integrin subunit alpha L [Source:HGNC Symbol;Acc:HGNC:6148]	0	0	0.00634091	0	0.00420136	0.00689887	0.0097126	0.00738753	0	0	0.00536818	0.00813923	0.0446117	0.00706125	0.00420136	0.00689887	0.00689887	0	0.00297654	0.0339517	0.00458211	0.00565667	0	0.110325	0.0118993	0.0228422	0.00459414	0	0.0182025	0.0671987	0.0616406	0.113755	0	0.00822947	0.00433802	0	0.00845319	0	0	0.00870623	0	0.00485508	0	0	0.0118843	0.0042409	0.0469718
ENSG00000005882	PDK2	pyruvate dehydrogenase kinase 2 [Source:HGNC Symbol;Acc:HGNC:8810]	3.92711	2.77589	5.45082	3.56908	1.93975	2.11802	3.31828	3.12292	2.50195	2.94399	4.06316	2.96014	2.87333	2.14703	1.93975	2.11802	2.11802	3.46493	4.6078	1.36307	3.00829	4.92274	2.90248	2.78225	2.77268	4.11057	3.58579	3.2192	4.51367	1.30925	1.31014	2.35065	3.39993	5.36401	2.88901	5.71432	3.249	5.02536	4.50545	4.11215	4.80659	3.6576	3.52789	3.7329	3.97602	4.18141	4.24766
ENSG00000005884	ITGA3	integrin subunit alpha 3 [Source:HGNC Symbol;Acc:HGNC:6139]	27.1197	21.7983	25.2209	11.8358	12.0088	12.1189	24.1384	22.25	15.8539	20.2794	14.7272	32.7284	32.7791	9.85855	12.0088	12.1189	12.1189	10.0784	6.86883	6.43131	11.3817	21.9279	17.4742	25.5373	49.3903	38.9601	26.0841	46.2831	36.8912	2.30722	0.325597	0.43188	35.8478	51.794	46.4529	61.6254	4.3256	7.52819	25.7571	27.1156	26.8325	24.6485	23.3001	24.8854	29.5016	29.5668	31.8413
ENSG00000005889	ZFX	zinc finger protein X-linked [Source:HGNC Symbol;Acc:HGNC:12869]	2.35204	3.00119	5.6719	6.70447	3.35489	3.12996	4.15032	3.85693	5.69699	5.89747	8.08885	3.96375	3.67999	4.19986	3.35489	3.12996	3.12996	5.45647	7.36503	7.71059	2.83527	3.50827	3.48837	4.07472	2.72131	4.99926	3.34611	3.11529	2.88097	8.47009	10.8155	16.2324	2.55813	2.83486	2.52578	2.49208	5.19727	5.62515	7.06299	6.79004	7.33323	9.18984	7.64629	8.32514	6.57626	6.8276	7.33064
ENSG00000005893	LAMP2	lysosomal associated membrane protein 2 [Source:HGNC Symbol;Acc:HGNC:6501]	8.42322	15.8613	71.1933	10.1284	42.5926	41.3811	49.4826	50.1655	72.9102	45.5364	47.6629	48.5114	49.2373	56.2034	42.5926	41.3811	41.3811	49.2629	47.4528	39.7507	61.9244	77.6786	73.8496	28.685	43.3326	45.8807	50.0666	55.0164	49.9033	36.2819	25.4841	25.5467	35.0336	49.1986	41.0821	60.552	33.2056	39.4227	69.8454	69.0823	71.4327	69.7757	69.8845	72.4034	69.6169	67.3015	63.8929
ENSG00000005961	ITGA2B	integrin subunit alpha 2b [Source:HGNC Symbol;Acc:HGNC:6138]	0.969397	1.07252	0.0221789	0.391564	0.0195937	0.0361957	0.0301975	0.0430662	0.0598366	0.0885105	0.0187765	0.0901518	0.0709274	0.0164656	0.0195937	0.0361957	0.0361957	0.0453477	0.069408	0.241908	0.0320542	0.032976	0.0554866	0.303199	0.0693677	0.0639171	0.128553	0.151879	0.0247597	0.039174	0.143735	0.0331572	0.0657325	0.0431769	0.0960975	0.0971757	0.492785	0.488311	0.172175	0.213165	0.178499	0.0226425	0.0414075	0.0231522	0.0923738	0.0247226	0.00912752
ENSG00000005981	ASB4	ankyrin repeat and SOCS box containing 4 [Source:HGNC Symbol;Acc:HGNC:16009]	0.993258	0	0	0.295001	0	0	0	0	0.0103041	0	0	0.00571956	0.0113997	0	0	0	0	0	0.01255	0.0106037	0	0.00795005	0.00334426	0.0775271	0	0	0	0.00653854	0	0.094443	0	0.399687	0	0	0.0243871	0	0.0178205	0.0135836	0	0	0	0.0614112	0	0.016745	0	0	0.00550129
ENSG00000006007	GDE1	glycerophosphodiester phosphodiesterase 1 [Source:HGNC Symbol;Acc:HGNC:29644]	6.09275	6.4413	24.9055	5.41424	17.4317	16.5767	17.2096	17.805	23.016	16.97	20.2667	12.9426	12.9575	17.6654	17.4317	16.5767	16.5767	17.1452	18.5531	11.0852	18.6622	24.9289	21.3951	5.97099	15.0908	17.7295	15.3245	15.4709	24.4364	21.125	4.87831	5.54335	51.3114	35.6582	56.7044	39.1573	15.4241	17.8904	29.9489	29.3536	28.5289	28.1205	25.3614	25.5697	32.2453	34.6942	30.8981
ENSG00000006015	REX1BD	required for excision 1-B domain containing [Source:HGNC Symbol;Acc:HGNC:26098]	4.79032	7.55727	6.30798	4.83732	9.00456	10.3608	7.51708	5.05787	2.25284	12.2312	5.22689	8.85507	9.54893	6.61096	9.00456	10.3608	10.3608	8.05056	3.9443	5.90454	6.40628	6.55069	4.92627	13.4542	12.3097	11.0723	14.2932	11.4722	6.82254	1.48411	1.53893	1.0377	5.91636	4.29882	5.0153	4.68193	7.419	6.42232	14.1878	16.3857	16.0933	16.3544	16.6251	15.7272	17.3534	17.9994	17.4252
ENSG00000006016	CRLF1	cytokine receptor like factor 1 [Source:HGNC Symbol;Acc:HGNC:2364]	0	0	0.0135979	0	0.612657	0.65835	0.104142	0.0633693	0	0.0685461	0.138142	0.113453	0.0347884	0.325566	0.612657	0.65835	0.65835	0.157548	0.0255324	0.0808982	0.0786095	0.0606527	0.0204113	0.0675967	0.204141	0.0979687	0.0394079	0.0299304	0.0520463	0	0	0.182958	7.71179	12.2564	29.6385	20.588	0.126893	0.497437	0.188297	0.242713	0.173813	0.229054	0.199922	0.161818	0.135922	0.118228	0.117518
ENSG00000006025		oxysterol binding protein like 7 [Source:NCBI gene;Acc:114881]	4.78995	6.44193	2.28546	4.09281	3.62025	4.06275	3.98215	4.05952	1.78336	3.36026	1.97715	3.67105	3.43475	3.54644	3.62025	4.06275	4.06275	3.15784	2.43001	4.92982	3.86712	3.19195	5.08735	6.85248	4.41386	4.89034	3.95871	3.80727	2.2885	1.125	1.21405	0.308067	3.22812	3.09177	4.15239	3.03179	1.6441	1.6149	3.35267	3.45093	3.17944	2.83526	3.49746	2.83944	3.09361	3.03622	3.04911
ENSG00000006042	TMEM98	transmembrane protein 98 [Source:HGNC Symbol;Acc:HGNC:24529]	7.05449	2.74193	15.9699	5.39516	19.4642	19.0451	12.7126	12.7849	19.6224	21.6663	13.7243	9.78492	9.95871	15.2202	19.4642	19.0451	19.0451	23.0464	23.2604	16.4932	23.1606	32.9963	25.2129	0.648952	17.7423	23.4392	13.1957	12.7476	15.8718	7.54615	1.15367	2.12904	13.3003	12.3937	12.3788	11.8554	14.7768	13.9729	19.8351	20.1564	20.0521	19.5548	18.9716	17.8443	18.407	18.5626	18.2028
ENSG00000006047	YBX2	Y-box binding protein 2 [Source:HGNC Symbol;Acc:HGNC:17948]	0	0	0.0177732	0	0.0235523	0	0.0272239	0.0155301	0	0.128791	0.0677101	0.0399242	0.0170515	0.00989614	0.0235523	0	0	0.0545096	0.0709162	0.0687302	0.0128434	0.023783	0.0100045	0.331323	0.0222353	0.0128051	0.115894	0.0978021	0.0680276	0.141266	0	0.0797124	0.220107	0.0173001	1.27672	0.13141	0.462029	1.06106	0.139838	0.07931	0.0504853	0.0340213	0.0248866	0.0166978	0.0610701	0.071322	0.0603438
ENSG00000006062	MAP3K14	mitogen-activated protein kinase kinase kinase 14 [Source:HGNC Symbol;Acc:HGNC:6853]	1.65516	0.678236	4.69852	2.18211	1.07798	1.25128	1.60766	1.91183	1.22437	1.76753	1.18738	1.56177	1.71338	1.01522	1.07798	1.25128	1.25128	1.257	1.60645	1.78148	1.47466	1.42636	0.818437	8.07034	1.62745	2.51107	2.24575	2.73727	2.3721	0.483068	0.340856	0.0943554	3.64756	2.05235	3.44949	2.84598	1.28546	1.77439	1.18738	1.53577	1.4392	1.4766	2.28792	1.97652	2.02846	2.11997	2.15152
ENSG00000006071	ABCC8	ATP binding cassette subfamily C member 8 [Source:HGNC Symbol;Acc:HGNC:59]	0	0	0	0	0	0	0	0	0	0	0	0	0	0	0	0	0	0	0.00284216	0.0216126	0	0	0	0.218213	0	0	0	0.00444231	0.00289679	0.064165	0.52972	0.651717	0.00384522	0	0.00414217	0	0.00403578	0	0	0	0	0	0	0	0	0	0
ENSG00000006118	TMEM132A	transmembrane protein 132A [Source:HGNC Symbol;Acc:HGNC:31092]	19.4271	26.8842	15.3125	22.7939	19.0611	20.6207	13.3282	11.6818	12.9737	27.086	11.6303	31.0187	30.1466	13.8874	19.0611	20.6207	20.6207	33.7011	13.5361	6.10461	29.8267	32.7481	35.5874	17.4939	33.8086	40.9489	46.8347	40.4503	9.20289	1.34582	0.603537	0.582215	26.2923	32.5822	38.7368	38.9905	10.5566	23.0074	28.9501	28.7429	30.7218	26.811	25.3807	27.5347	22.6729	22.6719	25.1801
ENSG00000006125	AP2B1	adaptor related protein complex 2 subunit beta 1 [Source:HGNC Symbol;Acc:HGNC:563]	38.6899	34.309	70.8746	29.902	59.1597	56.1193	55.1547	57.8604	67.6327	62.2532	68.8079	63.1646	63.3381	59.6207	59.1597	56.1193	56.1193	60.9194	63.9854	33.2582	71.7054	74.875	75.2579	23.6422	49.3891	50.4981	62.4332	56.4538	68.8927	38.4064	29.1303	47.6454	99.0027	83.4649	95.754	80.6743	52.4124	48.3223	49.602	54.1966	52.5735	55.6296	54.2216	56.3906	52.4222	53.874	57.7824
ENSG00000006128	TAC1	tachykinin precursor 1 [Source:HGNC Symbol;Acc:HGNC:11517]	0	0	0.0108682	0	0	0	0	0	0	0	0	0.0139505	0	0	0	0	0	0	0	0	0	0	0.00815694	0.135068	0	0	0	0	0	0.230355	0.633905	1.65728	2.37438	0.169262	6.0672	0.160712	0.10142	0.0441756	0.0273633	0.0596893	0.0308714	0.0665722	0.0760901	0.0680708	0.0678981	0.188989	0.228108
ENSG00000006194	ZNF263	zinc finger protein 263 [Source:HGNC Symbol;Acc:HGNC:13056]	8.29057	5.71496	5.31519	4.02948	5.06238	5.19785	5.00526	5.36983	4.81678	3.82393	3.85198	4.80883	5.02281	4.74442	5.06238	5.19785	5.19785	4.15615	4.74601	5.06934	4.14621	5.09219	4.39724	7.76225	5.16371	5.70053	5.81394	5.95263	4.52059	3.53815	1.4935	2.25266	3.98168	5.1804	4.13959	5.27189	4.62801	5.94753	6.40101	5.88212	6.24395	6.022	5.82079	5.54782	6.38282	7.51682	7.66752
ENSG00000006210	CX3CL1	C-X3-C motif chemokine ligand 1 [Source:HGNC Symbol;Acc:HGNC:10647]	0.809462	0.884514	0.0102887	0.454114	0.0590816	0.0970154	0.024515	0.0199783	0.00793088	0.00864417	0.0290346	1.11817	1.11432	0.225332	0.0590816	0.0970154	0.0970154	0.0280489	0.135232	0.0326459	0.00991323	0.146856	0.00514802	55.6816	0.107265	0.370637	4.06516	9.35056	0	0.0363455	26.2047	4.676	0.174247	0.502967	0.666345	0.783258	0.0137161	0.0697004	0.815986	0.532106	0.496833	0.556701	0.292935	0.313615	0.42852	0.564264	0.567388
ENSG00000006282	SPATA20	spermatogenesis associated 20 [Source:HGNC Symbol;Acc:HGNC:26125]	5.69671	6.32131	6.78975	7.17804	8.21289	8.90563	18.7115	17.7828	7.1927	13.2033	7.72063	19.0741	19.2396	9.45776	8.21289	8.90563	8.90563	7.24261	12.8356	12.6856	12.9746	19.6803	36.2399	7.19586	21.6496	22.581	26.8029	21.2242	7.39833	3.01512	4.55972	2.3451	5.15203	7.19529	6.2706	12.0402	4.07473	5.22737	20.1924	21.0627	23.0706	19.117	18.686	19.25	24.2788	21.8311	22.5756
ENSG00000006283	CACNA1G	calcium voltage-gated channel subunit alpha1 G [Source:HGNC Symbol;Acc:HGNC:1394]	0	0	0	0.111936	0	0	0	0	0	0	0.00357841	0	0.00270346	0.00235351	0	0	0	0	0	0	0	0	0	0.136579	0.00264401	0.00304532	0.00306245	0.00310125	0.00606688	0	0.164358	0.284359	0.00268441	0.0356574	0.0144586	0.0347244	0.805787	0.521863	0.00532103	0	0.00300161	0.0323639	0	0	0.0158441	0.00282697	0.0104371
ENSG00000006327	TNFRSF12A	TNF receptor superfamily member 12A [Source:HGNC Symbol;Acc:HGNC:18152]	0	0.715916	31.4561	1.47022	49.9829	55.8239	34.6274	32.0559	19.0007	47.5901	35.9272	28.4194	28.8045	25.8672	49.9829	55.8239	55.8239	34.6894	3.77361	18.9323	46.1521	27.7348	25.6838	12.0881	79.5819	67.5496	45.8227	73.9226	39.4495	8.94296	0.431751	0.697181	135.476	100.369	168.667	110.756	16.9485	21.9228	144.502	148.901	144.12	197.935	216.529	250.54	218.3	227.478	246.933
ENSG00000006377	DLX6	distal-less homeobox 6 [Source:HGNC Symbol;Acc:HGNC:2919]	0	0	0	0	0	0	0.00607519	0	0	0.00749754	0	0	0	0	0	0	0	0	0	0	0	0.0106147	0.00446515	0.133087	0	0	0	0	0	0.0630487	0	0.42692	0.11335	0.0540487	0.0651218	0.0879748	0.705872	0.900777	0	0.0408428	0	0	0	0	0	0	0.00734516
ENSG00000006432	MAP3K9	mitogen-activated protein kinase kinase kinase 9 [Source:HGNC Symbol;Acc:HGNC:6861]	0	0.240334	0.0132531	0.833559	0.0307344	0.043258	0	0.00193009	0	0.0229654	0.01122	0.0510355	0.0550981	0.0405865	0.0307344	0.043258	0.043258	0.00903261	0.0233298	0.0197118	0.0119714	0.011823	0.0111903	0.415887	0.0269432	0.019097	0.0456106	0.0267407	0.00317043	0.158009	0.354296	0.86188	6.26428	5.90405	6.94978	4.85593	2.82688	3.1884	1.64337	1.58768	1.79289	1.85955	1.94854	1.99013	1.84225	1.98551	2.55666
ENSG00000006451	RALA	RAS like proto-oncogene A [Source:HGNC Symbol;Acc:HGNC:9839]	21.4364	29.1496	72.7941	24.3897	142.218	141.471	157.467	153.527	226.959	192.93	140.46	119.591	117.704	156.529	142.218	141.471	141.471	229.792	228.39	177.161	165.909	302.799	323.503	16.88	123.724	94.9128	78.5884	90.1164	124.535	80.8114	6.53104	4.46957	36.5734	28.1928	48.0235	29.0041	21.4731	21.6758	20.0798	18.4107	19.4099	21.2024	21.3625	21.3553	23.2389	23.9872	20.4327
ENSG00000006453	BAIAP2L1	BAI1 associated protein 2 like 1 [Source:HGNC Symbol;Acc:HGNC:21649]	0	2.06807	0.316469	1.4723	0.566719	0.516475	0.20962	0.323863	0.356027	0.625187	0.419984	0.576396	0.640059	0.385758	0.566719	0.516475	0.516475	0.48967	0.811039	0.483416	0.278136	0.0915631	0.147648	3.07201	0.294266	0.782619	0.64449	0.82837	0.368299	0.271932	0.99776	4.14298	19.023	14.8583	21.1591	8.40388	9.90304	11.5336	19.2951	20.2228	19.965	18.4092	18.336	17.8393	17.8795	17.0186	17.5824
ENSG00000006459	KDM7A	lysine demethylase 7A [Source:HGNC Symbol;Acc:HGNC:22224]	2.71053	1.75373	2.99628	3.28456	1.13609	1.0606	1.47095	1.5312	3.48205	2.50638	2.21794	3.51088	3.44034	2.07905	1.13609	1.0606	1.0606	2.33721	3.92434	2.7289	1.63844	2.15467	1.71641	4.6675	1.71773	2.48325	2.88189	2.77152	1.22845	2.88249	7.4034	15.3022	2.39901	2.10955	3.53402	1.78044	2.1843	1.5102	0.810812	1.0397	1.02602	1.04296	0.911002	1.40375	1.04946	0.858631	0.88385
ENSG00000006468	ETV1	ETS variant 1 [Source:HGNC Symbol;Acc:HGNC:3490]	0.447681	2.06377	1.42755	1.66702	2.21975	2.21019	1.75628	1.67313	4.75689	3.3507	3.69974	2.39939	2.43754	2.20755	2.21975	2.21019	2.21019	2.5247	2.76061	2.56186	2.43942	1.92644	3.21747	0.307623	1.87138	1.36827	1.81195	1.73784	2.5809	4.68107	7.34318	5.03397	1.78071	2.19613	1.44524	4.39304	1.27442	2.9121	0.0725286	0.143562	0.121226	0.0261415	0.101588	0.040095	0.00799865	0.0627949	0.0237106
ENSG00000006530	AGK	acylglycerol kinase [Source:HGNC Symbol;Acc:HGNC:21869]	0.739729	3.08171	5.56623	4.81393	6.58702	6.35268	5.0151	5.26905	6.32721	5.86538	6.92522	7.32588	7.18038	6.37656	6.58702	6.35268	6.35268	6.1561	5.55239	6.61933	6.85332	5.24517	5.91596	3.46659	4.90907	5.76256	5.79951	5.37169	6.2859	7.17432	6.58092	3.28922	5.20701	5.35703	5.47619	5.8447	4.60853	4.97466	5.9971	5.435	5.71546	5.17862	5.91133	5.02921	5.43155	6.37651	5.03032
ENSG00000006534	ALDH3B1	aldehyde dehydrogenase 3 family member B1 [Source:HGNC Symbol;Acc:HGNC:410]	0	0.349422	0.216774	0.0410046	0.119008	0.0876008	0.366825	0.400479	0.0501288	0.0819559	0.0157302	0.477004	0.53082	0.113803	0.119008	0.0876008	0.0876008	0.050654	0.133739	0.125281	0.0492318	0.0718276	0.0534572	0.600383	0.162718	0.209726	0.358989	0.618014	0.139272	0.164092	0	0.0555556	0.212405	0.309471	0.21186	0.417226	0.0949523	0.31783	0.530185	0.403934	0.373849	0.331957	0.446628	0.364644	0.406282	0.534361	0.336454
ENSG00000006555	TTC22	tetratricopeptide repeat domain 22 [Source:HGNC Symbol;Acc:HGNC:26067]	0	0	0	0	0	0	0	0.00394815	0	0	0	0	0	0	0	0	0	0	0	0	0	0	0.0025434	0.758077	0	0	0.00982107	0	0	0.0359133	0	0	0.0172175	0.00439811	0.00927354	0.00556794	0.0225884	0.0103307	0	0.0325703	0.0240649	0	0	0	0	0.0181318	0.0167356
ENSG00000006576	PHTF2	putative homeodomain transcription factor 2 [Source:HGNC Symbol;Acc:HGNC:13411]	1.05805	0.841611	3.13507	1.9169	2.68893	2.55885	2.37258	2.30876	2.78249	2.25511	3.68083	2.59547	2.6685	3.68679	2.68893	2.55885	2.55885	2.56856	2.52444	3.06389	2.83658	2.50249	3.7441	2.1236	2.7464	2.15101	2.10465	2.3925	3.06121	3.77264	1.5688	0.872807	3.24355	8.39636	2.73093	8.34074	10.1875	8.74695	10.0294	8.95121	9.59287	10.892	10.4512	11.5556	14.4353	12.1363	11.6588
ENSG00000006606	CCL26	C-C motif chemokine ligand 26 [Source:HGNC Symbol;Acc:HGNC:10625]	0	0	0.116256	0	0.0385144	0	0	0.0338613	0	0	0.0984216	0.373067	0.483318	0	0.0385144	0	0	0.0396168	0	0	0.0420049	0	0	0	0.0363607	0.0837591	0	0	0	0	0	0	0	0.0754407	0	0.0955068	0	0	0	0	0	0	0	0.0728146	0.0363149	0	0
ENSG00000006607	FARP2	FERM, ARH/RhoGEF and pleckstrin domain protein 2 [Source:HGNC Symbol;Acc:HGNC:16460]	2.22144	2.31777	2.58679	2.526	2.62988	2.30326	2.41327	2.60407	3.12759	2.75222	3.90504	2.39392	2.33286	3.15334	2.62988	2.30326	2.30326	2.98654	2.44328	2.03784	3.06575	2.64929	4.16609	2.18685	3.82398	3.58586	3.07173	3.12318	2.57061	2.0368	6.22778	4.3163	3.4882	4.09445	2.78166	3.38004	3.68763	4.33423	4.86402	4.94544	5.62714	5.35656	5.5717	5.99208	5.06612	5.29213	5.40662
ENSG00000006611	USH1C	USH1 protein network component harmonin [Source:HGNC Symbol;Acc:HGNC:12597]	0	0	0	0	0	0.00455235	0	0	0	0	0	0	0	0	0	0.00455235	0.00455235	0	0	0	0	0	0	2.39201	0.00523464	0.00602915	0.00606307	0	0	0.0443424	0.0813495	0.0375318	0.0265731	0.00543037	0.0515255	0.0137496	0.033468	0.0297627	0	0.0114899	0	0.00640744	0	0	0.0156841	0.0167906	0.0361611
ENSG00000006625	GGCT	gamma-glutamylcyclotransferase [Source:HGNC Symbol;Acc:HGNC:21705]	0	5.38483	11.2168	1.70129	13.5871	14.063	8.50203	9.10137	5.14022	7.70751	8.22341	8.42768	8.48084	8.81385	13.5871	14.063	14.063	10.2981	8.97467	13.2853	10.9746	8.18395	10.0965	3.57683	8.6962	8.46093	7.29834	6.58008	11.9135	11.9825	0.499609	0.691506	8.3558	5.45284	6.61017	5.10881	23.3807	11.1501	10.5135	10.6554	9.90886	10.9987	11.1184	12.5862	10.2907	10.862	10.7869
ENSG00000006634	DBF4	DBF4 zinc finger [Source:HGNC Symbol;Acc:HGNC:17364]	4.69659	3.24763	3.27286	3.02346	8.46053	8.31515	2.69746	2.73853	4.82477	4.65496	9.60488	3.13787	3.1557	9.20888	8.46053	8.31515	8.31515	4.8823	2.14794	5.35395	5.1313	2.3725	3.78035	0.86802	3.63523	2.43219	1.53111	1.86586	6.86328	7.40192	0.261142	0.642569	2.68989	1.33647	2.14412	1.24321	8.57104	4.45407	2.10796	2.02863	2.04119	2.70135	3.34774	2.59671	2.64607	2.54528	2.70304
ENSG00000006638	TBXA2R	thromboxane A2 receptor [Source:HGNC Symbol;Acc:HGNC:11608]	20.0371	26.2897	0.587732	19.3582	0.613335	1.01512	0.727702	0.47076	0.407738	0.833266	0.684159	1.32023	1.39086	0.613593	0.613335	1.01512	1.01512	1.10155	0.372455	0.57694	0.934364	0.891328	0.744376	12.1615	1.3419	0.995093	2.01203	1.56318	0.970123	0.155714	2.28536	0.922586	0.12131	0.0858128	0.733807	0.120709	0.0195879	0.0149308	0.0647392	0.14122	0.0521709	0.0225006	0.174879	0.0460142	0.0642565	0.0491355	0.0634923
ENSG00000006652	IFRD1	interferon related developmental regulator 1 [Source:HGNC Symbol;Acc:HGNC:5456]	3.95195	3.26822	5.55106	3.66422	5.90734	5.89046	5.1453	4.87442	5.56936	3.39078	5.86856	7.36453	7.34618	5.25716	5.90734	5.89046	5.89046	4.33977	5.42247	7.43634	6.07048	4.50231	4.777	15.4251	4.91887	3.2374	3.99408	4.96137	3.41355	4.06512	10.8138	14.3283	6.64711	9.50507	8.94117	10.6647	4.26627	3.90345	7.62614	7.69698	6.557	9.07124	11.1029	10.7736	8.68876	8.38549	8.20318
ENSG00000006659	LGALS14	galectin 14 [Source:HGNC Symbol;Acc:HGNC:30054]	0	0	0	0	0	0	0	0	0	0	0	0	0	0	0	0	0	0	0	0	0	0	0	0	0.0237912	0	0	0	0	0	0	0	0	0.246808	0	0.062491	0.380276	0.0966213	0	0	0	0	0	0	0	0.127188	0
ENSG00000006695	COX10	cytochrome c oxidase assembly factor heme A:farnesyltransferase COX10 [Source:HGNC Symbol;Acc:HGNC:2260]	0	1.147	4.12066	2.65529	5.59768	5.34189	3.53406	3.36886	3.62012	3.56255	4.65501	4.26798	3.94711	4.74005	5.59768	5.34189	5.34189	3.97674	3.47994	3.27895	4.55303	4.57048	5.1658	3.37653	4.76672	3.78442	4.90243	4.00581	3.75729	4.04472	2.76691	1.21853	4.05076	4.53358	3.50503	4.14515	4.44123	4.56195	7.26393	6.70582	7.12029	6.77576	7.21008	7.9655	6.6844	7.38094	6.22954
ENSG00000006704	GTF2IRD1	GTF2I repeat domain containing 1 [Source:HGNC Symbol;Acc:HGNC:4661]	3.39529	7.99142	3.5746	7.56803	3.92929	4.25331	3.8308	3.37363	3.63655	4.48096	3.35772	3.40075	3.46983	3.06287	3.92929	4.25331	4.25331	4.08049	3.8392	2.78417	3.36807	3.95509	3.93658	3.99506	2.99057	3.61283	5.18891	4.73567	4.59285	0.736228	0.30697	0.7931	5.76369	4.69252	6.59333	4.7214	3.9571	7.50221	4.08254	3.3645	4.10813	3.47684	3.06418	2.96671	3.68911	3.84377	3.78169
ENSG00000006712	PAF1	PAF1 homolog, Paf1/RNA polymerase II complex component [Source:HGNC Symbol;Acc:HGNC:25459]	20.4717	25.166	23.7186	23.6258	33.0717	35.0937	24.8094	24.3362	20.7907	28.3693	27.151	21.7382	23.0112	26.0876	33.0717	35.0937	35.0937	27.8751	22.73	19.4277	29.1664	29.4609	29.2652	23.1305	31.7516	23.3167	20.0265	20.8219	27.5456	25.5925	8.37351	9.79608	23.1812	22.2886	19.373	21.7599	16.6403	23.5706	22.7812	21.6686	21.8679	21.7411	21.581	19.6534	23.1687	23.7847	26.3684
ENSG00000006715	VPS41	VPS41, HOPS complex subunit [Source:HGNC Symbol;Acc:HGNC:12713]	9.9331	8.26777	19.2645	9.47332	9.34141	8.31633	17.6657	18.4114	16.9036	9.99423	11.5795	16.0442	15.5919	11.7253	9.34141	8.31633	8.31633	12.2118	18.9604	13.267	13.0657	18.8001	18.0812	4.83801	10.0991	11.6509	12.8218	13.76	16.1183	13.408	2.19899	9.08364	10.9083	13.6413	11.3548	17.0752	10.4986	9.53939	12.0264	11.4521	11.4389	11.9953	11.6238	11.4959	11.0954	11.9978	10.5997
ENSG00000006740	ARHGAP44	Rho GTPase activating protein 44 [Source:HGNC Symbol;Acc:HGNC:29096]	0	0.427652	0.159183	0.585489	0.416027	0.353597	0.0293495	0.0463645	0.0664644	0.211754	0.0973293	0.0709475	0.0933283	0.645055	0.416027	0.353597	0.353597	0.235063	0.190961	0.144686	0.153374	0.145951	0.0945822	0.505566	0.0857441	0.114687	0.0576661	0.0551525	0.0105778	0.187441	0.68775	1.54685	1.89554	0.751773	1.33103	0.682924	1.55032	1.10534	2.49375	3.1388	2.80091	1.91288	1.5974	1.30442	2.26521	2.14703	2.241
ENSG00000006744	ELAC2	elaC ribonuclease Z 2 [Source:HGNC Symbol;Acc:HGNC:14198]	12.5093	15.5863	12.9906	9.20642	23.7885	24.6927	17.2349	16.4159	11.2326	16.2979	17.6917	14.2216	14.4374	21.1864	23.7885	24.6927	24.6927	16.8478	11.5403	12.2633	21.4809	16.5134	17.8857	7.73265	21.4833	19.455	15.6797	16.3292	15.7014	10.8985	3.52096	1.85651	13.7031	12.3562	10.1771	10.6747	11.6402	11.8763	17.2206	17.5967	18.2618	17.8182	17.1031	15.6611	18.6721	21.1747	20.5063
ENSG00000006747	SCIN	scinderin [Source:HGNC Symbol;Acc:HGNC:21695]	0	0	0.00882698	0	0.0514674	0.0288111	0.00901373	0.00411358	0.0408246	0.0934423	0.0747286	0.727409	0.65264	0.0707741	0.0514674	0.0288111	0.0288111	0.0625661	0.0132594	0.0126035	0.0612347	0.110243	0.174898	4.87946	0.00220861	0.0076315	0.125349	0.126937	0.030407	0.0561271	0.308908	0.475065	0.488834	0.100813	0.490352	0.0667142	0.138855	0.217066	0.700055	0.814441	0.71208	1.07867	0.966537	0.866884	1.40732	0.954024	1.4952
ENSG00000006756	ARSD	arylsulfatase D [Source:HGNC Symbol;Acc:HGNC:717]	4.24825	1.50556	10.0757	5.79722	1.93007	1.96572	2.95671	2.72386	4.59655	5.7677	5.57467	4.54837	4.56258	2.103	1.93007	1.96572	1.96572	4.14569	9.65949	5.16433	2.04171	4.4786	3.02091	3.40253	2.55246	5.99751	6.32308	6.3261	5.29823	1.91781	0.907966	2.22543	3.78895	3.85632	4.08954	2.95896	5.58374	9.63056	10.2626	9.60218	10.9482	8.59526	8.47235	9.79148	9.4457	9.07745	8.97662
ENSG00000006757	PNPLA4	patatin like phospholipase domain containing 4 [Source:HGNC Symbol;Acc:HGNC:24887]	0	0.961212	3.90586	0.157917	2.67092	2.78329	1.91204	2.14675	1.95814	2.95339	3.34202	4.13334	4.54628	1.68006	2.67092	2.78329	2.78329	4.10479	6.34861	4.1153	1.99944	3.30884	2.75245	1.54146	2.52156	3.77213	3.92296	3.43014	2.16259	0.505562	2.66654	1.28374	3.92345	2.95637	3.01073	3.21365	5.6283	4.96882	4.86441	4.2739	4.30237	3.77138	3.71566	3.72742	4.016	4.06003	4.12285
ENSG00000006788	MYH13	myosin heavy chain 13 [Source:HGNC Symbol;Acc:HGNC:7571]	0	0	0	0	0	0	0.13201	0.101664	0	0	0	0.00414846	0	0	0	0	0	0.00440533	0.00303421	0	0	0.00576626	0.00242563	0.0963964	0.00404326	0.0139708	0	0.00474248	0	0.102751	0	0	0	0	0.00442206	0	0.00861695	0.00656824	0.0122055	0	0	0	0	0	0	0	0
ENSG00000006831	ADIPOR2	adiponectin receptor 2 [Source:HGNC Symbol;Acc:HGNC:24041]	20.5523	9.4533	15.3423	9.47563	12.911	12.0245	10.0239	10.6922	11.9151	11.2138	12.9502	10.2298	10.4313	13.9247	12.911	12.0245	12.0245	13.2424	12.6702	11.248	12.179	15.4151	16.5138	18.0996	24.461	14.7131	17.7702	15.7312	14.7876	8.13884	13.9811	27.336	20.587	16.7268	15.5663	14.9126	13.3189	18.2968	5.27341	4.83615	5.34959	6.89062	6.63789	6.27065	7.13145	7.78866	8.01637
ENSG00000006837	CDKL3	cyclin dependent kinase like 3 [Source:HGNC Symbol;Acc:HGNC:15483]	0	0	0.12082	0.444384	0.0622631	0.116845	0.185064	0.140762	0.0776095	0.101507	0.147745	0.0861582	0.128792	0.134545	0.0622631	0.116845	0.116845	0.13724	0.258368	0.151746	0.0873075	0.203588	0.090679	0.100102	0.142755	0.116063	0.0194526	0.108345	0.11561	0.426801	0.1305	0.060208	0.119359	0.121959	0.0826565	0.121313	0.2416	0.136414	0.160545	0.110592	0.114397	0.287805	0.159777	0.378364	0.218056	0.179569	0.132592
ENSG00000007001	UPP2	uridine phosphorylase 2 [Source:HGNC Symbol;Acc:HGNC:23061]	0	0.111854	0	0	0	0	0	0	0	0.00874502	0	0.00890719	0	0	0	0	0	0	0.00651477	0	0.0100289	0	0	1.36258	0	0	0	0	0	0	2.02369	0.311221	0.00881398	0	0	0.0228028	0	0	0.00873552	0.0190554	0	0	0.00971647	0.00869244	0	0	0.00856728
ENSG00000007038	PRSS21	serine protease 21 [Source:HGNC Symbol;Acc:HGNC:9485]	0	0	0.208634	0	0.0138237	0.0113496	0.0106524	0	0.0723698	0.0525857	0.0353257	0.60256	0.480388	0.0116168	0.0138237	0.0113496	0.0113496	0.0426581	0.0195874	0.037237	0	0	0	0.0259287	1.51388	0.165347	1.04301	0.964377	0	0	0	0	0	0	0	0	0	0	0	0	0	0	0	0	0	0	0
ENSG00000007047	MARK4	microtubule affinity regulating kinase 4 [Source:HGNC Symbol;Acc:HGNC:13538]	28.7698	26.4384	12.5645	23.9588	8.52273	8.95601	9.08145	8.43237	10.7383	11.4326	8.28451	9.94608	9.69534	7.83034	8.52273	8.95601	8.95601	11.8245	9.1294	3.92516	8.93488	11.3706	9.44158	8.88017	11.9306	14.0563	17.7026	12.4721	7.82669	2.80461	1.13675	0.883291	9.799	11.1546	13.0273	14.7081	6.14533	11.2416	1.51855	1.13657	1.45538	1.59278	1.28836	1.71537	1.23808	1.2431	1.81225
ENSG00000007062	PROM1	prominin 1 [Source:HGNC Symbol;Acc:HGNC:9454]	0.977201	0.400427	0.160091	1.42536	0.124361	0.102104	0	0	0.0191487	0.0800051	0.0701026	0.0814887	0.0918005	0.119876	0.124361	0.102104	0.102104	0.0413861	0.824053	0.141223	0.0119675	0.108343	0.00828642	0.933042	0.0103594	0	0	0	0.00264117	0	7.67394	9.68064	8.70517	6.20448	10.8503	4.28113	3.24177	0.855464	1.56362	1.43633	2.35995	1.95278	1.9595	2.04688	3.90748	4.28653	3.91554
ENSG00000007080	CCDC124	coiled-coil domain containing 124 [Source:HGNC Symbol;Acc:HGNC:25171]	29.4989	34.2708	31.6193	24.2235	58.9852	73.7254	38.4102	30.8331	27.87	52.9954	45.6052	25.6087	28.7462	31.5223	58.9852	73.7254	73.7254	53.024	24.7765	16.4728	51.3432	42.4764	34.8641	24.8557	59.7539	43.2283	38.7428	40.8299	36.1581	3.27492	0	0	33.7091	29.2294	26.452	26.6055	26.6459	31.5903	31.5106	31.5338	31.7585	30.0971	34.0798	33.3681	32.0479	35.2678	39.16
ENSG00000007129	CEACAM21	carcinoembryonic antigen related cell adhesion molecule 21 [Source:HGNC Symbol;Acc:HGNC:28834]	4.10982	3.87338	1.097	3.04344	1.28757	1.28447	2.80587	2.51963	0.459042	0.539827	0.477625	2.45415	2.12496	1.17509	1.28757	1.28447	1.28447	0.655089	1.29474	1.0318	1.41935	3.35529	1.8427	1.48019	0.130706	2.64959	6.05566	4.90591	0.789777	0.221441	0	0	0.0132703	0	0.0142951	0	0.0278559	0	0.0526088	0	0	0	0	0	0	0	0.0257978
ENSG00000007168	PAFAH1B1	platelet activating factor acetylhydrolase 1b regulatory subunit 1 [Source:HGNC Symbol;Acc:HGNC:8574]	19.1686	18.5583	27.5054	17.8523	24.2	22.6269	22.2992	22.8824	34.4362	21.764	34.3111	22.7833	22.1591	26.1454	24.2	22.6269	22.6269	23.3853	19.0271	17.5565	25.138	23.6453	24.913	14.0259	21.1443	21.6577	22.2881	23.2707	28.9214	18.3019	13.9901	18.6615	31.3576	34.4752	28.8357	34.3942	20.6127	25.3176	11.5408	11.218	10.9119	11.7345	12.7873	13.0273	11.1235	11.2193	11.331
ENSG00000007171	NOS2	nitric oxide synthase 2 [Source:HGNC Symbol;Acc:HGNC:7873]	10.1154	3.56415	0	0.325307	0.0586017	0.0374217	0.00501756	0	0	0	0.0166393	0.0630713	0.0691395	0.257174	0.0586017	0.0374217	0.0374217	0.00669767	0.133779	0.0526187	0.0284056	0	0.0848197	2.23499	0	0.0141604	0.484163	0.0504717	0.00470174	0.104145	0	0.132224	0.0374467	0	0.0336155	0	0.117907	0.249651	0.129897	0.0404789	0	0	0.0894423	0.147721	0.0306972	0.0262903	0.097063
ENSG00000007174	DNAH9	dynein axonemal heavy chain 9 [Source:HGNC Symbol;Acc:HGNC:2953]	0	0	0.0132928	0	0.00960819	0.00525906	0.029616	0.0197105	0	0.0121833	0.00613831	0.0108581	0.0139123	0.00672856	0.00960819	0.00525906	0.00525906	0	0.00340357	0.00718936	0.00523948	0.00646819	0.000906968	0.114138	0.00907091	0	0.00700431	0.00177326	0.00578164	0.0256131	0.305429	0.0975561	0.0076746	0.00941009	0	0	0.0306087	0.0147356	0.00456377	0.00165921	0.00171629	0.00370107	0	0	0.00754957	0	0.0134276
ENSG00000007202	KIAA0100	KIAA0100 [Source:HGNC Symbol;Acc:HGNC:28960]	49.2662	49.6398	45.6177	29.538	25.7779	23.9516	27.1429	27.9806	43.3708	29.1464	46.6348	20.894	19.725	29.3873	25.7779	23.9516	23.9516	26.1674	22.608	15.5453	30.394	30.3623	30.0802	11.2386	26.1544	27.3643	19.9134	21.659	48.8533	43.6323	4.79503	5.87942	31.1965	28.874	30.0457	29.1834	28.332	28.2678	13.4847	12.4927	15.021	13.7631	14.4265	15.2663	13.7423	14.1233	15.5073
ENSG00000007216	SLC13A2	solute carrier family 13 member 2 [Source:HGNC Symbol;Acc:HGNC:10917]	0	0	0	0	0	0	0.0129903	0	0	0	0	0	0	0	0	0	0	0	0	0.0227047	0	0	0	5.39107	0.00795743	0.00916521	0	0	0	0	0	0	0	0	0	0	0.00847939	0.0193902	0	0	0	0	0	0	0	0	0
ENSG00000007237	GAS7	growth arrest specific 7 [Source:HGNC Symbol;Acc:HGNC:4169]	0	0.491217	0.0142212	1.18363	0.00538439	0.0198933	0.00622376	0.00946775	0.0140942	0	0.00343988	0.143428	0.158527	0.0158368	0.00538439	0.0198933	0.0198933	0.0138463	0.0133514	0.0265907	0	0	0	0.414073	0.00254165	0.020492	1.33947	0.295138	0	0.0430604	4.46336	8.05472	0.913493	0.725089	0.4809	0.480673	0.744801	1.18499	4.73396	5.29715	4.8648	5.92353	5.58986	5.02873	4.07675	3.92683	4.34933
ENSG00000007255	TRAPPC6A	trafficking protein particle complex 6A [Source:HGNC Symbol;Acc:HGNC:23069]	0	7.4446	12.2939	2.91207	5.07102	6.14947	10.2858	8.04555	3.56006	9.06313	4.43129	13.4939	14.3196	4.50636	5.07102	6.14947	6.14947	12.1411	24.6738	11.5664	6.61129	18.6778	7.77443	8.41829	10.648	13.2465	28.3311	21.6224	7.02884	0.699212	0.427586	0.986366	9.74915	8.30599	10.7127	8.85306	21.6373	21.3649	19.6016	19.054	18.304	11.9222	12.4411	14.1053	19.4005	18.4157	18.6539
ENSG00000007264	MATK	megakaryocyte-associated tyrosine kinase [Source:HGNC Symbol;Acc:HGNC:6906]	1.42942	0	0.0198205	0.459279	0.0131327	0.00539114	0.0252998	0.011546	0	0.0124893	0.00838996	0.044523	0.0380312	0	0.0131327	0.00539114	0.00539114	0	0.00465206	0.0117919	0	0	0	2.37704	0	0.0142801	0.064622	0.210864	0.00474148	0	0.192677	0	0.0314694	0.0771714	0.0203398	0.0895564	0.17175	0.0755284	0.0124757	0.013607	0	0	0	0	0.0123827	0	0
ENSG00000007306	CEACAM7	carcinoembryonic antigen related cell adhesion molecule 7 [Source:HGNC Symbol;Acc:HGNC:1819]	0	0	0	0	0	0	0	0	0	0	0	0.00994283	0.0594516	0	0	0	0	0	0.00727225	0	0	0	0	0.096266	0	0	0.639788	0.147765	0	0	0	0	0	0.0100531	0	0	0	0	0	0	0	0	0	0	0	0	0
ENSG00000007312	CD79B	CD79b molecule [Source:HGNC Symbol;Acc:HGNC:1699]	0	0	0.51298	0.783739	0.261454	0.279059	0.161179	0.183893	0.0684382	0.33567	0.233846	0.417871	0.75715	0.296613	0.261454	0.279059	0.279059	0.268937	0.203756	0.481259	0.128317	0.19361	0.103656	5.88481	0.1481	0.369587	1.08641	0.82513	0.283189	0	0	0.176977	0.0125303	0.0128032	0.0539916	0	0.460292	0.290709	0	0	0	0	0	0	0	0	0
ENSG00000007314	SCN4A	sodium voltage-gated channel alpha subunit 4 [Source:HGNC Symbol;Acc:HGNC:10591]	0.521995	0.441165	0.00248808	0.790677	0	0	0.00254072	0	0.0115073	0.00313557	0.0126384	0	0	0.00554146	0	0	0	0	0.00700771	0.0177629	0.00719181	0.00443919	0	1.91713	0.00311273	0.0286814	0.010816	0.0146041	0	0.0527355	0.241868	0.290133	0.00316029	0.00322912	0.0306391	0.0122641	0.0132676	0.0606792	0	0.00683239	0	0	0	0	0	0	0
ENSG00000007341	ST7L	suppression of tumorigenicity 7 like [Source:HGNC Symbol;Acc:HGNC:18441]	1.16101	2.4467	1.66967	1.07191	1.76335	1.81934	1.33041	1.45305	2.17625	1.59726	2.55292	1.1268	1.20706	1.99457	1.76335	1.81934	1.81934	0.968983	1.77893	1.91745	1.64163	1.48047	1.52465	1.43995	1.55081	0.973293	0.711165	1.00973	1.81312	2.38608	6.29565	3.31305	1.26282	1.7467	0.948432	1.43402	1.31191	1.2545	0.914003	1.06636	0.786862	0.832912	0.956422	1.15351	1.00518	0.747849	0.84955
ENSG00000007350	TKTL1	transketolase like 1 [Source:HGNC Symbol;Acc:HGNC:11835]	0	0	0.0168651	0	0.0148993	0.00611636	0.00574063	0	0	0	0.00951858	0.00721604	0.0215736	0.0125207	0.0148993	0.00611636	0.00611636	0	0	0.0267562	0.0324991	0	0.00421926	0.0279462	0	0.0162011	0	0.0247479	0.0430344	0.119153	0	0.151279	0	0	0	0	0	0	0	0	0	0	0	0	0	0	0
ENSG00000007372	PAX6	paired box 6 [Source:HGNC Symbol;Acc:HGNC:8620]	0.10921	0	0	0.0367604	0	0	0	0	0	0	0	0	0.00532699	0	0	0	0	0	0.00130322	0	0	0	0.0125019	0.0517539	0.00520985	0	0	0	0	0.0882648	0.0269881	0.398443	0.0211578	0.198171	0.0645767	0.164213	0.00925264	0.0197478	0	0	0	0	0	0	0	0	0
ENSG00000007376	RPUSD1	RNA pseudouridine synthase domain containing 1 [Source:HGNC Symbol;Acc:HGNC:14173]	0	7.40581	13.472	7.84966	26.2583	29.4196	13.8175	11.3616	5.68926	14.391	12.7102	11.8994	12.0196	14.0782	26.2583	29.4196	29.4196	19.4443	7.43713	6.45426	19.8453	13.38	15.4003	5.45197	18.4488	22.2633	15.4841	16.7676	12.9195	0.471192	0.144073	0.13294	9.54417	8.54986	8.78061	8.53501	6.52991	7.89156	12.9201	13.2676	13.6925	14.1961	15.2841	15.1771	19.0922	19.6263	18.6547
ENSG00000007384	RHBDF1	rhomboid 5 homolog 1 [Source:HGNC Symbol;Acc:HGNC:20561]	8.65097	7.94238	11.2409	5.36315	17.8286	19.9123	16.5529	15.0714	10.2838	18.3813	8.82358	17.6555	17.7176	16.4983	17.8286	19.9123	19.9123	18.6178	11.0787	16.4109	19.1789	25.3379	47.2289	13.0981	22.7766	22.4009	21.111	20.9679	19.4986	3.98269	4.14038	1.08621	13.1588	10.0149	15.3519	10.5244	7.48714	9.4877	20.0749	21.1443	23.5739	23.4099	19.9437	19.9916	25.1166	24.7549	23.9931
ENSG00000007392	LUC7L	LUC7 like [Source:HGNC Symbol;Acc:HGNC:6723]	10.8476	8.56873	6.90064	6.37888	11.7288	11.86	9.63527	8.97638	7.26047	10.6099	7.45936	14.6449	14.6794	9.0165	11.7288	11.86	11.86	9.5511	11.906	18.6869	8.01408	6.01077	8.43077	9.67844	8.80351	9.01946	6.17197	7.28861	7.7476	6.65463	5.36137	6.88421	6.9926	6.62314	6.7507	7.30395	10.1782	11.0466	8.83756	7.70023	7.68675	8.16588	8.80185	8.51097	9.95478	9.09718	7.80185
ENSG00000007402	CACNA2D2	calcium voltage-gated channel auxiliary subunit alpha2delta 2 [Source:HGNC Symbol;Acc:HGNC:1400]	0	1.4649	0.00973704	0.47274	0.0473114	0.0494379	0.0331435	0.0264699	0.0300224	0.0490839	0.0164866	0.0166647	0.0207592	0.0506015	0.0473114	0.0494379	0.0494379	0.0530898	0.091415	0.0579288	0.0234542	0.0231635	0.0584637	0.51631	0.0324843	0.0888599	0.0846566	0.0428646	0.0310573	0	0.315515	0.640498	0.131922	0.0800349	0.222047	0.138653	0.194709	0.220976	0.155263	0.044564	0.138292	0.0347919	0.0545364	0.0203286	0.0405542	0.0347321	0.0681222
ENSG00000007516	BAIAP3	BAI1 associated protein 3 [Source:HGNC Symbol;Acc:HGNC:948]	7.22327	4.19765	0.0467407	4.33229	0.0840599	0.0835452	0.0511389	0.0466763	0.0540438	0.0631119	0.0282646	0.205703	0.132392	0.0892295	0.0840599	0.0835452	0.0835452	0.100118	0.00626885	0.0516427	0.0965032	0.0119134	0.0225517	3.0289	0.10442	0.105837	0.532161	0.161671	0.0479201	0.0707631	0	0.0299473	0.971105	1.42122	2.56728	1.49754	0.146876	0.335867	0.214347	0.462985	0.488398	0.449909	0.15427	0.179833	0.342067	0.294746	0.27617
ENSG00000007520	TSR3	TSR3, acp transferase ribosome maturation factor [Source:HGNC Symbol;Acc:HGNC:14175]	22.9444	19.1587	40.4936	21.4209	38.5883	42.5122	28.3873	22.1174	22.6373	39.1526	31.4167	30.195	31.0836	23.4936	38.5883	42.5122	42.5122	30.0171	21.2324	17.6189	29.56	34.1065	31.036	25.3983	59.912	46.3366	46.8126	44.2324	39.9165	13.1208	1.60474	1.18459	34.2613	28.9658	30.0181	29.2657	24.0315	31.6538	51.454	59.3612	64.5452	60.4932	60.4681	60.0714	60.8885	68.6067	73.0859
ENSG00000007541	PIGQ	phosphatidylinositol glycan anchor biosynthesis class Q [Source:HGNC Symbol;Acc:HGNC:14135]	2.18471	3.20217	6.16152	7.97609	7.67246	8.16087	5.06819	4.51318	2.39327	6.75549	3.46126	6.19803	5.78732	5.8303	7.67246	8.16087	8.16087	7.80035	4.61751	3.61041	6.24691	5.72245	5.65127	6.49069	6.97085	6.7823	6.11473	5.3741	4.86876	0.407473	0.498361	0.114963	4.92037	5.03169	5.87467	6.45429	5.44186	7.36162	7.44595	7.34689	8.10023	8.16464	8.09367	7.06406	7.0021	8.02754	7.08498
ENSG00000007545	CRAMP1	cramped chromatin regulator homolog 1 [Source:HGNC Symbol;Acc:HGNC:14122]	5.55914	4.62177	2.35751	3.6992	2.04591	2.0157	2.06705	1.82443	2.20449	2.65292	2.13694	2.77132	2.72416	2.15867	2.04591	2.0157	2.0157	2.32828	2.1374	2.78471	2.06841	2.25178	2.23105	4.20903	2.15839	2.27058	2.94741	2.54962	1.81501	0.753158	0.524103	0.703426	2.40614	2.01645	2.57519	1.83206	2.08761	2.42302	1.50858	1.71268	1.85861	1.76381	1.65053	1.77128	1.60144	1.74064	1.80326
ENSG00000007866	TEAD3	TEA domain transcription factor 3 [Source:HGNC Symbol;Acc:HGNC:11716]	0	2.93182	0.168411	1.87315	0.374928	0.432423	0.206369	0.321782	0.451761	2.13936	0.901078	1.46133	1.62864	0.35258	0.374928	0.432423	0.432423	0.964148	0.638766	0.496958	0.301812	0.540856	0.475256	1.82508	1.06189	1.22306	1.00543	0.652416	0.315853	0.285561	1.04777	0.362553	63.8567	46.7215	53.6534	42.2918	44.5162	80.8091	35.9818	36.3127	37.0454	39.1487	36.5041	38.8844	39.9137	37.341	38.2164
ENSG00000007908	SELE	selectin E [Source:HGNC Symbol;Acc:HGNC:10718]	2.52332	5.91532	3.1327	3.85175	0.652351	0.535599	13.5774	14.3645	0.11384	0.101519	0.113662	7.23808	7.09866	0.129576	0.652351	0.535599	0.535599	0.0488017	0.386544	3.53579	0.769683	1.53307	0.0940477	284.82	0.425512	2.03132	4.99986	26.045	0.565267	0	44.2877	3.89388	0	0.00580819	0	0.0147062	0.00596609	0.00909526	0	0	0	0	0.0438651	0.016818	0	0	0
ENSG00000007923	DNAJC11	DnaJ heat shock protein family (Hsp40) member C11 [Source:HGNC Symbol;Acc:HGNC:25570]	12.5979	12.038	12.9057	12.8819	13.4538	12.6974	11.534	11.7955	13.6386	10.541	18.8717	7.97981	8.25184	13.2974	13.4538	12.6974	12.6974	12.3587	8.44395	7.44028	14.1947	9.74489	11.8525	4.98679	10.6561	10.5576	9.2072	8.77295	14.5047	10.3102	1.17727	2.93302	13.3468	13.6322	11.9362	12.0449	11.9848	13.1062	8.58829	9.95462	8.22736	9.66215	9.5188	10.7608	9.67427	10.5026	10.8451
ENSG00000007933	FMO3	flavin containing monooxygenase 3 [Source:HGNC Symbol;Acc:HGNC:3771]	1.08772	0	0	0	0	0	0	0.00690328	0	0	0	0	0	0	0	0	0	0	0.00556286	0	0	0	0	0.839474	0	0.00853796	0	0.00869477	0	0	6.6816	4.51769	0.00752611	0.0153801	0.0162146	0	0.0315963	0.0662315	0	0	0.00841543	0	0	0.022267	0.0222105	0	0
ENSG00000007944	MYLIP	myosin regulatory light chain interacting protein [Source:HGNC Symbol;Acc:HGNC:21155]	7.62902	5.99783	13.4833	4.21026	3.07503	3.01049	11.3299	11.4446	5.24098	3.73434	2.87519	8.28453	7.90119	4.72373	3.07503	3.01049	3.01049	4.30654	8.88579	5.27263	2.91372	4.74373	1.19831	86.2977	6.77103	12.9264	8.50923	8.14052	7.64533	1.36223	11.4433	18.8122	2.96463	7.52469	1.29594	5.07987	10.3357	12.5807	8.77212	7.23608	7.216	6.19532	3.65658	3.79663	4.9958	4.54284	4.84451
ENSG00000007952	NOX1	NADPH oxidase 1 [Source:HGNC Symbol;Acc:HGNC:7889]	0	0	0	0	0.333304	0.24717	0.231986	0.179603	0	0.1636	0	0.229121	0.0830301	0.262023	0.333304	0.24717	0.24717	0.121654	0.106642	0.135157	0.187618	0.115809	0.127879	0.181501	0.0710537	0.140294	0.0940555	0.0595295	0	0.0859846	0	0.218334	0	0	0	0	0	0.0659577	0.204278	0.0779808	0.0921871	0.0621235	0.181774	0.213434	0.152066	0.141088	0.0500859
ENSG00000007968	E2F2	E2F transcription factor 2 [Source:HGNC Symbol;Acc:HGNC:3114]	2.51454	0.424276	0.349695	0	2.18247	2.33188	0.418529	0.481889	0.182602	0.530733	1.13326	0.32338	0.351126	1.52	2.18247	2.33188	2.33188	0.922577	0.116496	0.599527	1.16839	0.301896	0.299145	0.102807	0.790301	0.541817	0.533968	0.419344	0.917498	0.199244	0	0	0.200594	0.0780812	0.046304	0.0123562	1.67425	1.63536	0.30768	0.402698	0.320425	0.287906	0.626546	0.376816	0.451032	0.306812	0.445668
ENSG00000008018	PSMB1	proteasome subunit beta 1 [Source:HGNC Symbol;Acc:HGNC:9537]	11.807	14.2212	65.0593	11.3207	85.4546	83.0745	66.9187	68.3378	42.6129	62.6875	60.5689	64.6205	66.1549	70.3839	85.4546	83.0745	83.0745	74.4985	61.6778	76.6542	79.515	70.9967	54.1468	36.1714	73.166	63.6293	70.432	68.1345	70.3829	40.58	13.0857	14.8485	65.2844	48.0554	63.5311	51.2583	65.4277	53.2825	100.873	94.5231	87.6863	91.3553	101.388	94.7362	108.315	111.662	108.431
ENSG00000008056	SYN1	synapsin I [Source:HGNC Symbol;Acc:HGNC:11494]	0	0	0.00639426	0.338668	0.0338936	0.0626122	0.0391773	0.0297988	0	0.0161166	0.0216534	0.0410386	0.0490767	0.042724	0.0338936	0.0626122	0.0626122	0.0174319	0.0240127	0.0456499	0.027724	0.0114085	0.0767856	0.28608	0.127993	0.165848	0.0185312	0.0375319	0.0244742	0	18.7721	12.9625	0.966497	0.390039	1.21612	0.640869	0.43474	0.0909668	0.321981	0.421415	0.390506	0.186045	0.25965	0.424521	0.343549	0.230935	0.189468
ENSG00000008083	JARID2	jumonji and AT-rich interaction domain containing 2 [Source:HGNC Symbol;Acc:HGNC:6196]	16.4162	14.9018	4.11407	11.1569	3.2322	3.08798	4.91872	5.25417	4.35456	3.88638	3.80063	6.66455	6.62852	5.0373	3.2322	3.08798	3.08798	5.24515	5.07626	3.0321	4.26959	5.30129	3.30537	4.16323	2.99171	4.21753	9.0757	5.92188	3.31321	3.94058	2.25501	8.90445	11.946	9.15578	11.0296	7.75728	9.16365	8.57607	6.94407	7.25528	7.18997	6.71801	5.74632	7.02948	8.17102	9.36805	9.67851
ENSG00000008086	CDKL5	cyclin dependent kinase like 5 [Source:HGNC Symbol;Acc:HGNC:11411]	0.653633	0	0.907766	0.468981	0.380697	0.341108	0.259874	0.34693	1.23465	0.757156	0.892892	1.18205	1.09408	0.617928	0.380697	0.341108	0.341108	0.711664	1.09363	0.744533	0.803855	0.849599	1.04756	1.43791	0.407002	0.396948	0.878198	0.781528	0.697913	1.51532	4.74379	8.35441	1.55125	2.19623	2.01746	1.62082	2.58995	1.69025	0.563121	0.54034	0.553341	0.419845	0.510637	0.519263	0.316341	0.405337	0.38546
ENSG00000008118	CAMK1G	calcium/calmodulin dependent protein kinase IG [Source:HGNC Symbol;Acc:HGNC:14585]	4.62503	0	0	0.812246	0	0	0	0	0.0531956	0	0.0129831	0.137795	0.0882776	0	0	0	0	0	0	0.0456186	0.011082	0	0	0.0952947	0	0	0.0111111	0.0337556	0.322839	0.0812612	1.34172	1.85707	0.60385	0.706566	0.346224	0.226775	11.2853	11.563	10.7243	10.3071	10.4765	6.9044	4.65976	4.22629	4.54132	4.65657	4.68612
ENSG00000008128	CDK11A	cyclin dependent kinase 11A [Source:HGNC Symbol;Acc:HGNC:1730]	0	0	0.091662	0.0577954	0.138819	0.147217	0.138173	0.116962	0.0706559	0.121017	0.0443431	0.0952469	0.0949189	0.0631892	0.138819	0.147217	0.147217	0.0654465	0.131132	0.181776	0.0630833	0.0311508	0.101555	1.03067	0.0928317	0.220133	0.215046	0.256201	0.0626498	0	0	0.0391525	0.116427	0.130292	0.107501	0.121918	0.0523698	0.128627	0.329686	0.221743	0.24797	0.267365	0.250584	0.284319	0.278144	0.20435	0.237114
ENSG00000008130	NADK	NAD kinase [Source:HGNC Symbol;Acc:HGNC:29831]	8.79142	6.88821	13.9472	5.56075	16.7785	18.0802	18.8542	17.0862	10.785	16.936	13.5853	14.2474	13.7507	15.4577	16.7785	18.0802	18.0802	18.4187	11.932	9.6433	19.1669	18.0487	19.8573	13.4692	20.4582	17.8145	14.8453	15.6875	17.1599	4.29444	0.501358	1.85047	11.9178	14.434	10.328	13.3463	8.56486	9.2837	10.875	11.5829	12.5413	13.6181	12.6739	12.2657	15.6039	14.9259	15.3593
ENSG00000008196	TFAP2B	transcription factor AP-2 beta [Source:HGNC Symbol;Acc:HGNC:11743]	0	0	0	0.265113	0	0	0	0	0	0	0.0113003	0.0342671	0.0298805	0	0	0	0	0	0	0	0	0	0	0.646956	0.0166991	0	0	0	0	0	0	0	0.788373	1.33391	0.0958837	0.186416	11.7265	52.7494	1.5123	1.40202	1.47396	1.20599	1.07002	1.19551	0.933971	0.879342	1.05882
ENSG00000008226	DLEC1	DLEC1, cilia and flagella associated protein [Source:HGNC Symbol;Acc:HGNC:2899]	0	0	0	0.0651706	0.0163056	0.0160648	0.010052	0.0114685	0.0284543	0.0124054	0.020834	0.00631772	0.00629596	0.00548098	0.0163056	0.0160648	0.0160648	0.00335446	0.0184833	0.0409944	0	0.0131722	0.020317	0.122336	0.0184725	0.0248224	0.021396	0.0216671	0.00706445	0.15648	0.0956915	0	0.0031258	0.0287449	0.00336719	0	0	0.0400113	0.0340777	0.037168	0.0419419	0.0263798	0.0275669	0.0154135	0.0707222	0.0493771	0.0425364
ENSG00000008256	CYTH3	cytohesin 3 [Source:HGNC Symbol;Acc:HGNC:9504]	10.5621	6.77679	4.45854	8.46712	3.05714	3.125	3.50665	2.98003	3.19441	3.54849	3.49342	7.72743	7.90871	3.70608	3.05714	3.125	3.125	3.92478	4.07639	2.23637	3.41078	4.15392	2.64361	20.6272	4.78231	5.64562	10.0493	10.6743	3.74907	1.34786	33.6569	24.5915	14.8354	10.0323	11.5677	8.49813	4.54025	10.4434	9.01948	9.39112	8.60029	10.6688	12.3128	11.3515	12.4528	12.7926	11.8336
ENSG00000008277	ADAM22	ADAM metallopeptidase domain 22 [Source:HGNC Symbol;Acc:HGNC:201]	0	0.271131	0.418828	0	0.15157	0.126273	0.0583993	0.0764273	0.225603	0.254372	0.244929	0.464201	0.4583	0.258491	0.15157	0.126273	0.126273	0.304938	0.491119	0.210147	0.221219	0.432153	0.36989	0.673111	0.0694428	0.0945251	0.187676	0.0617059	0.115885	0.0713026	1.3408	3.80212	0.279879	0.368929	0.255463	0.458768	0.719797	0.673436	0.262565	0.189377	0.207837	0.0850011	0.200196	0.160134	0.0588469	0.0382491	0.0643771
ENSG00000008282	SYPL1	synaptophysin like 1 [Source:HGNC Symbol;Acc:HGNC:11507]	9.8833	10.7341	40.4749	7.94547	41.5432	40.8358	36.0032	32.517	49.8704	35.2103	45.0145	51.3621	50.9512	49.4816	41.5432	40.8358	40.8358	36.8172	40.349	50.0927	39.0153	44.953	51.9403	43.708	42.7448	42.1677	54.2283	60.9609	40.8094	21.4043	34.9995	28.8162	35.8226	33.0223	37.2173	35.7699	32.5542	33.9459	53.7254	45.7767	50.48	49.0046	48.7843	51.9846	49.5943	52.2904	41.9032
ENSG00000008283	CYB561	cytochrome b561 [Source:HGNC Symbol;Acc:HGNC:2571]	5.10802	4.04116	7.56356	3.62602	13.4269	13.9194	4.24186	4.1521	11.4969	12.1372	7.90203	12.0454	12.0385	15.1146	13.4269	13.9194	13.9194	18.2275	12.6485	10.046	15.1232	16.6947	22.5418	5.65621	6.59138	6.29687	7.66247	5.0089	2.88981	5.232	3.2245	0.968715	5.29097	4.01961	4.49633	2.35744	7.45565	12.781	6.12756	6.17483	5.60393	6.76874	6.88047	7.09746	8.17824	8.95126	8.51909
ENSG00000008294	SPAG9	sperm associated antigen 9 [Source:HGNC Symbol;Acc:HGNC:14524]	9.49107	13.8516	13.2827	13.5587	8.11894	7.14361	11.8297	12.8373	14.8067	8.98571	10.9662	13.5425	13.3708	11.1185	8.11894	7.14361	7.14361	9.41044	13.6506	11.7412	10.3694	11.7269	13.6959	20.8901	10.3429	9.9677	12.2855	12.4261	12.4293	12.6514	11.8051	13.7238	12.3463	15.1173	14.9238	13.2285	5.11968	6.06371	6.65044	8.2709	7.14741	8.56273	8.40357	8.56641	10.6107	10.1432	11.0668
ENSG00000008300	CELSR3	cadherin EGF LAG seven-pass G-type receptor 3 [Source:HGNC Symbol;Acc:HGNC:3230]	5.15886	9.08361	0.0340187	4.40652	0.0254801	0.0273568	0.0543732	0.0534194	0.00342035	0.0372797	0.0125217	0.113913	0.121089	0.0230594	0.0254801	0.0273568	0.0273568	0.0342738	0.0958141	0.0791954	0.0363398	0.131947	0.286404	0.345575	0.0999219	0.149188	0.240044	0.360287	0.0523661	0.0313494	0	0.676627	2.79172	2.71815	5.04322	3.24672	1.69179	1.38425	0.387287	0.619395	0.525168	0.457526	0.463914	0.444666	0.619105	0.528247	0.483916
ENSG00000008311	AASS	aminoadipate-semialdehyde synthase [Source:HGNC Symbol;Acc:HGNC:17366]	3.80933	3.53015	7.96007	3.01819	3.35818	2.7523	4.26734	4.75934	8.91957	6.82665	6.5611	7.42368	7.07223	5.26585	3.35818	2.7523	2.7523	5.40991	10.3098	8.68966	5.4518	6.52297	5.7227	8.63175	5.5412	4.5339	3.52318	4.45321	7.95043	6.20488	4.25788	10.8245	5.29093	2.40145	3.90161	2.82724	10.8262	4.41452	4.49551	4.94	4.7164	4.69518	4.2869	4.03665	3.64666	3.0251	3.48742
ENSG00000008323	PLEKHG6	pleckstrin homology and RhoGEF domain containing G6 [Source:HGNC Symbol;Acc:HGNC:25562]	0	0	0.0144501	0.318892	0.146807	0.0786082	0.118047	0.117847	0.055693	0.0607019	0.0163112	0.0494621	0.0369688	0.107278	0.146807	0.0786082	0.0786082	0.10505	0.0678316	0.103162	0.118343	0.077345	0.140989	0.58664	0.138598	0.291505	0.0348982	0.0565446	0.0322632	0	0	0.302439	3.2181	2.73182	3.90159	2.11305	3.47389	10.8513	2.94084	2.77104	2.36698	2.79553	1.99638	2.08766	2.77448	2.8478	3.12208
ENSG00000008324	SS18L2	SS18 like 2 [Source:HGNC Symbol;Acc:HGNC:15593]	0	3.05076	10.1571	0.62651	13.4179	13.2129	10.372	9.04057	10.4311	8.14927	11.216	13.0782	12.206	12.4526	13.4179	13.2129	13.2129	13.759	9.68392	17.2651	10.6222	10.8901	13.8023	4.15541	9.09622	8.5451	11.5642	10.9701	11.8773	5.18148	7.97262	7.2151	7.79284	4.81029	6.86246	4.45718	11.8375	7.18001	11.476	10.4378	9.40808	10.6753	11.8592	10.7279	10.5628	10.1476	10.2814
ENSG00000008382	MPND	MPN domain containing [Source:HGNC Symbol;Acc:HGNC:25934]	8.53521	9.84672	7.90124	6.36477	3.83516	3.84609	2.85309	2.48511	3.19578	4.55593	4.05248	2.51945	2.90789	2.23038	3.83516	3.84609	3.84609	4.79126	4.78549	2.57377	3.73407	4.80629	3.95342	3.95767	4.88607	3.93938	3.46816	3.67374	7.49348	0.212255	0.194699	0	7.74638	5.3937	5.98783	4.98551	9.21162	11.0716	2.98776	2.91496	3.07214	2.83704	3.00076	3.06084	2.35237	2.75944	3.77096
ENSG00000008394	MGST1	microsomal glutathione S-transferase 1 [Source:HGNC Symbol;Acc:HGNC:7061]	1.15723	0	2.23394	0.328665	5.47844	5.59919	11.5159	11.0341	4.41978	2.15492	3.01198	2.38251	2.53306	3.4951	5.47844	5.59919	5.59919	4.69917	2.26043	6.32364	6.89967	5.33895	7.53249	2.3033	23.8454	15.1253	10.4226	13.3148	11.142	10.6974	0.482586	1.11324	10.9051	3.91942	6.71703	3.5889	12.5265	3.9796	10.2386	9.25858	9.00132	10.8415	13.1069	13.0072	13.0156	12.7017	11.9449
ENSG00000008405	CRY1	cryptochrome circadian regulator 1 [Source:HGNC Symbol;Acc:HGNC:2384]	3.40174	2.87498	6.76136	2.36164	9.6367	9.72903	5.78265	5.69079	8.7833	7.7291	10.0618	7.52902	7.71051	11.6192	9.6367	9.72903	9.72903	8.24386	6.73599	7.92453	9.68987	8.82342	8.89579	5.58178	4.8684	4.848	5.01037	5.72816	7.84292	6.14304	2.20669	3.70875	5.94165	4.46122	5.84586	5.18163	5.00401	4.54337	5.58258	6.0276	5.36565	6.21365	5.80649	5.20976	6.01199	5.55231	5.54513
ENSG00000008441	NFIX	nuclear factor I X [Source:HGNC Symbol;Acc:HGNC:7788]	0	0	8.5502	0.603578	7.35223	7.8218	6.09448	5.55355	7.25084	9.70021	12.4373	6.42373	6.36413	6.20023	7.35223	7.8218	7.8218	9.93267	5.98223	2.69255	5.60922	7.18606	2.84693	13.2077	14.2325	7.59583	8.75202	6.56476	4.45841	1.38023	10.5084	6.60054	0.0537636	0.654988	0.0757357	0.502873	0.00434061	0.0198517	0.114768	0.0759992	0.171101	0.264261	0.214279	0.220246	0.158663	0.261318	0.317573
ENSG00000008513	ST3GAL1	ST3 beta-galactoside alpha-2,3-sialyltransferase 1 [Source:HGNC Symbol;Acc:HGNC:10862]	23.4257	23.8336	21.9931	11.3609	12.2826	11.6035	16.3253	17.1086	22.7603	11.6394	14.2012	15.5455	15.6363	17.9079	12.2826	11.6035	11.6035	16.7772	12.9436	9.07069	20.2957	23.9439	28.41	15.3432	11.8575	22.7011	30.9459	38.1575	14.1146	10.8117	8.04365	6.30458	12.4746	6.76976	7.3301	3.93567	14.8007	17.3586	15.1719	16.4767	17.3407	14.9281	14.9237	14.835	15.1792	15.9104	16.2031
ENSG00000008516	MMP25	matrix metallopeptidase 25 [Source:HGNC Symbol;Acc:HGNC:14246]	0	1.28261	0.0745971	0.0658498	0.105443	0.0703397	0.0761754	0.11588	0.0345011	0.156683	0.0589432	0.0957534	0.152678	0.055381	0.105443	0.0703397	0.0703397	0.162692	0.284807	0.272199	0.114999	0.133095	0.227683	0.370832	0.230202	0.150486	0.108095	0.233524	0.0428284	0	0.870199	1.07061	0.183186	0.258173	0.462711	0.138908	0	0.101071	0.651095	0.614542	0.550927	0.41886	0.689392	0.591817	0.627599	0.725092	0.749074
ENSG00000008517	IL32	interleukin 32 [Source:HGNC Symbol;Acc:HGNC:16830]	0.167688	4.43203	12.1875	2.62468	11.2188	12.439	5.57623	5.87036	8.57627	4.60934	3.5295	24.3113	25.25	8.53767	11.2188	12.439	12.439	15.2965	37.1116	17.91	19.7765	37.3629	56.7589	37.6513	13.4073	26.2961	24.3407	47.4498	10.1874	1.96516	8.82661	1.54862	31.935	22.9376	41.0242	13.1326	1.04849	1.66339	34.4842	31.7729	31.967	34.4674	36.1809	40.8021	34.5466	36.6588	44.375
ENSG00000008710	PKD1	polycystin 1, transient receptor potential channel interacting [Source:HGNC Symbol;Acc:HGNC:9008]	7.1576	8.81675	3.34494	7.46241	2.03949	2.04069	2.61973	2.15299	2.0202	4.71496	2.2122	4.64322	4.44594	2.5585	2.03949	2.04069	2.04069	3.87274	1.59149	1.77988	3.20686	3.23192	3.27668	11.7184	5.27764	5.5474	4.21805	4.72154	2.41458	0.164276	0.150689	0.178772	2.92666	4.70331	3.31478	3.9932	2.33809	4.26536	1.08024	1.41688	1.3351	1.41579	1.48216	1.49794	1.7487	1.41886	1.38888
ENSG00000008735	MAPK8IP2	mitogen-activated protein kinase 8 interacting protein 2 [Source:HGNC Symbol;Acc:HGNC:6883]	1.91499	0.840755	0.073022	0.506467	0.0783342	0.0756642	0.0568129	0.0810238	0.0241233	0.0438214	0.0235505	0.120512	0.0934088	0.0425948	0.0783342	0.0756642	0.0756642	0.0710968	0.0359102	0.0413745	0.0251275	0.0558363	0.0521956	0.0691432	0.0870045	0.090189	0.131006	0.147973	0.0366004	0.0368505	4.12391	0.873337	0.238502	0.455802	0.0808823	0.119978	0.268863	0.696089	1.33948	1.32726	1.42231	1.70396	1.77229	1.79894	2.18106	1.73957	1.89754
ENSG00000008838	MED24	mediator complex subunit 24 [Source:HGNC Symbol;Acc:HGNC:22963]	16.0382	13.8249	10.7164	11.0442	18.9424	19.9197	15.8579	15.3559	7.79709	16.4953	13.1396	13.7141	14.0552	17.1262	18.9424	19.9197	19.9197	17.7129	11.2868	10.7943	17.375	16.3646	16.0927	10.4831	16.117	17.7988	15.9173	14.6139	15.9935	3.3421	1.14604	1.3483	12.6908	9.53987	11.3883	9.61248	13.5004	12.3302	13.7429	13.4271	14.3746	13.6529	13.4826	13.0844	14.5647	14.7013	15.6542
ENSG00000008853	RHOBTB2	Rho related BTB domain containing 2 [Source:HGNC Symbol;Acc:HGNC:18756]	11.3674	13.4211	5.5196	5.86336	4.18612	4.09513	3.11115	3.0373	3.58402	3.61162	4.77846	3.32234	3.1673	3.96579	4.18612	4.09513	4.09513	4.0934	3.6801	2.23001	3.93904	3.99483	4.41881	2.79037	3.78818	3.58129	3.09985	2.79135	4.82805	1.5863	2.78893	2.48951	3.45393	4.72308	2.54302	3.58146	11.7234	33.1174	6.06124	6.57235	7.40967	5.64929	4.75513	5.5079	5.34197	5.17657	5.8367
ENSG00000008869	HEATR5B	HEAT repeat containing 5B [Source:HGNC Symbol;Acc:HGNC:29273]	9.14777	5.44134	6.81889	5.46306	3.57203	3.0606	5.20896	5.99545	6.52256	5.82348	4.92818	8.05306	7.76945	5.26841	3.57203	3.0606	3.0606	5.18761	10.5242	8.7592	5.04497	6.79912	9.01385	6.51972	5.12725	5.77215	5.16329	5.45253	5.14669	7.94985	3.25723	6.21295	5.11667	6.00372	4.69752	4.99587	4.82354	4.07565	4.40064	4.68297	3.69699	5.25361	4.46765	4.46038	5.02706	4.9101	5.47049
ENSG00000008952	SEC62	SEC62 homolog, preprotein translocation factor [Source:HGNC Symbol;Acc:HGNC:11846]	10.86	10.4299	18.71	6.85409	14.285	14.5668	16.7325	16.0479	30.6381	15.0007	21.8457	21.3187	21.1956	19.3685	14.285	14.5668	14.5668	17.0364	19.8571	16.8208	17.0796	18.5128	21.7077	15.4588	15.3933	15.0818	17.6982	16.7185	15.4961	15.5795	17.914	13.9992	12.8638	19.4355	13.542	21.0925	11.7796	14.7124	10.6184	8.98363	8.37373	8.26772	8.92608	10.4623	8.90939	8.22235	8.46152
ENSG00000008988	RPS20	ribosomal protein S20 [Source:HGNC Symbol;Acc:HGNC:10405]	21.1516	25.3408	231.377	16.3814	234.884	256.667	233.418	236.457	192.821	180.092	152.072	217.947	226.307	161.976	234.884	256.667	256.667	247.644	224.965	229.593	220.707	229.892	188	80.631	242.187	205.846	253.545	238.082	219.171	33.7555	198.007	137.827	160.024	146.805	144.905	143.649	269.809	193.305	34.4785	33.3444	31.0648	33.9656	34.0051	27.4588	34.9132	35.8586	37.8736
ENSG00000009307	CSDE1	cold shock domain containing E1 [Source:HGNC Symbol;Acc:HGNC:29905]	62.2582	64.1127	146.074	61.4585	137.415	130.336	144.182	144.355	223.677	134.554	161.43	133.051	134.278	143.369	137.415	130.336	130.336	136.807	139.114	103.787	132.721	138.805	124.226	64.1273	127.523	136.285	154.147	141.321	139.402	138.008	94.3145	81.6752	141.713	144.624	141.612	152.973	133.932	135.404	93.8953	93.6478	93.9192	90.3344	90.7746	89.0905	90.9544	93.4474	96.239
ENSG00000009335	UBE3C	ubiquitin protein ligase E3C [Source:HGNC Symbol;Acc:HGNC:16803]	10.3595	12.0893	19.7002	8.84044	24.531	22.4918	21.0329	22.1974	22.7423	20.7069	26.042	19.951	20.0048	28.2257	24.531	22.4918	22.4918	21.7143	16.3411	13.664	26.0273	19.9369	27.4934	10.0952	20.7036	20.2159	19.4556	18.9935	23.6529	15.3775	3.63457	3.33377	15.307	19.5974	15.6913	19.4202	10.114	10.3644	11.9545	12.6749	13.2343	14.6205	13.7862	14.1397	14.5877	14.2356	15.9804
ENSG00000009413	REV3L	REV3 like, DNA directed polymerase zeta catalytic subunit [Source:HGNC Symbol;Acc:HGNC:9968]	5.43526	3.16778	10.6898	2.49283	2.09651	1.80934	4.35256	4.84086	6.55332	4.68688	6.19639	8.04889	7.36631	3.4004	2.09651	1.80934	1.80934	4.37607	8.44058	4.63739	4.84989	7.35146	4.41744	3.12373	4.08458	6.53686	5.53745	5.20533	9.24597	10.8334	10.0176	8.28066	4.10504	5.41827	3.68316	5.74968	3.12183	2.62629	2.18913	2.7255	2.86384	2.45813	2.60377	2.20523	2.41836	2.48073	2.72194
ENSG00000009694	TENM1	teneurin transmembrane protein 1 [Source:HGNC Symbol;Acc:HGNC:8117]	0	0.0256477	0.00159113	0	0	0	0	0	0	0	0	0.00204238	0	0	0	0	0	0	0	0.00378646	0	0	0	0.64464	0.00199059	0	0	0.00233483	0	0.0674488	0.835245	1.41296	0.107113	0.123901	0.0718437	0.232672	0.103937	0.0339538	0.00600906	0.0262159	0.00225982	0	0.0200515	0.00199314	0.00596425	0	0.00589333
ENSG00000009709	PAX7	paired box 7 [Source:HGNC Symbol;Acc:HGNC:8621]	0	0	0	0	0	0	0	0	0	0	0	0	0	0	0	0	0	0	0	0.0116023	0	0	0	0.0727096	0.00406632	0	0	0	0	0	0	0.0291551	0.0123854	0.00421837	0.0133418	0.0320424	0.0779948	0.0693598	0.0163668	0	0.0138489	0.00497736	0	0	0	0	0
ENSG00000009724	MASP2	mannan binding lectin serine peptidase 2 [Source:HGNC Symbol;Acc:HGNC:6902]	0	0	0	0	0.236668	0.220569	0.487974	0.444267	0	0.3589	0.0163457	0.17968	0.253155	0.295639	0.236668	0.220569	0.220569	0.171067	0.80664	0.683461	0.111618	0.0861208	0.220988	0.659867	0.19324	0.514692	0.244805	0.375401	0	0	1.40768	1.4288	0	0.00626454	0.00660448	0	0	0	0.0911465	0.119294	0.0548438	0.0887003	0.0946231	0.0483717	0.10856	0.0193699	0.0536347
ENSG00000009765	IYD	iodotyrosine deiodinase [Source:HGNC Symbol;Acc:HGNC:21071]	0	0	0.00198023	0	0	0	0	0	0	0	0	0	0	0	0	0	0	0	0	0	0	0.0035331	0	0.674314	0.00247739	0	0	0	0	0.0839433	0	0.106575	0	0	0	0	0	0.016098	0	0	0	0	0	0	0	0	0
ENSG00000009780	FAM76A	family with sequence similarity 76 member A [Source:HGNC Symbol;Acc:HGNC:28530]	0.800365	1.96779	2.09566	1.01027	1.92104	2.27453	2.25947	2.38231	2.5172	1.89744	2.78184	1.82816	1.53557	2.5943	1.92104	2.27453	2.27453	1.74029	2.59307	3.123	1.74963	1.92397	2.43183	3.36303	2.01089	1.83236	1.80581	1.93319	2.02964	1.9406	2.27456	4.33448	1.6152	1.24769	1.7469	1.22854	2.04786	1.84009	3.12481	2.56312	2.42012	2.20438	2.80621	2.1855	2.42782	2.91208	2.65015
ENSG00000009790	TRAF3IP3	TRAF3 interacting protein 3 [Source:HGNC Symbol;Acc:HGNC:30766]	0	0	0.00264764	0	0.0105256	0.0115224	0.0108146	0	0	0	0.00448295	0.0203911	0.0203209	0.00884524	0.0105256	0.0115224	0.0115224	0.0108269	0.0099428	0.0126013	0	0.0188955	0.00993568	0.0394852	0	0.00763018	0.00383655	0.00388516	0.00506696	0	0	0.0237491	0	0	0	0	0	0.00538087	0.00999907	0.0181764	0.0300827	0.0405446	0.0370731	0.0132663	0.0430062	0.0212494	0.00980649
ENSG00000009830	POMT2	protein O-mannosyltransferase 2 [Source:HGNC Symbol;Acc:HGNC:19743]	0.510798	3.50318	2.42138	2.6605	3.88251	3.94386	2.42445	2.5559	3.30939	3.66905	2.36062	3.61339	3.28885	3.39967	3.88251	3.94386	3.94386	4.19486	3.74389	3.73008	3.44024	4.75915	5.55814	2.35949	3.86548	3.30294	3.1195	2.93639	1.9501	2.10763	0.558066	0.717244	3.80215	4.89877	4.06491	5.3158	3.02026	4.18976	3.85864	4.5351	4.80469	4.5714	4.76564	4.32758	5.27728	5.15044	5.27021
ENSG00000009844	VTA1	vesicle trafficking 1 [Source:HGNC Symbol;Acc:HGNC:20954]	1.92659	1.00201	9.52495	3.14273	9.28214	9.29633	8.2838	8.01587	9.87952	6.22796	10.4008	8.06986	7.52883	9.41446	9.28214	9.29633	9.29633	8.14203	6.36657	7.77638	8.6655	8.3232	7.08516	3.32192	8.00662	8.28136	6.46091	6.48887	8.36803	9.37254	10.2179	3.97918	9.40304	10.9097	9.03122	10.9749	10.2909	8.88646	18.1834	17.683	16.6059	16.5808	18.0849	19.0918	16.5968	16.596	15.318
ENSG00000009950	MLXIPL	MLX interacting protein like [Source:HGNC Symbol;Acc:HGNC:12744]	0	0	0	0.112854	0	0	0	0.00496491	0	0.00537052	0	0	0	0	0	0	0	0	0.00400087	0.00507063	0	0	0.00639681	2.1926	0.0159942	0	0.0123503	0	0	0.090324	0.0828531	0.114677	0.0541286	0.0110615	0.0524779	0.0140037	0.0965788	0.0779472	0.00536468	0.00585116	0.0423673	0.0326294	0.00596711	0	0.015974	0.0456026	0.0420909
ENSG00000009954	BAZ1B	bromodomain adjacent to zinc finger domain 1B [Source:HGNC Symbol;Acc:HGNC:961]	40.5892	35.0777	22.4684	26.3106	25.6838	23.651	18.9272	20.4047	34.2574	25.2834	39.9446	21.4615	21.2834	29.2941	25.6838	23.651	23.651	29.0679	22.0365	15.6467	29.2392	23.3114	26.8244	12.0761	21.5178	16.6091	14.4388	15.9536	25.9538	30.4308	15.9507	26.8007	23.5871	21.7032	20.7592	21.6346	25.0701	28.5166	10.317	11.1048	11.4207	11.2091	11.0234	11.8478	9.36401	10.6356	10.6966
ENSG00000010017	RANBP9	RAN binding protein 9 [Source:HGNC Symbol;Acc:HGNC:13727]	12.9423	16.3054	23.6765	9.1729	18.2466	17.649	16.2643	16.4707	32.6638	18.4111	24.238	16.2658	16.7745	19.5869	18.2466	17.649	17.649	18.4764	14.038	12.4811	16.0372	18.3214	15.0414	16.899	17.1036	16.7225	18.9398	17.0296	22.5324	20.9204	33.4931	21.5016	23.4309	24.4107	23.806	24.3864	17.4409	18.3652	9.83227	8.92254	9.56039	9.61345	9.21094	10.3828	9.5981	10.3982	10.2484
ENSG00000010030	ETV7	ETS variant 7 [Source:HGNC Symbol;Acc:HGNC:18160]	0	0	0.198796	0	0.0916299	0.0564231	0.0706093	0.161119	0.0599627	0.108926	0.0731736	0.0554729	0.0663384	0.105877	0.0916299	0.0564231	0.0564231	0.200287	0.235325	0.215972	0.149901	0.293003	0.0518966	0.837855	0.0756928	0.348726	0.338163	0.215615	0.314284	0.0915986	0.168045	0.697769	1.39427	0.213134	2.57814	0.482844	0.0115225	0.0526981	0.163211	0.0712047	0.049103	0.0132359	0.145231	0.216542	0.118796	0.0809307	0.256109
ENSG00000010072	SPRTN	SprT-like N-terminal domain [Source:HGNC Symbol;Acc:HGNC:25356]	4.23674	1.8481	4.07187	2.57619	4.13439	3.93121	3.49458	3.63084	4.46706	2.99923	4.80023	4.0984	4.18206	5.1767	4.13439	3.93121	3.93121	3.67496	3.86197	3.89831	4.47895	3.76266	5.21775	2.70294	3.62936	3.71965	3.14148	2.91107	3.70348	3.79239	1.95889	1.68287	2.9302	3.09773	3.09945	3.54493	2.33898	2.4925	5.00786	4.63195	4.82586	4.34674	4.21293	4.82649	5.12246	4.89828	4.32805
ENSG00000010165	EEF1AKNMT	eEF1A lysine and N-terminal methyltransferase [Source:HGNC Symbol;Acc:HGNC:24248]	19.5447	9.2476	12.3748	7.52543	17.6917	17.5413	11.0379	11.1503	7.32773	11.9126	13.0547	11.1837	11.2001	15.8106	17.6917	17.5413	17.5413	14.8069	11.4518	8.88691	17.0943	12.5031	14.511	4.83763	12.4228	9.27106	9.64176	9.402	11.1896	5.56848	4.27396	3.70324	8.71034	7.36916	8.12852	6.25473	9.26351	8.38503	8.46407	8.80463	9.19132	9.81991	10.3755	9.61112	9.82792	10.3563	10.7503
ENSG00000010219	DYRK4	dual specificity tyrosine phosphorylation regulated kinase 4 [Source:HGNC Symbol;Acc:HGNC:3095]	1.64012	2.25066	3.16485	4.81458	2.72529	2.80404	3.86154	3.75841	2.45526	2.43414	2.10801	2.96094	2.86888	2.46189	2.72529	2.80404	2.80404	3.22755	3.80696	4.55836	2.62754	2.94271	3.19402	1.17852	2.3509	2.04546	2.79039	2.12144	2.4884	3.79174	1.7532	0.730587	1.19341	1.53652	1.17811	1.80661	1.47747	2.08095	1.87488	1.96103	1.73104	2.04462	1.9836	2.46323	1.87908	2.05834	2.04707
ENSG00000010244	ZNF207	zinc finger protein 207 [Source:HGNC Symbol;Acc:HGNC:12998]	9.60065	9.85951	8.15247	10.3641	14.571	14.5363	11.0179	11.0547	11.6394	9.74327	11.9342	9.8308	10.0953	13.5782	14.571	14.5363	14.5363	11.7944	11.3037	14.744	10.7279	9.70856	11.291	5.98789	10.029	10.6026	9.89232	10.1032	9.44894	16.6724	7.50811	8.55533	9.31971	8.72549	9.89226	8.45296	12.4196	10.0449	7.80442	8.19899	7.43382	8.28714	8.74433	9.024	9.79451	9.55118	8.53248
ENSG00000010256	UQCRC1	ubiquinol-cytochrome c reductase core protein 1 [Source:HGNC Symbol;Acc:HGNC:12585]	15.2986	22.9974	32.4464	22.1656	57.651	60.2064	37.5295	34.3964	20.5286	50.0719	34.2919	37.3102	38.6337	38.6745	57.651	60.2064	60.2064	49.1194	30.2952	34.9477	49.4868	42.0177	37.4252	22.8373	52.6661	43.318	44.7194	40.3638	48.352	12.7006	2.21906	2.95763	58.0375	39.271	55.3878	37.5479	43.2211	47.7908	88.3648	93.4613	85.6898	86.032	84.4724	80.7882	93.3311	96.0563	87.8137
ENSG00000010270	STARD3NL	STARD3 N-terminal like [Source:HGNC Symbol;Acc:HGNC:19169]	3.52718	5.17277	23.1431	3.87423	19.4116	20.045	16.2114	16.1042	22.4484	15.7426	19.4569	21.6863	21.5935	26.3923	19.4116	20.045	20.045	19.4011	18.8078	19.8555	20.0249	19.4417	24.3685	6.45146	14.3586	12.2674	16.5352	18.9607	17.643	21.6055	5.68862	8.59322	14.2063	14.8465	16.5497	17.2989	13.3564	9.08749	15.4463	14.5273	14.263	16.0073	16.2425	15.2696	14.4407	14.803	12.1423
ENSG00000010278	CD9	CD9 molecule [Source:HGNC Symbol;Acc:HGNC:1709]	30.2576	21.5556	155.85	8.071	176.293	197.031	465.133	444.903	126.271	147.308	124.564	172.953	173.09	178.355	176.293	197.031	197.031	244.849	106.242	186.928	126.748	98.0557	195.667	207.547	316.67	360.011	196.029	296.582	121.693	150.617	23.4598	20.0291	93.3257	30.5214	144.463	35.6454	17.5537	36.9488	35.7984	35.7739	38.5683	44.2043	43.1976	44.5975	49.4037	56.6496	50.2215
ENSG00000010282	HHATL	hedgehog acyltransferase like [Source:HGNC Symbol;Acc:HGNC:13242]	0	0	0	0	0	0	0	0	0	0	0	0	0	0	0	0	0	0	0.0066635	0.0084452	0	0	0	0.0176416	0	0	0	0	0	0	1.10394	1.20964	0.00901519	0.0276346	0.0194228	0.0233233	0.0189239	0	0	0	0	0	0	0.0266726	0.0177367	0	0
ENSG00000010292	NCAPD2	non-SMC condensin I complex subunit D2 [Source:HGNC Symbol;Acc:HGNC:24305]	17.1297	18.1004	13.2408	10.0101	40.2481	39.298	18.5437	18.603	9.34819	29.8652	35.6319	14.8928	14.967	46.3732	40.2481	39.298	39.298	27.8272	9.19407	13.0675	28.1926	16.4567	9.38453	3.64803	27.3604	11.381	12.0455	9.9887	29.9284	24.2697	0.983969	1.4754	17.682	8.8878	11.1576	7.8373	40.8694	31.8822	15.0757	15.8738	15.6023	14.8949	13.6106	14.8626	13.5049	12.9175	14.0004
ENSG00000010295	IFFO1	intermediate filament family orphan 1 [Source:HGNC Symbol;Acc:HGNC:24970]	22.236	13.3496	5.17811	13.3681	5.75389	6.66781	10.4505	9.64421	2.75419	6.87851	3.44557	10.585	10.145	5.87614	5.75389	6.66781	6.66781	6.69267	9.34885	12.1254	7.0562	7.25445	15.3766	14.7036	9.33973	11.9279	10.6807	11.2905	6.44167	2.00612	1.38014	2.33475	2.42947	2.293	2.61169	3.4796	0.693983	0.484904	3.88233	3.40593	3.55111	3.09208	2.73345	2.8554	3.08468	2.59542	2.87271
ENSG00000010310	GIPR	gastric inhibitory polypeptide receptor [Source:HGNC Symbol;Acc:HGNC:4271]	0	0	0.0086652	0.34421	0.0114828	0.00471384	0.0221213	0.0201909	0	0.0109202	0.0073359	0.0278068	0.0720487	0	0.0114828	0.00471384	0.00471384	0.0118114	0.00813521	0.0463969	0	0	0.00325175	0.150765	0.0216813	0.0187291	0.0502251	0.0445038	0.0290205	0.0459153	0	0.233179	0.170598	0.612908	0.391257	0.498305	0	0.0616369	0.283617	0.0713852	0.141529	0.072982	0.157733	0.0488454	0.097443	0.162272	0.144426
ENSG00000010318	PHF7	PHD finger protein 7 [Source:HGNC Symbol;Acc:HGNC:18458]	0	1.62368	0.989519	2.51062	1.03645	1.08948	1.26458	0.92504	0.685106	1.14995	1.17381	0.859445	0.901963	1.35267	1.03645	1.08948	1.08948	0.961122	1.14595	1.35365	0.959113	1.00432	0.965021	3.04862	1.25277	1.35754	1.2879	1.36508	1.0886	1.13029	0	1.38188	0.903133	0.945873	1.03774	1.05143	1.28755	0.92122	1.3128	1.38304	1.22024	1.07069	0.929235	1.04655	1.24379	1.10961	1.14853
ENSG00000010319	SEMA3G	semaphorin 3G [Source:HGNC Symbol;Acc:HGNC:30400]	18.202	35.1809	0.0573276	38.1166	0.618598	0.846477	0.17144	0.195599	2.29156	3.57103	3.00906	10.3967	9.64849	1.63248	0.618598	0.846477	0.846477	5.76022	2.86791	0.42389	4.79955	3.44839	2.42483	140.781	0.476427	2.66699	27.5319	22.6411	0.0783654	0.824515	15.1264	15.3533	0.166437	0.366695	0.336168	0.618974	0.0163767	0.0332882	0	0.0112446	0	0.00627062	0.0172011	0	0.00511641	0.0383416	0
ENSG00000010322	NISCH	nischarin [Source:HGNC Symbol;Acc:HGNC:18006]	29.2816	36.646	10.8028	32.5644	11.8548	12.0896	17.6643	17.5727	10.8461	19.5672	8.6658	21.5976	20.8785	11.9776	11.8548	12.0896	12.0896	19.3628	22.7549	17.2859	16.7231	20.2891	20.0602	20.8383	19.4302	26.3685	19.0844	18.9515	10.1912	2.91966	2.52575	3.49588	21.7841	23.9416	19.6386	28.0133	14.0998	23.8917	17.7103	18.6274	19.5705	16.3096	14.8755	15.2072	14.4998	14.2913	16.0916
ENSG00000010327	STAB1	stabilin 1 [Source:HGNC Symbol;Acc:HGNC:18628]	104.263	155.661	19.6897	95.2271	48.2138	49.771	57.9264	55.8952	26.813	77.4477	34.8478	61.1175	59.1718	33.4897	48.2138	49.771	49.771	55.9812	26.3272	40.0999	52.2695	39.995	43.6439	66.0547	68.7687	102.387	82.5051	82.4413	29.2403	4.27188	0.904279	0.278135	0.0123078	0.0125758	0.0053033	0.00955248	0.0155012	0.00984647	0.0121982	0	0.00275242	0	0.00814081	0.00485522	0	0.00259228	0
ENSG00000010361	FUZ	fuzzy planar cell polarity protein [Source:HGNC Symbol;Acc:HGNC:26219]	1.82411	2.69087	3.83257	4.05242	3.48416	3.68547	2.89085	3.17667	1.76934	2.89271	2.26123	2.09816	2.17991	3.17579	3.48416	3.68547	3.68547	3.49855	2.71005	2.16839	2.7846	2.90398	2.38052	2.47229	3.44596	2.22504	2.52985	2.03115	4.27964	0.589709	1.2171	0.374351	2.8625	2.10336	3.19777	2.35426	8.00235	7.67595	2.53055	3.18025	3.01305	2.0877	1.80181	2.37867	2.32918	1.53518	1.56294
ENSG00000010379	SLC6A13	solute carrier family 6 member 13 [Source:HGNC Symbol;Acc:HGNC:11046]	0.0634117	0	0	0.064034	0	0	0.00493833	0.00563423	0	0.00609452	0.0163765	0	0.00618616	0	0	0	0	0	0.00908045	0.0402794	0.0209678	0.00862832	0.00362958	4.76	0	0.0209052	0.00700761	0	0	0.102501	19.7447	7.76479	0.0368554	0.0627635	0.0661694	0.0556204	0.109599	0.186739	0.0243516	0	0.034342	0	0	0.0181736	0	0	0
ENSG00000010404	IDS	iduronate 2-sulfatase [Source:HGNC Symbol;Acc:HGNC:5389]	8.62879	5.44611	6.01752	5.78948	5.33464	5.35534	5.99149	5.48769	10.0447	7.60576	8.84648	6.8114	6.94896	5.88469	5.33464	5.35534	5.35534	9.24991	5.87752	5.77007	10.0468	9.68045	15.3473	12.4156	6.35689	6.9049	10.5692	10.3045	5.09667	7.51217	56.4146	55.1256	28.5621	29.9035	41.9775	39.8457	5.28132	7.81347	11.8758	11.4246	11.6295	9.54295	9.48032	11.4604	9.97445	10.0076	9.56684
ENSG00000010438	PRSS3	serine protease 3 [Source:HGNC Symbol;Acc:HGNC:9486]	0	0	10.087	0	13.6119	15.9386	13.461	13.1742	5.24692	9.9147	16.2439	2.23181	2.42919	4.54532	13.6119	15.9386	15.9386	14.3041	2.51222	8.28997	14.4891	5.74231	6.50626	0.1839	8.17636	3.64256	1.55456	2.8771	20.3424	18.6875	2.39746	2.43343	0	0	0	0	0	0	0	0	0	0	0	0	0	0	0
ENSG00000010539	ZNF200	zinc finger protein 200 [Source:HGNC Symbol;Acc:HGNC:12993]	1.68653	0.485234	1.75417	1.59438	1.37805	1.30709	1.77452	1.72807	1.30365	1.12431	1.39472	1.66504	1.56829	1.84679	1.37805	1.30709	1.30709	1.56671	2.07338	1.77789	1.54249	1.49409	1.45418	2.73442	1.6776	2.05841	1.71706	1.72275	1.50833	1.56609	1.70259	1.66922	1.18183	1.44909	1.1383	1.25899	1.43376	1.4099	1.99123	2.00648	1.70627	2.24623	2.00409	2.32422	2.54742	2.06457	1.88531
ENSG00000010610	CD4	CD4 molecule [Source:HGNC Symbol;Acc:HGNC:1678]	0	0.649526	0	1.77851	0.00593305	0.0048712	0.0228598	0.0365137	0	0.0169271	0.0075808	0.0574701	0.0458178	0.0149576	0.00593305	0.0048712	0.0048712	0.0305144	0.0252204	0.0532731	0.00647075	0.0239646	0.0235222	0.422881	0.0112026	0.0193543	0	0	0.00428419	0.0474482	3.83008	2.77108	0.045495	0.0406751	0.0367563	0.0514941	0.519276	0.218381	0.0394537	0.0430315	0.127177	0.0822747	0.0564225	0	0.0167827	0.0179667	0.0386939
ENSG00000010626	LRRC23	leucine rich repeat containing 23 [Source:HGNC Symbol;Acc:HGNC:19138]	0	0.216603	1.61923	0.177928	0.836926	0.86989	2.1612	1.94129	1.5071	1.60878	0.966975	0.54333	0.541459	1.0026	0.836926	0.86989	0.86989	1.3188	2.37806	2.1665	1.03901	1.29466	1.37161	1.8203	0.823748	0.842281	1.23645	0.98592	1.49155	0.925644	1.69816	2.16962	1.39105	1.72654	1.52605	1.7442	2.04218	3.4137	2.29214	2.05719	2.08025	1.75939	1.49585	1.76743	1.74616	1.71657	1.81664
ENSG00000010671	BTK	Bruton tyrosine kinase [Source:HGNC Symbol;Acc:HGNC:1133]	0	0	1.13024	0	1.06387	1.09306	1.32361	1.47878	0.114089	0.146958	0.212634	0.0230282	0.0344234	1.5683	1.06387	1.09306	1.09306	1.14323	0.522133	2.09729	0.175016	0.392107	0.0572252	0.222958	0.0168332	0.116329	0	0	0.0171667	0.285187	1.13359	0.0402308	0.0113936	0.0116418	0.024547	0.0147383	0.047833	0.0364606	0.056461	0.203218	0.0636998	0	0.106762	0.0674191	0.0448321	0.0539943	0.0553737
ENSG00000010704	HFE	homeostatic iron regulator [Source:HGNC Symbol;Acc:HGNC:4886]	0	0	1.52583	0.383008	1.26972	1.20377	2.1821	2.29161	0.852854	1.62673	1.37747	1.31345	1.43843	1.41732	1.26972	1.20377	1.20377	1.29621	1.66673	1.57461	1.25415	1.99984	1.70964	1.29414	2.20745	1.72973	1.29936	1.60764	1.84062	0.99627	0.702974	0.778386	0.40874	1.38901	0.296835	0.956465	0.53504	0.848732	0.869376	0.93332	0.549474	0.564767	0.597415	0.647684	0.533097	0.420775	0.517829
ENSG00000010803	SCMH1	Scm polycomb group protein homolog 1 [Source:HGNC Symbol;Acc:HGNC:19003]	5.68727	11.2309	8.82228	8.49242	7.80822	7.98208	9.01365	9.45061	8.50416	8.63518	8.11734	6.1123	6.02043	6.21739	7.80822	7.98208	7.98208	6.5348	8.17872	6.46201	6.64863	8.99813	8.09321	5.24124	10.0847	9.40797	7.34139	7.37346	9.18806	8.55737	13.277	7.03609	9.03148	8.11433	9.62792	11.5539	9.14073	11.1967	10.5136	11.7141	9.67926	9.65909	10.0984	8.32894	10.2161	9.64073	9.49078
ENSG00000010810	FYN	FYN proto-oncogene, Src family tyrosine kinase [Source:HGNC Symbol;Acc:HGNC:4037]	35.7604	34.4097	19.6443	29.4756	21.8381	22.2313	17.0148	16.2901	20.4823	14.8259	15.6579	25.5034	25.7202	27.1483	21.8381	22.2313	22.2313	21.0818	20.6237	17.9481	23.8172	26.7449	32.9805	13.9634	14.9812	13.812	19.302	16.6334	19.1019	18.2802	9.74332	11.7472	13.4236	12.4726	19.1427	14.4482	7.39321	14.0957	13.2204	12.3399	13.5587	12.3594	13.1698	13.3078	12.6791	14.192	14.9416
ENSG00000010818	HIVEP2	human immunodeficiency virus type I enhancer binding protein 2 [Source:HGNC Symbol;Acc:HGNC:4921]	9.57965	6.26042	4.91461	6.97726	0.884673	0.824558	0.769617	0.88541	2.96626	2.07687	2.48112	3.61636	3.50187	1.51727	0.884673	0.824558	0.824558	2.12618	4.68695	2.2107	1.86295	2.51333	2.98899	6.12605	0.730146	1.25238	4.94946	5.40649	1.66131	2.24708	10.653	23.9156	10.6902	10.8032	19.0733	12.5211	2.94144	4.0682	2.52389	3.19379	2.83555	3.546	2.85435	3.81319	3.12675	2.51051	3.77125
ENSG00000010932	FMO1	flavin containing monooxygenase 1 [Source:HGNC Symbol;Acc:HGNC:3769]	0	0	0	0	0.083038	0.0681766	0.0465371	0.0929164	0	0.0430745	0	0.0219366	0.0510092	0.076125	0.083038	0.0681766	0.0681766	0.0388249	0.00534819	0.0474474	0.0493983	0.0609827	0.0213774	1.10442	0.0356339	0.00820849	0.0330186	0.0250777	0	0.0603706	0.221509	0.664277	0	0	0	0.0187195	0.0455655	0.156295	0.0430276	0.0234648	0.0323627	0.0959586	0.135602	0.0999027	0.0925315	0.160019	0.0632984
ENSG00000011007	ELOA	elongin A [Source:HGNC Symbol;Acc:HGNC:11620]	23.7065	17.8537	21.3299	12.3475	18.8336	18.2292	15.6635	16.2921	16.9082	10.8885	18.6507	14.3394	14.4264	21.5744	18.8336	18.2292	18.2292	15.7461	13.7933	12.0105	18.6866	16.631	23.896	6.14935	13.2568	14.4352	15.7463	16.3982	15.8795	18.4339	4.66204	7.57937	11.9848	12.4879	11.1344	10.5501	7.12405	7.76638	13.6318	13.1643	13.401	14.9796	15.3704	16.9402	17.33	17.3562	17.5703
ENSG00000011009	LYPLA2	lysophospholipase 2 [Source:HGNC Symbol;Acc:HGNC:6738]	43.6175	39.9133	54.017	17.0738	65.1053	67.8586	57.2495	56.7497	29.0839	45.1002	32.5595	57.0429	59.9422	46.9803	65.1053	67.8586	67.8586	69.2614	40.4758	37.412	64.3615	63.4339	69.1822	19.6714	70.5827	64.8023	74.6176	73.2046	49.2828	7.2287	2.36165	0.502885	78.3193	44.7359	77.9879	42.388	38.1668	50.2947	35.4646	36.9358	40.1043	41.796	39.4209	39.1054	44.0498	47.07	47.3214
ENSG00000011021	CLCN6	chloride voltage-gated channel 6 [Source:HGNC Symbol;Acc:HGNC:2024]	10.0053	8.10436	5.02185	8.02793	2.38677	2.66751	4.00463	4.49315	4.04197	5.0503	2.54888	4.43025	4.40365	3.16504	2.38677	2.66751	2.66751	4.06359	7.26919	8.25214	3.02624	6.77005	6.79673	6.60861	4.86922	4.99459	5.9998	5.58975	3.77237	2.57009	3.96753	6.28729	5.13896	3.33938	5.71387	3.7028	3.69826	4.06018	2.55405	2.25371	2.8437	3.16576	2.85328	2.15246	2.63109	2.96308	3.22054
ENSG00000011028		mannose receptor C type 2 [Source:NCBI gene;Acc:9902]	13.9235	21.3109	1.30713	12.9511	4.19363	4.21436	2.79785	2.49167	7.71934	19.447	12.317	8.78464	8.49421	7.69779	4.19363	4.21436	4.21436	10.0543	5.97864	3.24941	11.2959	14.3451	4.39335	5.93285	27.5342	5.7022	7.65004	11.311	2.4357	0.982668	1.27939	1.39518	14.9311	74.0182	34.1001	142.168	0.77757	3.0942	10.193	10.4972	10.3571	8.81284	7.38813	9.72688	7.75504	8.24613	8.69683
ENSG00000011083	SLC6A7	solute carrier family 6 member 7 [Source:HGNC Symbol;Acc:HGNC:11054]	0	0	0	0	0	0	0	0	0	0	0	0	0	0	0	0	0	0	0	0	0	0	0	0.0929205	0	0	0	0	0	0.0495229	0.817682	0.796416	0.166195	0.0242592	0.172636	0	0.0498374	0.0332398	0.0235308	0	0	0.0429361	0	0	0	0	0
ENSG00000011105	TSPAN9	tetraspanin 9 [Source:HGNC Symbol;Acc:HGNC:21640]	13.0902	18.9862	18.7955	14.6452	19.4155	19.9024	26.6775	26.3117	14.6819	16.4866	12.1059	36.0415	34.8012	16.6518	19.4155	19.9024	19.9024	29.9715	34.1253	13.7885	24.3565	40.4542	34.935	47.8242	31.4751	46.3633	47.2486	47.1253	12.4081	3.27286	2.7927	1.86826	12.6802	11.2972	13.1878	13.6295	7.12347	12.3959	3.7024	3.86558	5.00331	4.54229	4.26901	5.00666	3.75556	4.67859	5.10748
ENSG00000011114	BTBD7	BTB domain containing 7 [Source:HGNC Symbol;Acc:HGNC:18269]	6.0302	2.94768	7.02863	6.92846	6.89317	6.57548	5.37099	5.38113	13.3814	8.06141	10.4415	7.41607	7.29326	8.13155	6.89317	6.57548	6.57548	9.3067	8.0113	5.8921	7.54928	8.36024	7.14505	6.97994	5.49973	6.74668	8.41389	6.89982	6.3167	9.78576	3.90736	5.68425	8.16407	10.2217	7.00591	8.42773	7.0094	6.41919	5.35172	5.18571	6.25642	5.99717	5.35438	6.03749	5.12857	5.06898	6.18527
ENSG00000011132	APBA3	amyloid beta precursor protein binding family A member 3 [Source:HGNC Symbol;Acc:HGNC:580]	0.968524	2.79795	2.76618	3.3742	2.23167	2.78858	2.19112	2.09544	1.30668	3.08577	1.80092	3.06714	3.14634	1.90418	2.23167	2.78858	2.78858	2.74862	2.89518	2.0302	2.68479	2.86633	2.92428	3.72691	3.16494	3.13976	3.00758	3.23536	2.32178	0.31311	0.215409	0.0331274	3.01159	2.8519	3.01172	2.48182	2.13184	2.35304	4.90955	4.99981	5.11937	5.11825	4.61278	4.63089	4.81296	4.77212	4.78308
ENSG00000011143	MKS1	Meckel syndrome, type 1 [Source:HGNC Symbol;Acc:HGNC:7121]	4.42049	2.75763	2.0328	3.26462	3.02717	3.21897	2.53824	2.69661	1.1403	2.27012	2.03618	3.04205	2.83204	2.42062	3.02717	3.21897	3.21897	2.88062	3.16976	3.1851	2.53068	2.64834	2.98338	2.32622	3.3489	2.85664	2.87271	2.44395	2.07033	1.17313	0.195654	0.767276	3.1636	2.23989	3.2771	2.43884	4.25947	4.17222	4.814	4.29716	4.50932	4.04527	4.0089	3.52336	3.82249	4.2335	4.13734
ENSG00000011198	ABHD5	abhydrolase domain containing 5 [Source:HGNC Symbol;Acc:HGNC:21396]	2.37502	1.04273	8.56476	2.48398	5.70055	5.41931	10.2917	10.0915	4.45783	7.19846	7.96281	5.92036	6.01583	6.7787	5.70055	5.41931	5.41931	6.11942	6.17037	6.41935	9.16215	6.00163	6.62718	5.04872	10.7069	8.34251	6.28036	6.87252	12.1199	8.77498	5.28228	8.12352	3.13051	3.40018	2.8412	3.11418	4.27738	2.88573	3.19222	3.64157	3.43611	3.70487	3.94018	4.82954	3.73421	4.26589	3.89745
ENSG00000011201	ANOS1	anosmin 1 [Source:HGNC Symbol;Acc:HGNC:6211]	0	0	0.143853	0.0380954	1.72709	1.82492	0.00587586	0.0134078	0.412497	0.406087	0.608925	0.0886323	0.0920074	1.78777	1.72709	1.82492	1.82492	0.839241	0.137756	0.369718	0.686083	0.349058	0.526875	0.586391	0.262754	0.368965	0.325182	0.60372	0.00275301	0.03049	0.783108	2.63232	3.48261	34.5353	3.32641	16.4457	2.45853	1.66059	6.68953	6.08342	7.32652	8.41506	9.26566	11.6661	8.00569	7.88161	8.42554
ENSG00000011243	AKAP8L	A-kinase anchoring protein 8 like [Source:HGNC Symbol;Acc:HGNC:29857]	22.4522	22.9789	7.31357	20.9079	5.32478	5.69872	6.43322	6.99632	8.84385	6.58563	7.84295	7.28833	7.39755	4.19587	5.32478	5.69872	5.69872	6.26987	6.42266	8.29853	5.80152	5.16618	7.84716	8.88339	7.19951	10.905	11.9027	11.1824	8.53235	5.5209	2.35547	0.905608	12.3313	13.8053	14.2064	15.8318	11.1388	15.4135	14.2805	14.4	13.3984	11.7006	10.2633	10.1175	12.4887	13.3913	11.6272
ENSG00000011258	MBTD1	mbt domain containing 1 [Source:HGNC Symbol;Acc:HGNC:19866]	5.71665	6.47635	3.88386	7.65926	2.42043	2.14536	2.70609	2.88161	4.87617	3.30734	2.84659	4.61958	4.48339	3.10339	2.42043	2.14536	2.14536	3.67825	7.66448	4.88912	2.82923	4.47901	3.59932	3.83876	2.84121	3.0343	3.78221	3.01894	2.76207	3.04999	2.38221	3.68061	4.98022	5.72108	5.02952	5.03297	9.18528	8.35657	1.84737	1.93274	1.55811	1.40071	1.36456	1.30285	1.16425	1.18921	1.29816
ENSG00000011260	UTP18	UTP18, small subunit processome component [Source:HGNC Symbol;Acc:HGNC:24274]	8.00939	5.83467	16.1152	5.7914	28.0206	25.9266	18.3505	17.51	17.8048	18.5508	23.5449	15.1391	16.1288	23.0014	28.0206	25.9266	25.9266	18.9958	14.4924	18.3046	19.4542	14.7732	17.1492	7.53499	18.5006	13.7349	12.5009	15.2265	21.8353	11.4282	6.1578	5.95256	13.0841	9.62067	15.1058	9.82548	16.1051	11.8316	16.1479	16.4112	16.7616	19.1812	19.355	18.0992	20.7481	20.6988	20.6503
ENSG00000011275	RNF216	ring finger protein 216 [Source:HGNC Symbol;Acc:HGNC:21698]	11.5829	8.46526	11.753	12.4811	11.945	12.1249	13.1044	12.1491	12.132	10.8269	10.7571	11.567	11.5272	12.5873	11.945	12.1249	12.1249	10.6239	10.1896	6.9826	11.2993	11.6571	13.854	7.1626	9.10721	11.3006	12.2344	11.7729	11.2565	10.4175	9.47732	5.29049	10.8781	13.0374	10.27	12.2218	6.47691	8.67532	13.0087	14.0331	15.4645	14.0634	14.4921	14.8776	14.2746	14.7412	15.0591
ENSG00000011295	TTC19	tetratricopeptide repeat domain 19 [Source:HGNC Symbol;Acc:HGNC:26006]	5.45689	2.71654	10.1255	4.55408	9.02423	8.67768	7.35789	7.18464	9.13059	8.58645	9.33502	10.9619	10.9285	10.3067	9.02423	8.67768	8.67768	8.33552	10.5427	10.8489	7.39149	9.6342	13.9831	10.1046	9.22957	10.4173	11.079	9.79609	9.14914	6.77952	11.167	6.57122	6.77129	6.89198	7.21421	7.15417	8.23937	7.58754	14.7036	14.2945	14.5909	14.8683	15.7576	14.3898	16.386	15.3153	16.4841
ENSG00000011304	PTBP1	polypyrimidine tract binding protein 1 [Source:HGNC Symbol;Acc:HGNC:9583]	51.716	58.1929	42.3203	42.9472	93.3065	105.146	63.7245	53.1088	50.015	82.2883	91.2359	67.8458	67.9707	85.1164	93.3065	105.146	105.146	76.3786	39.4128	36.557	82.2278	65.199	60.0373	61.0272	83.1584	68.4125	71.4584	66.7118	60.8745	16.5548	9.73726	4.78658	62.8532	44.6216	50.1307	38.5924	62.264	64.0764	45.995	50.5262	50.1137	58.5301	58.799	57.8078	59.8104	60.8358	62.5257
ENSG00000011332	DPF1	double PHD fingers 1 [Source:HGNC Symbol;Acc:HGNC:20225]	0.952907	0.551255	0.11542	0	0.759087	0.855781	0.305569	0.244041	0.296565	0.554892	0.702095	0.27436	0.32263	0.471285	0.759087	0.855781	0.855781	0.920662	0.116388	0.27467	0.815525	0.274575	0.442759	0.0956282	0.518762	0.27719	0.315916	0.207006	0.302698	0.317122	0.914232	0.115035	0.369225	0.416102	0.245662	0.337139	0.222255	0.273668	0.139918	0.181953	0.200356	0.163657	0.365131	0.187422	0.28309	0.205853	0.274446
ENSG00000011347	SYT7	synaptotagmin 7 [Source:HGNC Symbol;Acc:HGNC:11514]	0	0	0.537711	1.59741	0.0822176	0.067503	0.0351979	0.0160632	0.1913	0.095565	0.128396	0.243343	0.242505	0.184245	0.0822176	0.067503	0.067503	0.103364	0.174746	0.0451144	0.0448344	0.0184495	0.0181089	1.87626	0.0215611	0.0447006	0.134856	0.0657534	0.0296842	0	4.55699	3.95753	5.78349	2.01306	11.3048	2.03314	20.1954	26.6477	2.40822	2.12495	2.13442	1.96355	1.66994	1.98185	1.74425	2.61423	2.23843
ENSG00000011376	LARS2	leucyl-tRNA synthetase 2, mitochondrial [Source:HGNC Symbol;Acc:HGNC:17095]	7.03447	7.11429	6.49476	5.84401	9.09062	8.72208	5.87843	5.92221	5.77183	7.54242	9.14149	5.49921	5.25639	9.16042	9.09062	8.72208	8.72208	9.26783	5.87249	4.79428	9.73851	6.82915	7.29037	3.02625	7.39704	6.80923	6.36236	5.62783	7.81665	5.60472	5.99183	2.15011	9.66063	7.58475	5.46104	5.46374	9.51042	9.14763	6.93072	6.60321	7.17623	7.34716	7.88481	8.11189	7.07396	7.22693	7.47837
ENSG00000011405	PIK3C2A	phosphatidylinositol-4-phosphate 3-kinase catalytic subunit type 2 alpha [Source:HGNC Symbol;Acc:HGNC:8971]	15.3178	9.91828	20.3475	9.68235	9.66345	8.32448	23.5873	23.5268	26.0813	13.7977	20.244	15.3384	14.1278	15.02	9.66345	8.32448	8.32448	13.377	16.2879	16.7118	14.5796	17.4339	16.4728	49.029	24.5969	27.254	10.4764	12.15	18.6873	27.3118	34.8052	43.0544	19.2244	17.2676	21.2337	18.9448	18.1977	14.0977	9.26703	10.7563	10.243	8.78412	9.69271	10.6847	9.96396	8.2872	10.3767
ENSG00000011422	PLAUR	plasminogen activator, urokinase receptor [Source:HGNC Symbol;Acc:HGNC:9053]	5.43304	8.16308	10.5289	0.975351	36.1227	39.901	13.1446	12.653	16.2888	16.1409	20.774	11.0448	10.465	29.9713	36.1227	39.901	39.901	17.7155	8.826	15.2889	28.3047	10.9247	47.7973	2.18562	18.3329	17.3939	11.4477	12.8898	11.652	8.58696	13.0682	3.84052	31.5246	9.75119	79.6033	16.7927	2.16651	1.38944	10.1713	11.2137	10.1741	12.4645	12.564	13.1199	15.3646	21.8	18.0978
ENSG00000011426	ANLN	anillin actin binding protein [Source:HGNC Symbol;Acc:HGNC:14082]	5.99692	6.49183	12.9627	4.20289	42.4964	39.8035	15.9659	16.335	14.1199	28.4828	62.4701	17.3487	16.2106	66.5476	42.4964	39.8035	39.8035	25.6898	5.85424	20.9104	39.1065	9.76753	7.92045	0.0508999	24.1463	9.61467	6.74588	5.56925	40.2977	66.5531	2.65428	5.54127	13.556	3.29117	6.69669	1.56457	27.0952	17.178	25.1263	22.1516	22.8459	29.3471	29.0279	30.6544	26.777	24.16	25.6242
ENSG00000011451	WIZ	WIZ zinc finger [Source:HGNC Symbol;Acc:HGNC:30917]	11.0798	13.1222	12.3089	10.8815	16.5707	18.9473	14.0794	12.7139	10.4314	14.707	14.7608	15.7039	15.4357	13.2023	16.5707	18.9473	18.9473	17.3014	8.51591	5.07919	15.5258	17.2134	17.3454	10.655	16.7722	17.484	16.2012	16.3762	10.9204	1.58348	0.250432	0.924323	11.3741	14.9251	9.55242	13.6549	8.81595	12.309	4.06355	4.41435	4.55159	5.20348	4.72187	4.31135	4.23604	4.87603	6.03359
ENSG00000011454	RABGAP1	RAB GTPase activating protein 1 [Source:HGNC Symbol;Acc:HGNC:17155]	9.80842	8.77243	13.4981	10.9426	6.86754	6.63017	10.1633	11.4442	12.2226	8.50114	8.115	9.5672	9.06729	7.89856	6.86754	6.63017	6.63017	9.65591	13.8626	9.20162	8.29912	13.9575	8.7339	8.16072	7.3689	7.49985	10.6737	9.60943	11.881	9.2327	8.18602	10.8682	8.98633	11.2312	8.29828	11.4919	10.3751	15.2706	13.4878	13.6654	13.3467	12.8679	12.732	12.9528	12.0496	12.1058	12.9653
ENSG00000011465	DCN	decorin [Source:HGNC Symbol;Acc:HGNC:2705]	0	0.205964	0.0143748	0.232635	1.35035	1.32416	0.0375127	0.065129	0.0332415	0.0986294	0.21094	0.0246021	0.0347329	4.2385	1.35035	1.32416	1.32416	0.500738	3.70828	0.55113	0.487063	1.80385	1.6255	0.0833686	0.0199818	0.0276176	0	0.00234374	0.0657182	0.0846326	75.1482	26.7481	0.0324595	0.422872	0.0240392	0.170577	14.3852	29.5502	1.85986	2.37939	1.90776	3.28236	3.44636	2.55495	2.57641	2.34797	2.16913
ENSG00000011478	QPCTL	glutaminyl-peptide cyclotransferase like [Source:HGNC Symbol;Acc:HGNC:25952]	0.898351	3.58914	5.9605	2.83489	10.2364	11.6189	8.43904	7.98199	3.40629	7.72749	4.1471	5.34246	5.1707	6.75206	10.2364	11.6189	11.6189	10.1092	5.25021	6.20567	9.45608	12.896	15.831	2.59692	12.5353	9.27978	6.7508	7.89194	5.8592	1.99667	0	0.153636	5.17778	5.84627	5.44874	6.13492	4.32695	3.55057	3.06176	2.775	2.54207	2.63599	2.80601	2.25281	2.87843	3.57408	3.88037
ENSG00000011485	PPP5C	protein phosphatase 5 catalytic subunit [Source:HGNC Symbol;Acc:HGNC:9322]	12.4256	16.9617	15.3189	11.9317	18.0774	18.6846	14.0787	13.7835	10.6073	13.4992	16.2616	11.5108	11.3968	16.7452	18.0774	18.6846	18.6846	14.3869	8.55276	9.61869	15.9851	12.9968	12.6536	5.5344	18.2048	13.5583	12.9565	12.3699	17.5567	5.63738	2.88225	2.26843	9.99097	8.43169	9.54151	8.51086	9.78082	10.3117	8.92135	8.15786	8.56238	10.0244	9.87026	9.27061	10.2277	10.3194	9.31656
ENSG00000011523	CEP68	centrosomal protein 68 [Source:HGNC Symbol;Acc:HGNC:29076]	5.21076	7.24949	8.27621	8.34971	6.01656	5.95464	5.81483	5.81918	5.13409	8.58569	8.42482	11.7749	11.9749	7.84904	6.01656	5.95464	5.95464	9.29937	12.3364	5.30886	8.20571	12.4354	9.72811	10.4511	5.94507	6.63482	11.234	8.01374	5.95887	3.88358	8.37385	12.6574	1.78629	1.62754	1.654	2.16992	2.19521	2.33584	3.67558	3.46653	4.06233	2.86053	3.63185	3.31168	3.78495	3.00794	3.31982
ENSG00000011566	MAP4K3	mitogen-activated protein kinase kinase kinase kinase 3 [Source:HGNC Symbol;Acc:HGNC:6865]	3.41475	9.21333	7.75853	8.28479	4.80899	4.26109	9.53899	9.96119	9.90148	5.50256	6.25909	6.98946	7.04327	6.28597	4.80899	4.26109	4.26109	6.50485	7.2205	7.72654	6.12465	9.98673	9.97834	7.27996	7.23535	9.66397	6.39557	6.96793	6.8706	10.8602	25.5788	17.7169	15.1772	17.4435	11.9531	17.7766	12.1691	12.9497	16.7069	14.5441	13.8004	15.0559	16.6697	15.3662	15.5427	13.6987	15.0364
ENSG00000011600	TYROBP	TYRO protein tyrosine kinase binding protein [Source:HGNC Symbol;Acc:HGNC:12449]	0	0	0	0	0	0	0.0231018	0	0	0	0	0	0	0	0	0	0	0	0	0.0807555	0	0	0	0.168694	0	0	0	0	0.0216477	0	7.03749	2.23221	0.0287353	0	0	0	0	0.160922	0	0.0931864	0.128523	0	0	0.0566781	0	0	0.167586
ENSG00000011638	TMEM159	transmembrane protein 159 [Source:HGNC Symbol;Acc:HGNC:30136]	1.89328	3.36184	11.4307	0.531072	9.71569	9.78343	8.54351	8.37366	6.36259	5.72174	4.04744	6.06466	5.78726	8.98643	9.71569	9.78343	9.78343	8.34273	16.0033	7.83611	10.4803	14.8415	16.9476	3.40942	8.46992	7.32817	4.46348	4.74368	8.48165	3.14536	0.623828	0.215859	7.49895	12.2534	8.05611	11.4401	9.49602	15.683	12.1076	12.1042	9.61548	7.99679	8.62622	7.62666	10.1731	10.0968	9.92342
ENSG00000011677	GABRA3	gamma-aminobutyric acid type A receptor alpha3 subunit [Source:HGNC Symbol;Acc:HGNC:4077]	0	0	0	0	0	0	0	0.00570142	0	0	0	0	0	0	0	0	0	0	0	0	0	0	0	0.0243271	0	0.00705151	0	0	0	0.103723	3.52032	2.10701	0.124316	0.362018	0.0200875	0.498512	2.45297	1.27303	0	0.0335957	0	0	0.00685228	0.00613011	0.0428019	0.0261837	0.0120837
ENSG00000012048	BRCA1	BRCA1, DNA repair associated [Source:HGNC Symbol;Acc:HGNC:1100]	2.92518	2.33551	1.75938	1.30945	5.9734	5.11452	1.66509	1.80863	3.39312	3.81132	7.89716	2.57718	2.42415	7.38879	5.9734	5.11452	5.11452	4.22269	1.29982	3.02931	4.9459	1.67826	1.75027	0.49161	2.39386	1.10686	1.60297	0.904447	4.94712	5.11831	0.491853	0.536365	1.39633	0.632782	0.944037	0.41944	7.29392	3.68314	1.08859	1.30099	1.08117	1.58132	1.58117	1.59603	1.56324	1.23976	1.6128
ENSG00000012061	ERCC1	ERCC excision repair 1, endonuclease non-catalytic subunit [Source:HGNC Symbol;Acc:HGNC:3433]	2.89515	5.04197	12.1842	5.70094	11.6353	12.2834	10.5706	10.2252	9.65007	11.158	12.2497	8.01588	8.36486	9.18352	11.6353	12.2834	12.2834	12.0184	8.1776	9.1863	9.13171	8.41714	6.32197	4.43613	14.9715	15.0857	10.8994	11.2966	15.2681	6.43473	4.00655	4.91828	10.3812	9.16022	13.6149	10.9619	8.76169	12.9757	6.4531	6.21471	6.28218	6.55942	5.73499	6.43049	6.88777	7.07343	6.49692
ENSG00000012124	CD22	CD22 molecule [Source:HGNC Symbol;Acc:HGNC:1643]	3.27638	0	0.0466421	0.308796	0.0132446	0.0144989	0.503506	0.461897	0	0	0	0.0470408	0.059664	0.0296804	0.0132446	0.0144989	0.0144989	0.00908247	0.00938343	0.0277489	0	0.0178324	0.0100018	1.13448	0.04168	0.955322	0.0820695	0.0537766	0.153021	0.105921	0	0.0896522	2.59825	0.138363	1.08036	0.120426	6.36451	5.91774	0.0209701	0.128081	0.00473172	0	0.0373198	0.0333866	0.0124882	0.0445642	0.0370192
ENSG00000012171	SEMA3B	semaphorin 3B [Source:HGNC Symbol;Acc:HGNC:10724]	1.25945	0.172028	1.487	0.423937	0.0612839	0.0580567	0.0908171	0.0746028	0.032906	0.134496	0.0843273	0.178087	0.286688	0.0475386	0.0612839	0.0580567	0.0580567	0.0872833	0.0868358	0.241272	0.0154241	0.0634708	0.0961184	4.7571	0.262582	0.235798	0.340221	0.193147	0.0340403	0.0754005	0.69164	0.829655	1.96556	2.62704	2.03461	3.74079	3.16796	16.3214	1.52711	1.37741	1.47532	1.60706	0.956392	1.28785	1.11568	1.3419	1.18586
ENSG00000012174	MBTPS2	membrane bound transcription factor peptidase, site 2 [Source:HGNC Symbol;Acc:HGNC:15455]	2.10977	3.40868	4.84765	2.16091	4.64203	4.44894	4.02542	4.03299	5.37386	4.65503	6.04409	3.77656	3.45483	5.95636	4.64203	4.44894	4.44894	4.48351	4.72379	3.55546	4.73052	4.3307	5.71366	1.72539	3.86771	3.68635	3.69376	3.68997	4.13936	1.99746	2.63664	2.1855	2.96919	4.42102	3.29913	5.70648	4.0019	3.66239	6.21539	6.22357	6.21897	5.61071	5.77078	6.95064	5.79282	5.22992	5.61893
ENSG00000012211	PRICKLE3	prickle planar cell polarity protein 3 [Source:HGNC Symbol;Acc:HGNC:6645]	4.80156	6.8346	2.65323	4.59349	1.87291	2.0829	1.90246	1.83375	2.10957	2.42884	1.8383	2.8697	2.942	2.06754	1.87291	2.0829	2.0829	2.53074	2.18939	1.36828	2.33975	3.39278	3.73195	3.54489	3.86587	2.36054	3.35128	3.23348	2.30523	0.544659	0.749413	0.51863	6.78093	4.05211	7.77047	3.36717	3.83683	4.97444	4.62595	3.77526	3.43069	4.59427	4.60569	5.11817	3.87706	4.86382	4.93344
ENSG00000012223	LTF	lactotransferrin [Source:HGNC Symbol;Acc:HGNC:6720]	0	1.24607	0.0483145	0	0.0192073	0.0105132	0	0	0	0.0182663	0.0245417	0.105429	0.117426	0.0322819	0.0192073	0.0105132	0.0105132	0.0197571	0.0861831	0.321932	0	0	0	9.36693	0	0	0.0560081	0.0567177	0.120201	0.102404	1.22114	0.866757	0.00613679	0.00627044	0.0066107	0.0158766	0	0	0	0	0	0	0	0	0.00603681	0	0.00596502
ENSG00000012232	EXTL3	exostosin like glycosyltransferase 3 [Source:HGNC Symbol;Acc:HGNC:3518]	8.18158	12.4846	12.3193	9.26891	11.1953	10.9597	12.6718	12.7523	12.1785	13.3344	11.6081	11.424	10.9737	12.6523	11.1953	10.9597	10.9597	13.9001	14.3112	6.58764	13.9416	19.8142	25.6866	4.80697	11.911	12.3099	12.9639	12.4722	14.1867	5.14852	0.965659	2.22761	15.7718	12.3	17.3806	13.8808	5.6323	5.55498	8.77118	9.70936	8.56203	8.44023	8.96287	8.58405	8.51961	8.57046	10.2579
ENSG00000012504	NR1H4	nuclear receptor subfamily 1 group H member 4 [Source:HGNC Symbol;Acc:HGNC:7967]	0	0	0	0	0	0	0	0	0	0	0	0.0076123	0	0.0066041	0	0	0	0	0	0	0	0.0211618	0.00890191	1.12027	0	0	0	0.0174046	0	0	0	0	0.00753264	0.0153934	0	0	0	0	0	0	0	0	0	0	0	0	0
ENSG00000012660	ELOVL5	ELOVL fatty acid elongase 5 [Source:HGNC Symbol;Acc:HGNC:21308]	19.4048	27.3242	40.1074	17.5288	50.7597	47.4949	44.308	42.6773	78.4619	48.4492	56.4833	47.4895	46.0663	59.0641	50.7597	47.4949	47.4949	50.3201	46.9504	39.7761	47.178	51.1944	43.2929	23.7553	52.9302	43.23	63.7008	57.8826	39.8508	46.8786	9.93944	18.7773	40.8681	25.8134	39.761	27.1267	21.8377	17.1269	34.028	29.9023	30.4878	29.2548	27.4582	32.1614	27.6017	26.3025	23.8983
ENSG00000012779	ALOX5	arachidonate 5-lipoxygenase [Source:HGNC Symbol;Acc:HGNC:435]	0	0	0.0110022	0	0.0291594	0.00598518	0	0	0	0.00693272	0.00931443	0.0353064	0.0281479	0.0183782	0.0291594	0.00598518	0.00598518	0.0224955	0.356362	0.170185	0	0.00981501	0.0206438	0.533262	0	0.0317072	0.0318856	0.0161448	0	0	1.60431	0.641482	6.65897	1.69208	7.08289	1.50944	0.828702	0.911178	0.505538	0.709999	0.961004	0.336966	0.500685	0.372116	0.673608	0.618111	0.56372
ENSG00000012817	KDM5D	lysine demethylase 5D [Source:HGNC Symbol;Acc:HGNC:11115]	7.13654	7.13026	0	0	3.31593	3.11881	4.31997	4.45886	3.96632	0	0	6.06764	5.81653	4.33195	3.31593	3.11881	3.11881	0.008867	0	0.00516011	4.03637	4.78951	5.73992	9.34017	5.79713	0	3.46883	3.15323	3.48992	2.18305	0	0	3.68236	4.97265	3.21611	5.06973	0.00578136	0.00220341	0	0	0.00307964	0	0	0	0	0	0
ENSG00000012822	CALCOCO1	calcium binding and coiled-coil domain 1 [Source:HGNC Symbol;Acc:HGNC:29306]	4.53567	3.19676	9.28875	9.00769	4.45547	4.35305	9.77492	11.1255	6.59123	8.14597	4.15836	13.0657	12.5812	3.76214	4.45547	4.35305	4.35305	7.51259	11.3056	8.39628	5.75578	10.8332	7.06323	14.0487	12.8757	14.3116	13.5133	14.2259	6.87802	5.42538	9.59459	13.9624	7.08837	10.4002	7.31078	10.9841	4.75584	6.81672	13.946	13.2729	14.3224	11.2439	9.74511	8.82494	11.2085	10.8826	9.63457
ENSG00000012963	UBR7	ubiquitin protein ligase E3 component n-recognin 7 (putative) [Source:HGNC Symbol;Acc:HGNC:20344]	5.4627	6.17812	13.7924	5.2221	16.643	15.7313	9.59179	9.17025	9.69818	9.43638	15.4998	10.1604	10.1609	18.613	16.643	15.7313	15.7313	10.7138	11.5773	11.0773	14.4022	10.2774	11.0437	7.13803	10.2919	8.65238	8.2342	8.46079	17.2639	10.0663	8.5317	6.77629	5.18577	4.64989	4.5222	4.32604	11.3817	8.52324	9.30025	8.82419	9.11201	9.50999	9.41905	9.66492	10.7231	9.71124	9.73836
ENSG00000012983	MAP4K5	mitogen-activated protein kinase kinase kinase kinase 5 [Source:HGNC Symbol;Acc:HGNC:6867]	8.54482	9.5059	12.7154	9.02089	10.8872	10.6936	12.5005	12.4581	22.9717	13.4759	16.6738	14.8111	13.9334	13.6022	10.8872	10.6936	10.6936	13.9223	14.567	15.2386	13.5629	15.134	17.2536	7.57663	11.0397	12.0053	11.4407	11.5106	15.0943	21.346	10.8373	8.28493	11.6325	15.178	13.0172	17.379	9.58485	10.3817	9.44422	8.79585	9.40825	8.2349	8.05767	8.48689	8.25339	8.38541	8.97974
ENSG00000013016	EHD3	EH domain containing 3 [Source:HGNC Symbol;Acc:HGNC:3244]	194.944	158.67	13.8801	99.9814	5.09688	5.12371	4.51518	4.88847	3.44927	4.25592	3.63466	2.35206	2.34396	10.3062	5.09688	5.12371	5.12371	7.22766	6.25795	3.3863	6.40957	8.48126	10.8792	63.1251	1.67779	2.52556	4.34198	1.22103	0.669164	3.70555	6.88417	6.47133	10.4229	15.5268	7.8607	12.9227	2.83812	5.27119	9.77853	10.3493	10.9693	11.8138	12.2896	12.447	10.2642	10.047	9.51917
ENSG00000013275	PSMC4	proteasome 26S subunit, ATPase 4 [Source:HGNC Symbol;Acc:HGNC:9551]	16.4567	32.2855	37.1013	17.9841	60.397	64.8792	38.966	38.6683	32.7203	39.2381	45.1206	32.297	32.7796	43.7188	60.397	64.8792	64.8792	47.9242	35.2356	38.8575	53.4717	45.843	54.3237	23.9518	48.8033	40.269	35.3137	38.1326	40.4781	30.154	20.724	9.79267	44.0897	33.3245	42.1076	30.7055	23.9739	27.0703	33.1138	33.0361	31.3647	37.7539	38.9628	36.224	37.8829	40.6129	44.0125
ENSG00000013288	MAN2B2	mannosidase alpha class 2B member 2 [Source:HGNC Symbol;Acc:HGNC:29623]	7.04541	6.17049	15.5566	5.95423	4.80995	5.03297	6.4075	6.47489	8.90029	5.90532	5.48982	10.5585	10.5428	7.16219	4.80995	5.03297	5.03297	9.33573	8.7596	3.84144	14.4678	28.2783	15.8347	6.62025	11.5688	15.1291	9.98461	17.1429	10.9007	2.63937	0.672518	1.19973	7.97002	11.2801	9.4753	14.7389	5.11245	7.14245	9.83538	9.10299	10.664	9.70419	9.74834	9.00115	11.1336	10.8949	11.0723
ENSG00000013293	SLC7A14	solute carrier family 7 member 14 [Source:HGNC Symbol;Acc:HGNC:29326]	0	0	0.665074	0	0.0181985	0.0362865	0.787327	0.987419	0.567101	0.101369	0.0764017	0.0528836	0.0577207	0.00873896	0.0181985	0.0362865	0.0362865	0.0187194	0.0073675	0.0350154	0.0623788	0.238023	0.0117796	0.0438871	0.0613603	0.31379	0.119399	0.273492	0.760298	0.0415824	0.610288	2.14694	0.239224	0.117125	0.459025	0.747837	0.00523081	0	0.00493946	0	0	0.0180259	0	0.0122878	0.00490264	0	0.0242217
ENSG00000013297	CLDN11	claudin 11 [Source:HGNC Symbol;Acc:HGNC:8514]	0	0.493498	67.7759	0.225212	62.9292	67.9698	288.16	265.527	90.9755	103.796	75.4297	73.8065	74.2965	34.5405	62.9292	67.9698	67.9698	100.722	3.05634	25.2286	81.3214	62.4834	8.65246	0.693326	155.245	126.38	84.1277	110.591	344.036	54.8685	0.132274	0.732318	2.869	0.613668	2.33188	1.60409	0.22221	0.217773	0.415385	0.345628	0.309206	0.536551	0.58111	0.698836	0.348532	0.345819	0.432584
ENSG00000013306	SLC25A39	solute carrier family 25 member 39 [Source:HGNC Symbol;Acc:HGNC:24279]	2.59441	15.9467	35.3936	11.25	36.8076	40.1478	28.0011	25.8248	15.2068	33.3762	20.7511	34.4284	36.1411	25.4489	36.8076	40.1478	40.1478	36.2588	28.7652	24.8998	36.0642	29.342	28.9837	21.0313	46.7474	48.3587	44.1024	39.4009	32.3584	7.894	11.4273	4.01937	30.7714	28.2997	31.8817	33.5227	28.8363	30.2415	39.164	41.8685	41.4907	45.9122	43.6597	44.9411	44.1509	48.55	45.1418
ENSG00000013364	MVP	major vault protein [Source:HGNC Symbol;Acc:HGNC:7531]	11.0847	8.50985	35.2579	6.76918	41.8561	43.8715	91.4289	82.0927	21.7047	45.7681	35.5236	64.0472	63.9549	23.2744	41.8561	43.8715	43.8715	54.2128	22.2192	23.282	57.244	38.1957	47.036	38.054	58.9828	60.2702	51.5019	54.8952	76.8976	8.92341	2.92333	0.959093	12.6092	12.5629	16.006	9.56902	1.74613	4.13215	7.92468	9.16173	9.7854	8.72921	7.84142	7.8563	10.7296	12.2106	12.545
ENSG00000013374	NUB1	negative regulator of ubiquitin like proteins 1 [Source:HGNC Symbol;Acc:HGNC:17623]	0.795582	5.44022	13.9285	5.42288	11.4825	11.5481	9.89774	10.0069	15.39	10.6953	14.2413	12.8748	12.292	11.0894	11.4825	11.5481	11.5481	12.0438	11.6525	8.51888	10.6707	11.4343	9.9187	10.6603	11.0444	9.90665	12.2483	11.2627	13.0013	14.8694	17.3259	5.8506	8.82411	9.27714	9.25651	9.58893	9.54451	8.51992	7.32298	7.56531	7.14698	6.78266	7.19485	6.77384	6.99357	7.22825	6.58267
ENSG00000013375	PGM3	phosphoglucomutase 3 [Source:HGNC Symbol;Acc:HGNC:8907]	5.20872	3.6074	11.8471	3.37074	9.97937	9.2099	10.0239	10.9182	19.1937	8.9828	13.9587	9.69517	9.13934	12.7849	9.97937	9.2099	9.2099	10.1964	9.63866	9.72276	10.2814	10.8507	9.03233	2.51011	9.8833	8.27956	6.18987	7.54084	12.1581	17.2245	3.04574	2.96095	16.0073	16.955	15.6933	17.9302	9.19276	8.99132	18.992	17.8258	19.055	19.7357	20.3726	20.3526	19.0636	18.1596	17.6661
ENSG00000013392	RWDD2A	RWD domain containing 2A [Source:HGNC Symbol;Acc:HGNC:21385]	0.934222	0.618395	4.02821	1.52394	2.63632	2.37916	3.66011	3.7864	4.0049	3.0459	2.57045	3.84104	3.30202	2.63046	2.63632	2.37916	2.37916	3.17495	5.34602	4.38219	2.83564	4.058	3.34002	1.53931	3.61337	3.96437	3.04957	4.37496	3.48742	2.4394	0.745877	0.934044	3.6825	3.43551	3.82441	4.60144	2.85673	2.75673	4.13267	3.49909	3.37818	2.91225	2.93148	2.7461	3.43077	2.95437	3.34937
ENSG00000013441	CLK1	CDC like kinase 1 [Source:HGNC Symbol;Acc:HGNC:2068]	8.43077	6.26959	10.5255	7.04203	6.10618	5.76902	14.5255	15.0835	5.47011	13.6648	4.75782	36.5479	34.9396	11.8848	6.10618	5.76902	5.76902	8.80741	34.8022	29.6145	9.83161	7.86725	5.10563	62.2675	11.6884	15.893	13.6877	18.2407	11.7085	8.70661	56.3297	27.021	5.92843	8.1437	6.59262	8.76431	16.8254	11.0304	4.12695	4.92625	5.05064	5.5247	5.04054	5.792	9.2784	7.76163	7.00222
ENSG00000013503	POLR3B	RNA polymerase III subunit B [Source:HGNC Symbol;Acc:HGNC:30348]	3.15689	3.60846	5.00519	3.02009	5.87146	5.67539	4.48568	4.7881	5.68468	3.55043	7.2518	3.15542	3.10674	5.13165	5.87146	5.67539	5.67539	4.01867	3.75529	3.44766	4.68822	3.88858	4.63785	0.997358	4.03713	4.12039	2.33802	2.66515	4.79343	6.66958	3.61327	2.04591	3.3209	3.66184	2.50242	3.28256	3.28277	3.74269	5.12046	4.68589	4.07925	5.2133	5.39383	5.82007	5.57837	5.47473	5.71019
ENSG00000013523	ANGEL1	angel homolog 1 [Source:HGNC Symbol;Acc:HGNC:19961]	3.31391	5.51771	4.85947	4.70195	3.48474	3.2335	4.36446	4.62542	2.72984	3.89458	3.33128	4.55402	4.73067	4.414	3.48474	3.2335	3.2335	3.97259	13.5576	7.67396	4.56344	5.92472	5.87296	9.47039	5.01887	5.36114	3.89398	4.42214	4.7877	2.64445	7.09057	3.50091	2.48276	3.74505	3.81696	5.40873	5.99633	5.06806	5.06228	4.98985	5.62043	4.41398	4.92299	4.15168	4.89263	4.30492	4.07215
ENSG00000013561	RNF14	ring finger protein 14 [Source:HGNC Symbol;Acc:HGNC:10058]	2.42782	4.311	13.3064	2.94197	11.4937	10.4842	9.62163	9.56818	12.8545	9.77427	12.8187	10.5101	10.3318	12.8386	11.4937	10.4842	10.4842	11.7946	11.9981	11.0007	13.6117	14.3004	16.37	7.29181	10.2796	9.30823	7.95948	9.05051	11.3744	12.34	8.31954	3.94906	10.6509	14.6156	10.1505	13.71	6.96616	8.90981	20.9621	21.3602	18.3025	21.3849	21.2016	20.2196	22.1167	22.6753	19.3392
ENSG00000013563	DNASE1L1	deoxyribonuclease 1 like 1 [Source:HGNC Symbol;Acc:HGNC:2957]	4.16939	0.640684	20.6782	2.69723	8.36804	8.65421	9.10175	8.93728	15.9585	5.81046	17.8341	4.84043	5.09705	4.60877	8.36804	8.65421	8.65421	6.79258	3.66626	3.06223	9.80137	6.44442	8.2483	5.12487	8.79516	11.5189	6.78898	8.36956	19.2541	9.63542	0.0965951	0.178262	5.52812	10.0912	6.51246	10.3999	4.92779	7.40635	2.83953	2.69455	2.87898	2.41182	2.46271	2.47078	2.4583	2.37254	2.4352
ENSG00000013573	DDX11	DEAD/H-box helicase 11 [Source:HGNC Symbol;Acc:HGNC:2736]	2.21697	5.09519	0.524374	2.27117	4.01666	4.21221	1.24359	1.34461	1.06528	2.2666	2.062	1.16375	1.3102	2.97975	4.01666	4.21221	4.21221	2.15098	2.01522	4.71741	2.21336	0.865629	1.22665	3.92227	2.52906	2.75756	1.80729	1.57849	3.07389	0.960812	0.2382	0.637404	2.10084	1.32294	2.81964	1.43729	4.30211	2.5273	1.58551	1.64518	1.51038	1.89493	1.72239	1.68513	1.66248	2.04853	1.53985
ENSG00000013583	HEBP1	heme binding protein 1 [Source:HGNC Symbol;Acc:HGNC:17176]	6.957	5.6695	24.877	1.18403	12.7345	13.3481	27.9844	26.5731	12.3106	12.1632	10.1745	13.0928	13.3985	11.9827	12.7345	13.3481	13.3481	11.9207	14.6804	11.5479	10.1666	10.9553	14.6755	11.7206	30.7645	31.285	28.7658	25.8673	18.9043	3.91697	6.72237	2.45978	7.02684	7.05609	6.95774	7.6204	26.2339	20.2754	20.6227	19.2515	18.8216	16.1492	14.5161	13.4865	14.7037	15.1988	13.6971
ENSG00000013588	GPRC5A	G protein-coupled receptor class C group 5 member A [Source:HGNC Symbol;Acc:HGNC:9836]	0	0	8.52616	0.193149	6.1599	6.40117	8.47815	8.93078	2.81105	3.87885	5.89887	2.31867	2.22361	1.81664	6.1599	6.40117	6.40117	3.63205	0.908429	1.00958	6.96411	1.75676	2.19509	1.87329	9.92154	10.7513	2.64922	2.1762	16.9242	1.72624	2.41064	2.20256	81.2892	48.9321	105.294	29.5156	4.68657	16.3175	37.6599	40.9482	44.1974	65.9938	70.4435	75.5574	83.036	79.912	100.076
ENSG00000013619	MAMLD1	mastermind like domain containing 1 [Source:HGNC Symbol;Acc:HGNC:2568]	3.38691	7.82749	1.67721	2.64491	1.03598	1.16532	1.95536	1.95405	0.884022	1.11978	1.65609	2.4977	2.74902	2.88024	1.03598	1.16532	1.16532	1.38016	1.93353	0.946607	2.17513	2.48245	3.34992	2.08869	3.71833	2.17857	2.09101	1.43525	1.65762	0.510972	3.81662	1.32837	0.927382	1.4169	2.01685	0.990254	0.0872333	0.0629936	0.229782	0.250619	0.190762	0.358627	0.250763	0.379643	0.185037	0.525171	0.497485
ENSG00000013725	CD6	CD6 molecule [Source:HGNC Symbol;Acc:HGNC:1691]	0	0.444113	0	0.364815	0	0.00749403	0	0	0.0398208	0.00434022	0	0.00884141	0.0220274	0.00767043	0	0.00749403	0.00749403	0	0	0	0	0	0	0.761859	0	0	0	0	0	0.072996	0.0669583	0	0.0306211	0.0804549	0.150792	0.028293	0.0137737	0.0104989	0.0650325	0.0378293	0.0782615	0.0580132	0.0819801	0.172565	0.0172127	0.0644946	0.0977961
ENSG00000013810	TACC3	transforming acidic coiled-coil containing protein 3 [Source:HGNC Symbol;Acc:HGNC:11524]	10.3864	27.4108	5.95333	15.5659	29.2697	30.953	10.0915	9.54704	5.28439	16.7323	24.2849	8.79162	9.0589	33.0817	29.2697	30.953	30.953	18.6163	4.89572	11.2463	20.5971	8.96742	6.94996	3.47668	17.1767	7.40986	6.64535	4.96298	21.3188	5.89607	0.794453	0.845845	8.78346	1.8643	4.58036	1.09488	20.6081	15.9256	4.93826	5.5285	5.37496	6.96022	7.75067	6.3432	5.954	5.62564	6.96204
ENSG00000014123	UFL1	UFM1 specific ligase 1 [Source:HGNC Symbol;Acc:HGNC:23039]	6.93535	5.82953	9.57472	4.48936	7.1767	6.15787	7.93078	8.50063	14.7192	8.5798	12.0249	12.2379	11.9703	9.19747	7.1767	6.15787	6.15787	7.90589	12.5415	11.2313	9.25793	11.8726	10.5926	7.26991	9.49007	9.82309	9.51151	10.1428	7.87281	13.4143	14.0626	12.7732	12.9425	14.3273	14.6038	16.8087	11.8783	12.9956	15.0524	12.5132	13.3611	11.4917	10.8685	12.2317	12.7937	11.2594	10.1077
ENSG00000014138	POLA2	DNA polymerase alpha 2, accessory subunit [Source:HGNC Symbol;Acc:HGNC:30073]	6.9543	1.38632	4.43639	1.13879	11.245	11.4197	4.58148	4.48395	3.33131	5.72186	7.24466	3.60626	3.79095	10.8345	11.245	11.4197	11.4197	7.37093	3.12547	4.49841	8.52477	4.36685	4.99986	1.62108	5.88641	3.99665	3.28697	2.86587	8.54507	5.81045	3.62291	1.0286	3.6459	2.06031	2.2996	1.77813	7.75825	5.22182	3.32473	3.2326	2.95702	4.18705	4.37547	4.19714	3.96261	3.58547	4.04379
ENSG00000014164	ZC3H3	zinc finger CCCH-type containing 3 [Source:HGNC Symbol;Acc:HGNC:28972]	12.9083	13.7407	5.76913	8.15599	8.9787	9.84299	6.63812	6.02938	5.16346	6.42491	6.53698	6.82642	6.81699	6.71236	8.9787	9.84299	9.84299	7.66143	4.3165	2.96436	7.77352	8.04615	7.54537	8.46156	8.21517	7.01334	9.5392	8.11057	6.06242	0.233133	0	0.246658	8.1451	6.63087	7.72814	6.85844	5.09552	7.25394	10.8004	11.7798	13.677	12.2707	11.7437	10.7196	12.7882	13.0651	13.58
ENSG00000014216	CAPN1	calpain 1 [Source:HGNC Symbol;Acc:HGNC:1476]	13.8927	24.2602	28.183	12.4463	45.5262	49.2988	46.3786	42.2415	22.5159	35.9486	30.005	31.4507	31.5197	30.9187	45.5262	49.2988	49.2988	39.1343	22.636	16.6571	45.7769	47.9812	65.2816	14.4031	44.4181	38.7193	33.0046	35.8864	41.0132	6.59304	1.84865	0.657952	67.0362	42.9974	57.2367	33.83	35.3186	61.1033	47.0723	47.484	51.6256	50.1638	49.2314	47.8917	58.0045	61.457	63.1441
ENSG00000014257	ACPP	acid phosphatase, prostate [Source:HGNC Symbol;Acc:HGNC:125]	0	0	0	0	0	0	0.00499721	0.00570142	0	0	0	0	0	0.0163488	0	0	0	0	0.00459437	0.00582282	0	0.00873121	0.00367286	2.25026	0.0122445	0.00705151	0	0	0	0	0	0.043896	0.0621582	0.0571607	0.0334792	0.0321621	11.4037	4.4208	0.677654	0.732386	0.618577	0.479612	0.335762	0.263595	0.34853	0.0981889	0.277925
ENSG00000014641	MDH1	malate dehydrogenase 1 [Source:HGNC Symbol;Acc:HGNC:6970]	0.269595	3.44673	22.6081	3.37579	27.747	26.7852	20.2521	21.9131	18.8946	23.4804	22.7743	21.5723	21.1456	24.2194	27.747	26.7852	26.7852	23.3509	17.1679	22.3161	24.5326	22.2448	22.403	7.64515	21.8175	16.0456	15.6591	17.2031	27.2167	15.1216	13.5911	9.5532	24.402	19.522	21.6785	21.1607	35.0072	24.5071	35.2574	33.2095	35.0821	35.4711	36.4932	33.7752	35.4467	35.6372	35.807
ENSG00000014824	SLC30A9	solute carrier family 30 member 9 [Source:HGNC Symbol;Acc:HGNC:1329]	5.7349	3.34186	12.0815	6.16722	11.3394	10.4656	7.6534	7.99074	15.1447	9.73159	12.5555	12.4238	12.0686	14.3173	11.3394	10.4656	10.4656	11.2768	10.0414	10.0904	11.7267	11.9736	14.3452	8.47793	10.35	10.1489	11.8686	11.6856	12.5606	13.9352	5.79771	5.88469	14.6133	15.724	15.2522	18.1332	16.9503	14.9203	19.6565	19.7467	19.8896	19.0316	20.0783	19.3888	19.07	20.3811	18.2471
ENSG00000014914	MTMR11	myotubularin related protein 11 [Source:HGNC Symbol;Acc:HGNC:24307]	3.51631	0.648394	1.14418	1.00606	1.23192	1.33725	2.37328	2.94204	1.38496	2.81064	1.49838	1.1474	1.23493	1.53297	1.23192	1.33725	1.33725	1.67537	0.797254	1.34546	1.36295	1.43537	2.58629	4.25477	5.12184	3.54855	0.964988	1.58715	4.06717	1.56306	0.695165	0.440996	6.2333	3.80519	6.95317	2.25445	4.36147	13.7204	16.8962	16.078	14.6507	12.9015	13.28	13.0617	13.3581	12.7401	12.9178
ENSG00000014919	COX15	cytochrome c oxidase assembly homolog COX15 [Source:HGNC Symbol;Acc:HGNC:2263]	5.28192	8.15599	11.5	9.17146	11.698	11.4269	13.815	14.2395	9.48555	9.93007	10.605	9.43951	9.80918	13.0744	11.698	11.4269	11.4269	10.3655	12.932	9.88995	10.6069	10.2459	10.5631	5.07942	11.6584	9.60555	10.3857	9.68104	12.3203	6.35133	4.87092	8.32812	8.46718	8.37106	7.81709	9.29009	11.5194	9.85388	9.45547	9.65192	10.3119	8.87672	9.82942	8.86117	9.39724	9.01542	8.37575
ENSG00000015133	CCDC88C	coiled-coil domain containing 88C [Source:HGNC Symbol;Acc:HGNC:19967]	8.35793	5.19048	4.24882	8.85538	3.73972	3.59143	4.53938	4.49417	5.7356	4.34314	3.30205	6.99055	6.71723	4.63771	3.73972	3.59143	3.59143	4.92043	6.9454	2.79007	4.44617	6.21657	5.65149	8.47977	5.56756	7.80457	4.26641	3.82372	4.86674	1.82	1.86209	1.12572	4.78009	1.51091	5.27125	2.23294	2.89703	2.92141	0.685998	0.843432	0.813817	0.629656	0.506376	0.523338	0.728338	0.704621	0.970443
ENSG00000015153	YAF2	YY1 associated factor 2 [Source:HGNC Symbol;Acc:HGNC:17363]	0.24823	1.70885	1.17939	1.15306	1.25683	1.27905	1.44406	1.13807	1.63728	1.1714	1.45844	1.73258	1.67091	1.47359	1.25683	1.27905	1.27905	1.43215	1.43606	1.93492	1.23393	1.35105	1.2688	1.7457	1.21971	1.20843	1.60476	1.41397	1.11948	1.74542	2.17154	3.34524	1.15659	1.50118	1.17856	1.51789	1.51927	1.19076	0.452798	0.553642	0.422123	0.640675	0.530153	0.66399	0.78294	0.46087	0.432391
ENSG00000015171	ZMYND11	zinc finger MYND-type containing 11 [Source:HGNC Symbol;Acc:HGNC:16966]	11.8283	18.0978	20.5656	13.1747	17.5511	16.6172	18.1424	18.8948	34.8985	19.4089	26.1358	22.2834	21.6372	20.4143	17.5511	16.6172	16.6172	19.7422	20.2892	19.79	19.125	20.695	21.9992	21.3437	19.4807	18.7053	20.4094	19.4806	17.8266	25.6843	22.9577	23.3716	14.3543	16.7773	14.9702	17.315	15.0089	21.2128	20.4016	18.0682	19.0142	19.4105	18.3015	20.2767	18.1887	20.1607	17.6522
ENSG00000015285	WAS	Wiskott-Aldrich syndrome [Source:HGNC Symbol;Acc:HGNC:12731]	0	0	0.0430894	0	0.0342602	0.0750096	0.0440011	0.0803228	0	0.0217212	0.0729585	0.121682	0.143311	0.0191938	0.0342602	0.0750096	0.0750096	0.105722	0.0889987	0.0615248	0.012455	0.0768794	0.168168	0.471247	0.107815	0.099343	0.0874141	0.177043	0.0329852	0	0.837752	1.00492	0.131355	0.111846	0.141498	0.0991169	0.17233	0.376559	0.0867902	0.177489	0.146876	0.013197	0.012067	0.0647716	0.0861431	0.0345826	0.0531992
ENSG00000015413	DPEP1	dipeptidase 1 [Source:HGNC Symbol;Acc:HGNC:3002]	0	0	0.0299879	0	0.0397387	0.0244699	0	0	0.0346733	0.0566877	0.0126938	0.481157	0.345241	0.0333945	0.0397387	0.0244699	0.0244699	0.0306571	0.739035	0.401417	0.162525	0.133759	0.151921	7.54684	0.00937913	0.140435	0.369358	0.187019	0.0645634	0	0	0.0672473	0.714183	0.0194597	2.12337	0.147814	0.239864	0.144745	0.0849391	0.0308805	0.18101	0.137766	0.0419899	0.0657379	0.0749385	0.160451	0.0462796
ENSG00000015475	BID	BH3 interacting domain death agonist [Source:HGNC Symbol;Acc:HGNC:1050]	2.23911	3.64528	7.63354	1.52776	12.9901	13.9391	9.6472	9.4366	10.0856	11.1148	8.69743	11.5224	11.5949	10.7724	12.9901	13.9391	13.9391	12.1729	7.60862	8.67103	12.6599	8.90135	10.2392	3.63643	7.47718	10.7534	14.987	15.1972	9.08855	5.28231	2.15351	4.55379	7.48591	6.41505	8.9544	6.89292	6.74942	6.83774	4.28772	4.99972	4.65391	5.27235	4.9437	5.11643	5.66857	6.5747	6.661
ENSG00000015479	MATR3	matrin 3 [Source:HGNC Symbol;Acc:HGNC:6912]	0.822801	0.702415	0.0592637	1.33863	0.0669847	0.0663749	0.215371	0.176676	0.0524003	0.171339	0.0354157	0.337846	0.401344	0.0989942	0.0669847	0.0663749	0.0663749	0.109293	0.53348	0.611829	0.103285	0.0435389	0.0784929	0.667199	0.104671	0.203442	0.159123	0.199506	0.0717195	1.03444	1.42333	1.71986	0.101843	0.11311	0.133557	0.128876	0.381086	0.196606	0.761411	0.619852	0.410948	0.413729	0.466169	0.539311	0.444293	0.296108	0.307737
ENSG00000015520	NPC1L1	NPC1 like intracellular cholesterol transporter 1 [Source:HGNC Symbol;Acc:HGNC:7898]	0	0.18893	0	0	0	0	0.0119688	0.0045518	0	0	0	0	0	0	0	0	0	0	0.00366797	0.00929744	0	0	0.00293228	0.0776873	0.00488779	0.00562966	0.00566133	0.00573305	0	0.0828085	0	0	0.0148874	0.0152117	0.0106914	0.00641925	0.0104168	0.0674914	0.0245915	0	0	0	0	0	0	0	0.0385886
ENSG00000015532	XYLT2	xylosyltransferase 2 [Source:HGNC Symbol;Acc:HGNC:15517]	13.2266	13.4792	6.64474	11.0228	6.09218	6.65417	8.97945	8.14344	4.70862	6.89007	4.88888	5.98779	6.29335	5.61233	6.09218	6.65417	6.65417	7.2326	5.33356	4.50198	7.54935	7.888	10.4667	5.57365	9.24182	8.50483	5.38481	5.83821	6.79599	1.54984	0.218716	0.538175	7.98749	10.7846	9.69205	11.2934	6.30374	11.5114	11.8911	12.5421	12.5848	12.4322	10.9949	9.87839	11.1746	11.5817	11.3288
ENSG00000015592	STMN4	stathmin 4 [Source:HGNC Symbol;Acc:HGNC:16078]	0	0	0	0	0	0.00677739	0	0	0	0	0	0	0	0	0	0.00677739	0.00677739	0	0	0	0	0	0	0.0619329	0	0	0	0	0	0.132031	2.66443	4.13483	0.0395612	0.00808457	0.119326	0.0204699	0	0.0126599	0.00784181	0	0	0	0	0	0	0	0
ENSG00000015676	NUDCD3	NudC domain containing 3 [Source:HGNC Symbol;Acc:HGNC:22208]	14.3667	11.7741	11.3725	8.81206	14.9951	14.903	12.5496	12.7485	9.39813	12.6163	11.3508	11.5793	11.0722	13.3581	14.9951	14.903	14.903	12.9517	13.2923	9.68588	14.4245	16.4099	16.7937	8.26578	14.2353	14.1827	12.1485	12.0345	12.5441	6.8378	7.9685	3.42159	11.1153	11.1626	9.6334	9.45443	7.76032	9.32548	13.0368	12.411	12.9446	12.7174	12.3586	12.665	11.9864	12.8157	12.8533
ENSG00000016082	ISL1	ISL LIM homeobox 1 [Source:HGNC Symbol;Acc:HGNC:6132]	0.840217	0.918121	0.263432	0.471368	0.594394	0.58097	0	0	0.131715	0.116644	0.253157	0.018278	0.0273226	0.245786	0.594394	0.58097	0.58097	0.0388195	0.367637	0.279562	0.308696	0.228654	1.08475	0.26545	0	0.0205184	0	0	0.715343	0.52817	0	0	10.2009	20.5782	3.19529	25.4434	2.65762	2.46709	14.3585	14.4581	15.6129	13.4651	12.1626	11.8886	17.4718	15.914	14.9258
ENSG00000016391	CHDH	choline dehydrogenase [Source:HGNC Symbol;Acc:HGNC:24288]	0	0	0.00793472	0	0.0490689	0.0460422	0	0	0.00611633	0.00999963	0.013435	0.0305552	0.0135333	0.0913065	0.0490689	0.0460422	0.0460422	0.0108157	0.0297977	0.0283238	0.0152902	0.004719	0.00198509	2.87287	0.0165447	0.0190558	0.0459912	0.0116435	0	0	0.102846	0.308421	0.732369	0.175066	1.06397	0.22163	1.16005	0.765984	0.412869	0.377678	0.345595	0.409078	0.325906	0.281619	0.323867	0.38917	0.515943
ENSG00000016402	IL20RA	interleukin 20 receptor subunit alpha [Source:HGNC Symbol;Acc:HGNC:6003]	0	0	0.00433809	0	0.0229947	0.00943963	0	0	0	0.00546703	0.00734521	0.128073	0.0998862	0.00483091	0.0229947	0.00943963	0.00943963	0.00591321	0.00407277	0.020647	0.00626965	0	0.00325588	0.0754782	0.00542721	0.00625094	0.0502889	0.140046	0.0249063	0	0	0.15565	0.0551013	0.0450411	0.154327	0.0855321	0.0231328	0.141063	0.0546108	0.0833883	0.0677736	0.0996472	0.018223	0	0.059624	0.0522249	0.0267795
ENSG00000016490	CLCA1	chloride channel accessory 1 [Source:HGNC Symbol;Acc:HGNC:2015]	0	0	0	0	0.00814107	0	0	0.0071575	0	0	0	0	0	0.00684138	0.00814107	0	0	0	0	0.0146198	0	0	0	0.01527	0	0	0	0	0	0.0651063	0	0	0	0	0	0.010094	0	0	0	0	0.0174507	0	0	0	0	0	0
ENSG00000016602	CLCA4	chloride channel accessory 4 [Source:HGNC Symbol;Acc:HGNC:2018]	0	0	0.00595277	0	0	0.00647657	0	0	0	0	0.0100791	0.015282	0	0.026516	0	0.00647657	0.00647657	0.0243424	0	0	0.0172065	0.0106208	0	0.103572	0	0.0171552	0	0	0	0.0630853	0	1.22811	0	0.00772572	0	0	0	0	0	0	0.0760904	0	0	0	0	0	0
ENSG00000016864	GLT8D1	glycosyltransferase 8 domain containing 1 [Source:HGNC Symbol;Acc:HGNC:24870]	5.0156	3.71633	18.5123	4.85668	17.6784	18.26	14.8	15.2068	19.5812	18.899	16.3689	17.2384	16.7903	18.1004	17.6784	18.26	18.26	19.6986	14.9155	14.3647	18.5839	23.8675	26.923	8.55673	17.7322	15.2894	12.9077	13.7633	15.7637	11.2726	6.11243	7.23815	14.1696	20.0613	14.7906	23.3483	12.0287	15.9044	26.728	25.7344	26.6794	24.4813	21.7762	20.8989	21.1994	19.576	21.3484
ENSG00000017260	ATP2C1	ATPase secretory pathway Ca2+ transporting 1 [Source:HGNC Symbol;Acc:HGNC:13211]	2.30178	6.35691	15.7651	7.29151	14.3843	12.8643	14.8954	15.6273	20.0134	13.8856	16.0868	19.2516	18.7854	18.97	14.3843	12.8643	12.8643	14.4682	15.6723	12.2919	16.025	16.3807	18.6219	10.406	18.0113	16.095	14.7464	14.7145	14.0361	10.5504	7.0596	7.01021	27.9872	27.0144	32.6886	24.8834	15.2849	15.8856	25.2164	24.3995	25.4985	27.5703	28.2164	29.1947	28.9945	29.5346	28.7566
ENSG00000017427	IGF1	insulin like growth factor 1 [Source:HGNC Symbol;Acc:HGNC:5464]	0	0	0.0456715	0.335967	0	0.00276057	0.00518197	0.0295611	0	0	0.0171845	0.0358259	0.0227198	0.00282555	0	0.00276057	0.00276057	0	0.00476423	0	0.00366705	0.0181081	0.0133303	0.0126133	0.00634863	0.00365611	0.0698569	0.0186163	0	0.0806684	0	0.0455189	1.09254	1.01095	0.402717	0.208445	0.0439729	0.255254	0.0702708	0.080127	0.0468473	0.0660536	0.103032	0.0317838	0.0443844	0.0475157	0.0187957
ENSG00000017483	SLC38A5	solute carrier family 38 member 5 [Source:HGNC Symbol;Acc:HGNC:18070]	0	0	0.34761	0	0.860309	0.912121	4.17605	3.84736	0.981163	2.8539	2.00806	1.4895	1.76555	0.341558	0.860309	0.912121	0.912121	0.188135	0.239962	0.8333	1.81006	1.03062	0.264729	0.889417	12.5348	5.39188	2.63703	3.39056	7.06332	0.325045	40.1522	25.9989	2.1362	1.41977	3.70006	2.21736	0.749625	0.2857	0.212362	0.519389	0.508217	0.367922	0.171788	0.416226	0.236327	0.287189	0.277696
ENSG00000017797	RALBP1	ralA binding protein 1 [Source:HGNC Symbol;Acc:HGNC:9841]	7.40323	19.796	25.7118	9.49491	24.1275	23.8896	18.9838	18.7302	31.8782	25.9629	30.9748	25.4446	25.1197	26.9622	24.1275	23.8896	23.8896	29.5929	22.3943	13.8674	25.5636	27.5733	29.2448	12.0769	25.3716	24.8935	26.3413	24.3105	27.687	22.1866	7.93228	11.3857	29.4026	23.5658	32.536	23.943	22.4923	23.8828	10.9674	10.9717	11.4545	13.3287	11.9855	11.8787	11.5241	12.8994	13.4274
ENSG00000018189	RUFY3	RUN and FYVE domain containing 3 [Source:HGNC Symbol;Acc:HGNC:30285]	6.30131	2.13125	3.96145	7.97919	2.24066	2.12458	4.34126	4.47313	4.54513	4.42519	3.47859	6.46878	6.31966	3.2987	2.24066	2.12458	2.12458	3.51438	6.98715	6.92517	2.54662	3.48407	3.77851	6.22512	3.96353	3.6748	4.99239	4.39897	3.58627	3.39521	6.32764	10.7423	6.04259	6.1742	6.34225	5.66494	7.8301	6.24493	4.75648	5.16686	4.96544	4.46606	5.10547	4.4591	4.53675	4.68335	4.38548
ENSG00000018236	CNTN1	contactin 1 [Source:HGNC Symbol;Acc:HGNC:2171]	0	0	0.235538	0	0.370195	0.297981	0.00279676	0	0.0570013	0.100095	0.115933	0.00351556	0.00350345	0.378193	0.370195	0.297981	0.297981	0.444256	0.0462834	0.0130353	0.217705	0.0732981	0.00411113	1.43638	0.00685283	0	0	0	0.00262072	0.145125	7.77428	9.60569	2.34121	2.10073	6.32564	3.49649	2.94284	7.24994	0.155151	0.154179	0.23339	0.100658	0.122719	0.0892007	0.205326	0.183176	0.179214
ENSG00000018280	SLC11A1	solute carrier family 11 member 1 [Source:HGNC Symbol;Acc:HGNC:10907]	0	0	0.0141903	0	0.0250725	0.0334511	0.0386414	0.0220434	0	0.0178831	0.00400448	0.00910738	0.0181521	0.0131686	0.0250725	0.0334511	0.0334511	0.0161189	0.0177632	0.0422114	0.0102543	0.0253181	0.0159754	0.0940557	0.0355058	0.0136316	0.047979	0.0381754	0.0203677	0.025064	0.229909	0.0848575	0.00300403	0	0.00323601	0	0.00315289	0.0120164	0.0148864	0.0227309	0.020154	0.0217303	0.00662324	0.0029626	0.0147754	0	0.0233596
ENSG00000018408	WWTR1	WW domain containing transcription regulator 1 [Source:HGNC Symbol;Acc:HGNC:24042]	76.6584	51.9345	84.1304	39.2382	59.8898	59.8732	55.7867	49.0681	140.53	78.3056	95.1556	68.7219	67.3715	82.2314	59.8898	59.8732	59.8732	80.2115	69.7522	53.1455	66.3925	82.1842	104.421	27.4014	51.3719	55.6265	69.1044	56.3296	54.7725	67.9789	27.5031	29.7972	7.00443	13.9816	6.20381	10.7117	5.55024	6.72145	19.374	18.2341	18.4701	14.1666	13.3361	15.0194	12.9853	14.1134	13.0808
ENSG00000018510	AGPS	alkylglycerone phosphate synthase [Source:HGNC Symbol;Acc:HGNC:327]	3.97167	8.02975	9.52238	4.64042	13.8925	13.2772	16.7688	16.6354	20.5443	17.3792	26.66	19.4366	18.7709	15.0811	13.8925	13.2772	13.2772	14.2423	9.81893	9.79641	18.65	17.2219	16.847	3.58387	17.0021	14.2406	13.8927	14.8805	15.9241	20.2679	2.53077	2.98639	15.2588	14.4345	16.7728	18.4795	11.1827	9.27441	7.88762	6.52005	8.25181	6.83105	7.49749	8.51036	5.88959	6.21134	6.49021
ENSG00000018610	CXorf56	chromosome X open reading frame 56 [Source:HGNC Symbol;Acc:HGNC:26239]	7.19568	4.74336	8.70077	1.68494	11.4456	11.6815	9.30717	9.50683	8.25785	7.83789	9.64181	7.13591	7.38603	9.70691	11.4456	11.6815	11.6815	7.40432	8.65395	9.03736	8.98859	8.18758	9.19243	6.08858	8.48725	8.88155	9.41554	6.04534	8.17341	6.57422	1.39164	1.99751	5.2732	5.96607	4.97309	5.8934	5.83139	5.2208	3.91469	4.35704	4.31492	4.98125	4.96678	4.59276	4.14387	5.40431	4.37935
ENSG00000018625	ATP1A2	ATPase Na+/K+ transporting subunit alpha 2 [Source:HGNC Symbol;Acc:HGNC:800]	0	0.0525172	0	0.258841	0.00431743	0	0	0	0.00753421	0.00410591	0	0	0	0	0.00431743	0	0	0	0	0.0155066	0	0	0	0.396806	0.00407601	0	0.00472107	0	0	0.0345276	283.589	304.052	0.384861	0.0718831	0.312051	0.139181	1.90239	0.334382	0.00410145	0	0.0601547	0	0	0.00408122	0	0	0
ENSG00000018699	TTC27	tetratricopeptide repeat domain 27 [Source:HGNC Symbol;Acc:HGNC:25986]	3.37904	4.25773	8.16902	2.81506	13.4035	12.9392	8.98657	8.7593	10.533	9.36121	13.2535	8.55073	8.29878	10.6682	13.4035	12.9392	12.9392	8.96604	8.22584	10.2873	10.9869	9.80481	10.0719	3.55491	9.13989	7.88143	7.25362	8.46105	11.2074	8.94399	3.25663	3.69845	8.53489	7.85121	7.88939	7.53667	7.37756	5.32892	6.47192	6.97036	6.78927	7.68534	7.92938	8.48983	6.35927	7.42838	9.1789
ENSG00000018869	ZNF582	zinc finger protein 582 [Source:HGNC Symbol;Acc:HGNC:26421]	0	0	1.20665	0.324414	0.714276	0.626425	0.663	0.792111	0.566573	0.378237	0.394098	1.09285	1.06559	1.01632	0.714276	0.626425	0.626425	0.709673	1.40312	1.18796	0.920646	0.983552	0.519473	1.85738	0.68966	1.12972	0.940814	1.04261	0.468882	0.32456	0.952687	4.61513	1.02696	1.19241	0.670463	0.764853	0.832884	1.21993	2.32864	1.72404	1.78336	2.223	1.68959	1.37341	1.59187	1.71237	1.20239
ENSG00000019102	VSIG2	V-set and immunoglobulin domain containing 2 [Source:HGNC Symbol;Acc:HGNC:17149]	3.00621	11.0867	0.458529	8.15848	3.28497	3.28947	2.32652	2.8547	0.662716	3.0518	0.727853	4.65339	4.41742	2.45735	3.28497	3.28947	3.28947	2.36334	2.38112	4.5352	3.33417	1.32941	3.07576	9.18886	3.06542	4.274	1.5365	1.26159	0.644427	0.455562	1.11435	2.44208	0.218404	0.0557903	0.215665	0.0235432	0.0573069	0	0	0	0.162808	0	0	0	0.0179039	0.0383339	0.0353819
ENSG00000019144	PHLDB1	pleckstrin homology like domain family B member 1 [Source:HGNC Symbol;Acc:HGNC:23697]	25.6026	19.1094	4.23571	11.3196	7.05128	6.98663	3.16779	3.2279	8.7749	8.43198	7.89159	5.41637	5.10651	7.96738	7.05128	6.98663	6.98663	9.14074	4.24536	4.57797	8.96271	6.68424	11.7392	10.3661	7.04579	7.19642	5.2357	5.84956	3.14827	3.08333	2.42426	2.02511	8.2225	6.7122	4.79	6.21446	3.83583	3.91926	2.15357	2.29179	2.89521	2.00782	2.23403	2.1678	2.04191	2.32243	2.21939
ENSG00000019169	MARCO	macrophage receptor with collagenous structure [Source:HGNC Symbol;Acc:HGNC:6895]	0	0	0	0	0	0	0	0	0	0	0	0	0	0	0	0	0	0	0	0	0	0	0	0.122659	0	0	0	0	0	0	0	0	2.09356	0.19214	2.88994	0.291895	0.328938	0.180527	0.0248494	0	0.0981234	0	0	0	0.0739923	0.0132021	0
ENSG00000019186	CYP24A1	cytochrome P450 family 24 subfamily A member 1 [Source:HGNC Symbol;Acc:HGNC:2602]	0	0	0	0.0684029	0	0	0.00527526	0	0	0	0	0	0	0	0	0	0	0	0	0.0122936	0	0	0	1.43812	0	0	0	0	0	0	1.30569	0.27803	15.0065	125.054	1.78124	8.74253	6.83174	9.848	0	0	0	0.0237327	0.00723354	0.00647118	0	0	0
ENSG00000019485	PRDM11	PR/SET domain 11 [Source:HGNC Symbol;Acc:HGNC:13996]	1.69678	2.70215	1.25874	2.78433	0.835962	0.835137	0.647189	0.71098	1.04735	0.9377	0.766862	0.711598	0.763698	0.926846	0.835962	0.835137	0.835137	0.821806	1.4689	0.76986	0.879845	1.4325	1.34424	3.06654	1.27305	1.50017	1.33389	1.32273	0.765454	0.342842	0.771916	4.04939	0.719093	1.00766	0.507028	0.985758	1.56435	3.61013	0.3221	0.397746	0.49497	0.409834	0.531228	0.530502	0.431776	0.251772	0.499262
ENSG00000019505	SYT13	synaptotagmin 13 [Source:HGNC Symbol;Acc:HGNC:14962]	1.88498	0.365877	0.00378304	0.701281	0.040105	0.0246955	0	0.00881492	0	0	0.0256216	0.00485593	0.00483921	0.0926815	0.040105	0.0246955	0.0246955	0.0103132	0.00355166	0.0135039	0	0.0134993	0	0.827462	0	0.0163534	0.0219272	0.0111025	0.00361992	0.0400913	2.05941	3.39336	0.230645	0.157112	0.372686	0.267275	1.18012	1.91825	0.00952468	0.0155826	0.0429832	0.00579316	0.0211885	0.0663439	0.00472683	0.0151809	0.0186825
ENSG00000019549	SNAI2	snail family transcriptional repressor 2 [Source:HGNC Symbol;Acc:HGNC:11094]	0	8.84134	0.575472	1.30967	0.607691	0.459799	0.899836	0.932357	1.33078	2.16436	1.5377	9.79905	9.82283	1.44191	0.607691	0.459799	0.459799	2.64742	2.29617	2.49286	0.987648	0.689846	0.539888	11.2418	0.13499	0.298002	5.09453	2.69169	0.808781	0.952914	1.04892	1.37114	16.9146	40.436	9.85478	16.6649	2.02582	7.0173	217.22	209.683	199.746	204.271	206.649	226.962	188.67	178.262	167.321
ENSG00000019582	CD74	CD74 molecule [Source:HGNC Symbol;Acc:HGNC:1697]	0	0	0.180445	3.66927	0.426997	0.441727	0.40143	0.33036	0.0149028	0.129945	0.0327351	1.83642	3.36342	0.416241	0.426997	0.441727	0.441727	0.0439219	8.11346	20.0289	0.111767	0.505917	0.324064	903.951	0.104811	0.269297	1.77429	1.92916	0.0739992	0	47.7372	20.2901	22.2075	8.82388	29.6276	5.30486	13.1704	5.96581	97.3933	91.8731	96.1231	61.1073	55.4509	65.4294	52.1705	50.1444	53.396
ENSG00000019991	HGF	hepatocyte growth factor [Source:HGNC Symbol;Acc:HGNC:4893]	0.876995	0.855043	0.200648	0.0610759	0.0397308	0.0326202	0.374461	0.37349	0.0106666	0.011626	0	0.624642	0.713947	0.0462295	0.0397308	0.0326202	0.0326202	0.0157185	0.30963	0.364977	0.0033332	0.0370338	0.00865478	0.630571	0.0173119	0.0564953	0.27404	0.0372272	0.0264823	0.0244414	0.448396	0.661997	0	0.00299321	0	0	0	0.0773383	0.11323	0.246996	0.170329	0.183652	0.258349	0.132895	0.0922139	0.209779	0.102507
ENSG00000019995	ZRANB1	zinc finger RANBP2-type containing 1 [Source:HGNC Symbol;Acc:HGNC:18224]	9.74223	5.62937	9.49436	6.75501	2.81757	2.56662	3.33197	3.70977	12.1219	3.34403	8.46396	3.05005	2.86874	3.29808	2.81757	2.56662	2.56662	3.5096	3.89591	2.41177	2.89478	3.75691	3.57191	3.06368	3.39677	3.83833	3.64162	3.64757	7.23064	10.6677	1.46448	3.28616	8.09329	11.8378	9.3648	12.2018	7.99685	10.7403	4.16795	3.75613	3.34559	3.53387	3.91206	3.29818	3.83741	3.54023	3.36483
ENSG00000020129	NCDN	neurochondrin [Source:HGNC Symbol;Acc:HGNC:17597]	11.71	8.13934	7.40727	5.30463	8.98631	9.73444	9.53702	9.10151	3.64781	6.92099	5.39125	6.55652	6.99303	7.05907	8.98631	9.73444	9.73444	9.37435	5.46543	3.9078	8.51606	7.30413	11.7014	4.50168	8.76573	8.68909	7.21412	7.72805	6.86427	1.4152	2.19063	4.6042	6.23878	8.55189	4.7221	8.79016	3.70513	4.62222	6.85568	7.46591	7.80575	8.02647	8.27999	8.30647	7.85783	7.68094	9.13488
ENSG00000020181	ADGRA2	adhesion G protein-coupled receptor A2 [Source:HGNC Symbol;Acc:HGNC:17849]	33.7225	47.5449	18.5286	34.1304	10.0085	10.0795	8.24067	6.73067	17.0152	31.7076	25.2612	22.918	21.5641	12.5173	10.0085	10.0795	10.0795	28.9756	35.7865	6.14785	13.3851	24.0368	16.6086	16.7357	13.1716	18.1815	16.8689	15.1254	12.2823	4.49631	11.7517	8.36736	6.11617	25.9743	6.8708	40.3555	0.689577	3.11833	4.3643	4.94759	5.42736	4.95295	5.00494	3.70574	2.32383	2.24677	3.15009
ENSG00000020256	ZFP64	ZFP64 zinc finger protein [Source:HGNC Symbol;Acc:HGNC:15940]	4.07602	4.58526	4.63639	2.32982	3.87446	4.14142	3.96187	3.56353	4.57754	5.17402	4.83132	4.27244	4.28024	3.18407	3.87446	4.14142	4.14142	4.39709	3.45803	2.73566	4.86558	4.39508	5.92946	1.55986	3.10382	2.92416	5.69424	4.92725	5.28954	2.61058	1.76748	0.868064	4.93545	4.90974	4.63848	4.27868	3.19794	3.91271	4.21225	4.69489	5.16462	4.26176	4.1843	3.94902	4.83673	4.88767	5.00369
ENSG00000020426	MNAT1	MNAT1, CDK activating kinase assembly factor [Source:HGNC Symbol;Acc:HGNC:7181]	2.15802	2.13941	5.26119	1.33564	6.76086	6.48081	4.55931	4.24309	7.18202	5.84755	7.59578	5.05646	5.13413	5.91799	6.76086	6.48081	6.48081	5.81099	3.50394	5.18623	5.5321	4.88764	6.43904	1.99256	5.12085	5.0719	4.10035	5.09494	6.13672	10.1273	14.1409	5.85741	4.67312	3.77582	5.09212	3.89912	5.56999	4.52084	3.92309	3.6957	3.2121	3.90235	4.03655	4.36927	3.96018	4.4526	3.76233
ENSG00000020577	SAMD4A	sterile alpha motif domain containing 4A [Source:HGNC Symbol;Acc:HGNC:23023]	7.31779	6.76726	8.13855	4.64362	4.22502	3.988	8.99254	9.48974	8.3009	7.252	8.84415	8.07038	7.5034	3.6519	4.22502	3.988	3.988	5.93633	3.42386	3.35431	8.55548	9.24424	7.77481	2.62762	5.0582	9.46046	12.509	19.3921	7.63114	5.7178	4.13033	1.467	5.55952	9.81195	5.61975	8.51297	2.15554	5.37463	1.594	1.97005	1.75047	2.56386	2.88733	3.13638	2.34053	2.17637	2.62702
ENSG00000020633	RUNX3	runt related transcription factor 3 [Source:HGNC Symbol;Acc:HGNC:10473]	0	0	0	0	0.00601176	0.00493582	0	0.00528544	0	0.00571723	0.0460882	1.13553	1.2651	0	0.00601176	0.00493582	0.00493582	0.00618383	0.00425916	0.0377859	0	0.00809418	0	0.191693	0.00567559	0.0196111	0.0065738	0	0.00434102	0.0961552	2.55786	0.406933	0.0288115	0.223737	0.167597	0.119262	0	0	0.011422	0.0311445	0	0.0277887	0.019057	0.0852428	0.0226737	0.018205	0
ENSG00000020922	MRE11	MRE11 homolog, double strand break repair nuclease [Source:HGNC Symbol;Acc:HGNC:7230]	1.71462	3.01115	3.69073	3.78092	5.01104	4.50617	3.49631	3.62524	4.33219	4.16018	5.94636	4.07633	4.12715	5.97035	5.01104	4.50617	4.50617	3.83039	4.60997	5.83625	4.09985	2.85204	3.77747	3.40277	3.37201	3.20318	2.83064	2.76077	4.80839	5.43001	1.14145	2.05863	2.93543	2.58721	2.32595	2.2055	11.2243	6.20727	2.95969	2.88732	2.64933	2.95872	3.15005	2.681	2.64419	2.95567	2.50073
ENSG00000021300	PLEKHB1	pleckstrin homology domain containing B1 [Source:HGNC Symbol;Acc:HGNC:19079]	0	0	0.216298	0.275386	0.121266	0.108614	0.395025	0.392538	0.0480949	0.110083	0.0986012	0.106785	0.106418	0.120435	0.121266	0.108614	0.108614	0.0623686	0.35537	0.0940374	0.0480932	0.215222	0.408968	0.847789	0.150912	0.269717	0.58466	0.213633	0.242794	0.26449	15.2847	9.58896	0.76609	0.426478	1.28056	1.96146	0.349348	0.0845363	0.0209454	0.0342672	0.0118154	0.0191093	0.0174731	0.0364737	0.0311839	0.0500758	0.0616261
ENSG00000021355	SERPINB1	serpin family B member 1 [Source:HGNC Symbol;Acc:HGNC:3311]	6.00028	3.52775	13.9867	4.21507	7.88316	7.13612	22.3213	22.0826	10.2906	8.32437	7.6807	24.4913	25.5946	10.9451	7.88316	7.13612	7.13612	8.22631	19.8744	23.7364	7.9554	14.4476	12.145	38.4079	12.1882	5.68595	21.3053	15.9795	13.0981	10.1207	15.8595	16.5972	7.72453	3.89904	9.56423	2.01586	3.2447	3.22805	2.14562	2.43125	2.27942	2.24443	2.28441	2.06027	2.09648	2.86535	2.42363
ENSG00000021461	CYP3A43	cytochrome P450 family 3 subfamily A member 43 [Source:HGNC Symbol;Acc:HGNC:17450]	0	0	0	0.515162	0	0.00846596	0	0	0	0	0.0263503	0	0	0	0	0.00846596	0.00846596	0	0	0.027776	0	0	0	0.154727	0	0	0	0	0	0	0	0	0	0	0	0	0.103733	0.0395352	0	0.0106839	0	0	0.0108956	0	0	0.0104084	0
ENSG00000021488	SLC7A9	solute carrier family 7 member 9 [Source:HGNC Symbol;Acc:HGNC:11067]	0	0	0.0237033	0.732335	0	0.00859635	0.0242048	0.0184105	0	0.0298718	0	0.0507096	0.050535	0.0175974	0	0.00859635	0.00859635	0	0.0593429	0.0282038	0	0.014097	0	2.80834	0	0.011385	0	0.0115941	0.0151209	0.0837332	0	0.28349	0.0200716	0.0205087	0.118919	0.0259637	0.0631987	0.0562018	0	0.0108484	0	0.0362981	0	0.0098974	0.00987229	0.0105688	0
ENSG00000021574	SPAST	spastin [Source:HGNC Symbol;Acc:HGNC:11233]	4.59351	5.39306	7.21498	3.38773	9.26367	8.08966	6.5557	5.81028	13.4623	7.92686	12.1363	9.02372	8.93223	10.8969	9.26367	8.08966	8.08966	8.68647	8.43293	7.10018	8.27713	10.1901	12.2245	4.96027	6.66266	6.01775	6.22272	6.08784	6.47828	8.30108	12.2444	7.9441	8.29434	9.11865	6.97448	8.54327	8.35905	8.59154	7.89347	6.77717	6.93766	6.15422	7.02169	6.87334	5.55751	6.29709	4.21333
ENSG00000021645	NRXN3	neurexin 3 [Source:HGNC Symbol;Acc:HGNC:8010]	0.121235	0.0212908	0.11095	0.0524679	0.103269	0.0977201	0.149715	0.193895	0.623102	0.0665826	0.185623	0.0576447	0.0557567	0.0500101	0.103269	0.0977201	0.0977201	0.0684158	0.00124005	0.0958686	0.0381789	0.00471322	0.0158613	0.0886416	0.150372	0.177002	0.00574186	0.019382	0.582651	0.419932	3.49247	4.17043	0.884143	1.11425	0.610851	1.19577	0.966696	0.802628	0.942783	0.899516	0.851674	1.09831	1.13188	1.06719	1.30874	1.13075	1.20511
ENSG00000021762	OSBPL5	oxysterol binding protein like 5 [Source:HGNC Symbol;Acc:HGNC:16392]	7.06335	6.42368	4.56501	6.1501	2.99008	3.47161	4.57459	4.04411	3.1015	5.91578	2.86189	7.53538	7.71335	2.47294	2.99008	3.47161	3.47161	6.01272	3.98133	2.33817	2.76059	4.14351	4.49055	16.2583	6.24747	6.06309	9.90844	8.44096	4.41815	0.728151	0.748075	0.567008	2.50296	3.12461	5.118	3.39577	2.4951	4.16124	7.17218	7.30182	7.94338	7.27683	6.82309	7.10927	6.60017	6.67979	6.93565
ENSG00000021776	AQR	aquarius intron-binding spliceosomal factor [Source:HGNC Symbol;Acc:HGNC:29513]	5.40976	3.76523	6.65721	3.85613	6.33349	5.7066	5.19961	5.81394	8.11302	5.941	8.38779	6.22834	6.07884	7.94555	6.33349	5.7066	5.7066	6.05371	6.39102	5.62009	6.05911	5.95643	5.78878	3.22342	4.90529	5.02691	4.75847	4.40922	7.01458	10.4162	6.95959	5.97284	6.69876	5.24225	5.82142	5.18119	7.41694	6.36562	5.61758	5.4439	6.55322	5.73718	5.5985	5.43217	5.54347	5.60385	5.19852
ENSG00000021826	CPS1	carbamoyl-phosphate synthase 1 [Source:HGNC Symbol;Acc:HGNC:2323]	0.798615	1.14009	0.233798	1.48283	0.054674	0.0427513	0.20865	0.309012	0.208993	0.373871	0.286086	0.592643	0.550391	0.0853272	0.054674	0.0427513	0.0427513	0.423131	0.00922261	0.0210394	0.281108	0.217332	0.0796263	0.175801	1.35924	0.215156	0.0740201	0.357491	0.528273	0.0832842	1.06954	0.176231	3.35145	2.04752	2.0511	2.35971	6.90149	6.59027	1.84754	1.89099	3.01639	2.17223	1.85143	1.91226	1.72821	1.70033	1.69553
ENSG00000022267	FHL1	four and a half LIM domains 1 [Source:HGNC Symbol;Acc:HGNC:3702]	7.49247	9.7621	14.4972	4.71176	8.17504	8.38341	37.2107	36.8377	16.4815	14.7686	11.4013	17.3658	16.899	11.9528	8.17504	8.38341	8.38341	11.3007	10.7901	7.47882	10.7851	12.0141	16.597	16.8645	22.3875	28.8718	20.7444	45.8052	26.1793	6.20057	8.24884	7.059	11.7907	15.1692	18.4971	16.0221	0.8028	1.13694	4.71219	4.54288	4.65544	5.58545	4.86765	5.10899	5.40812	5.94526	6.25204
ENSG00000022277	RTF2	replication termination factor 2 [Source:HGNC Symbol;Acc:HGNC:15890]	6.22478	11.1526	21.9939	7.89076	22.8411	23.3138	19.6228	21.982	16.3618	16.7132	17.2816	19.2402	19.5422	18.9753	22.8411	23.3138	23.3138	19.5711	19.0982	16.5491	19.4297	20.8144	26.9875	12.6406	18.7397	19.8229	21.0321	19.4088	18.9724	11.614	7.75685	10.4644	11.8351	11.1949	10.3651	10.9282	9.58721	11.5365	21.4633	19.8524	19.2874	19.6359	20.4862	20.9778	21.8711	22.9818	24.0615
ENSG00000022355	GABRA1	gamma-aminobutyric acid type A receptor alpha1 subunit [Source:HGNC Symbol;Acc:HGNC:4075]	0	0	0	0	0	0	0	0	0	0	0	0	0	0	0	0	0	0	0	0.00430146	0	0	0	0.0269565	0	0	0	0	0	0	3.79539	9.98753	0	0.00469178	0.00494638	0	0.014458	0	0	0	0	0	0	0.00452846	0	0	0
ENSG00000022556	NLRP2	NLR family pyrin domain containing 2 [Source:HGNC Symbol;Acc:HGNC:22948]	0	0	1.05635	0	0.930349	0.799206	0.248931	0.238568	0.00751631	0.835616	0.577855	0.0584096	0.0748395	0.618942	0.930349	0.799206	0.799206	2.40574	1.22366	1.09448	1.25424	2.11089	3.85923	0.0646307	0.207382	0.62759	1.9122	0.190781	0.0590931	0.86114	0	0.0583101	0.0825691	0.126551	0.04892	0.00534039	0.0346644	0.0132114	12.6188	12.6028	14.569	13.1502	13.517	13.6315	14.332	16.5256	14.9039
ENSG00000022567	SLC45A4	solute carrier family 45 member 4 [Source:HGNC Symbol;Acc:HGNC:29196]	24.005	12.1035	0.617387	38.5387	0.748642	0.715802	0.589069	0.49434	0.540212	0.537728	0.536803	4.28369	4.02805	1.2609	0.748642	0.715802	0.715802	0.692088	1.25101	0.485011	0.83716	0.476338	0.529565	4.56811	0.53083	0.814053	11.8995	3.45593	0.355829	0.404191	2.64166	1.21877	4.32666	2.58633	3.89432	2.76119	3.39071	3.49775	0.55815	0.651312	0.572155	0.678962	0.430574	0.597201	0.393153	0.570751	0.432623
ENSG00000022840	RNF10	ring finger protein 10 [Source:HGNC Symbol;Acc:HGNC:10055]	17.5699	27.1944	39.1743	16.0876	46.5024	47.6143	44.2249	40.5444	30.1271	35.5053	36.7647	31.6811	31.3012	42.5576	46.5024	47.6143	47.6143	40.0118	22.4483	21.8212	43.3217	41.1436	37.5277	25.0479	40.0325	34.0888	34.7836	37.4248	39.91	15.6718	4.11693	5.13775	31.1424	29.4959	29.6478	30.7537	18.2147	22.6605	37.5512	38.1301	38.1255	39.0078	38.2148	36.1441	37.9218	40.8804	42.0824
ENSG00000022976	ZNF839	zinc finger protein 839 [Source:HGNC Symbol;Acc:HGNC:20345]	1.73274	3.90513	1.98218	4.37436	1.28416	1.22606	1.49185	1.45831	1.62978	1.38778	1.53515	1.38996	1.16449	1.51245	1.28416	1.22606	1.22606	1.18583	1.66106	1.97417	1.50134	1.40808	1.50146	1.83387	1.50626	1.62909	1.43613	1.16346	1.65435	1.75053	0.214099	0.790222	1.70645	1.75314	1.97886	1.76712	2.27546	2.45809	1.3031	1.30535	1.45453	1.22541	1.29524	1.25529	1.58692	1.27661	1.278
ENSG00000023041	ZDHHC6	zinc finger DHHC-type containing 6 [Source:HGNC Symbol;Acc:HGNC:19160]	2.51253	4.0594	14.9295	3.1896	15.1481	14.4861	11.7401	12.9225	14.6858	11.8394	14.7666	18.1095	18.2433	19.2898	15.1481	14.4861	14.4861	14.1265	18.8633	23.92	15.2075	11.3893	15.6756	8.8178	11.4039	10.35	7.75065	9.64034	13.4109	15.8972	12.8793	11.0492	4.16534	3.66632	4.37465	3.59807	7.80202	5.50757	6.56111	6.32923	6.20486	8.92863	8.97671	8.67529	8.76273	7.81378	6.23197
ENSG00000023171	GRAMD1B	GRAM domain containing 1B [Source:HGNC Symbol;Acc:HGNC:29214]	4.83643	1.45334	2.76387	3.5164	0.412745	0.479776	0.34819	0.374338	0.663404	0.762322	0.502393	0.397698	0.429881	0.967533	0.412745	0.479776	0.479776	0.632369	3.60597	1.02014	0.485689	1.19333	1.38168	0.65601	0.410173	0.765335	0.734009	1.97734	1.92784	0.694911	3.88834	3.73494	0.610085	0.627628	0.744677	1.0289	0.33655	0.274858	0.189857	0.247589	0.116412	0.0602485	0.0413173	0.0780326	0.104462	0.135953	0.133579
ENSG00000023191	RNH1	ribonuclease/angiogenin inhibitor 1 [Source:HGNC Symbol;Acc:HGNC:10074]	11.6394	6.50382	22.5366	6.30052	26.1624	29.4817	36.4026	32.776	10.5145	26.8655	14.7141	30.1497	30.7329	21.871	26.1624	29.4817	29.4817	25.652	19.2119	13.1214	25.2115	30.8956	34.0482	22.9971	38.0883	35.0922	32.2534	37.5905	21.5915	1.88732	1.19021	0.773763	11.6707	12.0657	10.5883	11.0597	7.10757	14.1522	24.0934	24.2266	25.0562	28.1793	27.629	28.3736	30.3182	30.8379	31.4658
ENSG00000023228	NDUFS1	NADH:ubiquinone oxidoreductase core subunit S1 [Source:HGNC Symbol;Acc:HGNC:7707]	5.87765	10.1911	9.33466	6.33397	10.8472	10.4144	9.25034	9.85433	12.5124	10.4296	12.7666	8.83462	8.75928	14.1352	10.8472	10.4144	10.4144	10.2366	9.49234	9.00142	11.4532	10.4596	13.0667	5.45853	10.8307	9.47165	8.52639	8.46506	11.6273	13.9499	12.1945	9.2568	7.59708	9.24732	7.54756	9.70635	6.61788	5.87217	7.17994	6.32913	6.58964	6.36996	6.45454	6.3756	6.41376	6.48143	7.10361
ENSG00000023287	RB1CC1	RB1 inducible coiled-coil 1 [Source:HGNC Symbol;Acc:HGNC:15574]	5.93584	8.0788	14.4348	4.92372	8.86615	7.89794	11.1439	10.8276	19.5223	11.2944	15.2522	13.714	13.2946	10.5654	8.86615	7.89794	7.89794	11.7901	11.26	9.78847	10.3044	11.8508	11.0927	9.61096	9.79969	9.73011	11.9792	11.0159	11.0974	21.6741	66.4285	37.8747	12.3144	15.6461	18.5598	17.8686	10.7406	9.4712	14.7285	13.6668	14.535	13.39	12.817	13.0189	13.0633	13.0225	11.4475
ENSG00000023318	ERP44	endoplasmic reticulum protein 44 [Source:HGNC Symbol;Acc:HGNC:18311]	9.14591	10.0848	26.3866	6.43697	16.8951	17.5093	16.628	16.2624	46.4827	13.8139	18.216	18.4381	18.4179	21.9981	16.8951	17.5093	17.5093	16.8658	16.3353	15.1249	17.0699	19.3534	14.1471	11.4213	17.1402	15.6058	16.4409	15.9731	15.8605	16.8893	7.31468	9.97254	20.8439	18.028	21.0018	20.3714	12.8996	15.7477	23.995	22.7523	23.1208	22.4499	24.2508	23.3048	23.4939	24.1901	21.4713
ENSG00000023330	ALAS1	5'-aminolevulinate synthase 1 [Source:HGNC Symbol;Acc:HGNC:396]	18.3544	11.3468	37.3569	8.78513	41.473	40.6176	38.7669	39.0736	27.4112	30.988	25.742	37.2437	37.4777	39.4833	41.473	40.6176	40.6176	41.6344	23.8523	18.9852	48.5409	34.3146	41.361	19.8899	27.098	26.5123	41.2585	36.0465	35.0029	49.1332	22.1807	14.1526	26.7001	23.9213	34.4303	23.5705	15.813	18.1047	28.1533	30.4174	28.8553	23.4922	24.2791	24.2035	29.288	32.8694	32.2462
ENSG00000023445	BIRC3	baculoviral IAP repeat containing 3 [Source:HGNC Symbol;Acc:HGNC:591]	0	0.131984	2.21623	0.433673	0.0795698	0.0950241	0.64103	0.572372	0.0757389	0.0515942	0.129396	0.87585	0.949644	0.142852	0.0795698	0.0950241	0.0950241	0.033483	1.03778	0.915809	0.18934	0.40905	0.190507	9.88421	0.993638	1.86416	1.67294	2.96374	0.451817	0.0578492	6.36772	3.01129	1.7195	0.623434	8.46975	1.17043	0.138264	0.205236	0.0377946	0.0449694	0.0348874	0.150465	0.091721	0.123082	0.0511539	0.102224	0.0808729
ENSG00000023516	AKAP11	A-kinase anchoring protein 11 [Source:HGNC Symbol;Acc:HGNC:369]	6.40093	8.10212	9.24191	8.05229	5.21895	4.60222	7.1499	7.33087	14.6896	9.23835	12.4297	10.0734	9.37991	7.10614	5.21895	4.60222	4.60222	8.7038	11.3546	7.36144	8.25689	10.577	11.2118	7.79422	5.51195	6.53037	7.4573	7.51536	8.26349	9.974	13.6331	20.1311	6.79685	9.35828	8.3293	9.88647	7.45355	4.68304	1.11708	1.18714	1.42775	1.0738	1.42789	1.38364	1.22247	1.58263	1.1824
ENSG00000023572	GLRX2	glutaredoxin 2 [Source:HGNC Symbol;Acc:HGNC:16065]	2.69263	5.09243	9.99896	1.04579	14.2968	14.5394	9.21043	9.68021	8.32849	6.3702	9.9227	6.67081	7.31465	11.5922	14.2968	14.5394	14.5394	9.68919	5.70955	9.82993	11.4604	7.46855	10.5158	2.7091	8.69523	5.46272	5.76812	7.02335	10.7468	8.8723	4.29956	0.14169	6.19973	5.28921	5.48977	5.42433	3.01131	2.31141	8.45123	7.69941	7.29127	9.50645	9.28967	9.61657	8.54611	8.4095	9.04905
ENSG00000023608	SNAPC1	small nuclear RNA activating complex polypeptide 1 [Source:HGNC Symbol;Acc:HGNC:11134]	3.24164	1.49437	12.3919	0.306886	8.77366	9.70823	4.78076	4.71641	10.7192	6.59133	7.83545	6.02931	5.72196	7.11488	8.77366	9.70823	9.70823	3.75945	5.27299	7.98821	9.16684	4.85192	4.93436	1.5362	4.33966	6.18947	7.99306	9.34135	8.30916	6.30423	1.95263	1.45526	2.12939	2.98792	2.33611	3.16068	2.27611	2.23739	2.26604	2.10027	1.87628	2.35429	2.29334	2.24519	2.39394	2.42849	1.99348
ENSG00000023697	DERA	deoxyribose-phosphate aldolase [Source:HGNC Symbol;Acc:HGNC:24269]	3.50038	6.39642	13.2899	3.63026	16.6073	16.9398	12.6206	12.0539	16.7678	15.0662	16.6384	16.0402	16.2526	16.8564	16.6073	16.9398	16.9398	15.7058	13.3305	14.4653	16.8923	17.4683	18.3569	8.53615	19.7043	13.1409	14.5112	14.261	14.926	12.0808	8.41641	5.88927	18.8141	11.3957	21.3726	8.91451	20.3331	11.2686	17.6747	15.0179	16.5592	18.1528	16.5682	17.2803	18.0298	18.1436	16.6039
ENSG00000023734	STRAP	serine/threonine kinase receptor associated protein [Source:HGNC Symbol;Acc:HGNC:30796]	38.9407	30.2181	83.7658	29.1235	127.495	126.305	87.4808	87.8826	87.3037	87.1675	103.914	65.4116	66.1955	118.788	127.495	126.305	126.305	101.568	68.3439	68.1104	104.981	87.6089	99.3045	39.9064	107.385	96.1762	82.6238	82.3361	88.1819	59.601	13.8934	22.8925	94.5503	102.644	97.5727	114.972	77.4859	65.9382	98.3	93.2231	90.9735	101.443	106.727	97.8501	107.122	106.461	95.2725
ENSG00000023839	ABCC2	ATP binding cassette subfamily C member 2 [Source:HGNC Symbol;Acc:HGNC:53]	0	0.31844	0.414862	0.261582	0.1658	0.171949	0.571576	0.709663	0.19035	0.269711	0.200697	0.211317	0.193742	0.201663	0.1658	0.171949	0.171949	0.296211	0.726425	0.771786	0.161792	0.287851	0.224876	2.38968	0.292461	0.479182	0.300577	0.434836	0.189035	0.488506	0.256058	0.413476	0.0836423	0.0726443	0.0946067	0.0432784	0.0658405	0.197401	0.103622	0.0542491	0.0514392	0.0352944	0.0322724	0.0206222	0.0699377	0.101297	0.101626
ENSG00000023892	DEF6	DEF6, guanine nucleotide exchange factor [Source:HGNC Symbol;Acc:HGNC:2760]	0	2.85916	0.0403127	1.38784	0.149578	0.08772	0.156429	0.0939334	0.111867	0.213375	0.177468	0.196634	0.371286	0.170591	0.149578	0.08772	0.08772	0.263759	0.151388	0.105527	0.0699146	0.0575402	0.0726144	1.34268	0.121041	0.360148	0.584151	0.721693	0.123439	0	0.470261	0.361603	3.77887	1.33938	5.00839	1.48368	3.66518	4.2603	5.34888	6.73061	6.0919	5.23496	4.48191	4.01965	5.55078	4.77762	5.47481
ENSG00000023902	PLEKHO1	pleckstrin homology domain containing O1 [Source:HGNC Symbol;Acc:HGNC:24310]	14.6311	15.9709	5.27279	10.843	9.92385	11.0314	6.48228	6.09941	12.9667	15.09	9.73752	13.3358	13.4858	9.5856	9.92385	11.0314	11.0314	17.0075	21.151	17.8102	11.808	22.8973	28.2319	12.9582	8.62206	12.7771	18.8952	14.3372	7.45601	7.75087	0.0607674	1.34572	10.2029	10.6563	10.9395	9.90619	3.35004	5.43425	6.64561	6.54016	7.00045	8.12714	8.14464	9.10684	8.9822	9.14345	9.46579
ENSG00000023909	GCLM	glutamate-cysteine ligase modifier subunit [Source:HGNC Symbol;Acc:HGNC:4312]	4.26915	3.05123	14.7079	1.60411	17.1124	16.4017	11.6944	9.81824	9.64767	9.92853	18.3778	11.3227	11.2982	18.6216	17.1124	16.4017	16.4017	13.2365	4.9049	11.0544	14.1876	7.8421	10.5188	5.56126	20.996	15.0344	25.5311	23.4547	12.19	18.5358	2.57617	2.41106	5.46744	4.37783	6.93603	4.64033	2.11468	2.76986	7.61107	7.58913	6.96842	7.20621	8.29082	8.37973	13.0699	13.997	12.3302
ENSG00000024048	UBR2	ubiquitin protein ligase E3 component n-recognin 2 [Source:HGNC Symbol;Acc:HGNC:21289]	6.42204	6.43547	7.85021	5.44007	4.07253	3.68964	6.37844	7.01767	7.18735	6.18101	6.05248	7.38314	7.39929	5.53936	4.07253	3.68964	3.68964	5.90396	9.75195	6.46558	5.38427	7.12321	5.45631	8.15797	5.74686	5.17756	5.51277	5.69842	5.73708	8.36365	7.49136	9.8066	6.52752	6.74199	6.36466	6.75041	6.46111	5.45567	6.77916	6.35812	6.47138	6.09247	5.52856	5.99846	5.02906	5.18203	6.18148
ENSG00000024422	EHD2	EH domain containing 2 [Source:HGNC Symbol;Acc:HGNC:3243]	55.3475	42.9987	168.558	23.3397	140.031	153.798	181.102	157.964	112.089	149.274	132.807	198.61	197.304	150.428	140.031	153.798	153.798	132.547	94.8134	41.922	126.824	155.1	125.68	27.9645	148.874	136.462	167.084	155.124	174.803	16.3521	14.847	9.00809	44.8577	45.3799	44.3571	32.8373	7.64225	12.6392	55.2965	66.2357	63.4556	68.1866	68.2293	73.9788	72.1834	71.021	78.9773
ENSG00000024526	DEPDC1	DEP domain containing 1 [Source:HGNC Symbol;Acc:HGNC:22949]	0	1.7927	2.86379	1.42659	8.20249	7.74786	3.28993	2.85059	3.6488	6.81515	14.3467	4.35407	3.99676	13.039	8.20249	7.74786	7.74786	5.95014	1.10939	5.46693	6.66042	2.06489	1.61985	0.0259155	5.52198	2.07329	1.31443	1.31578	12.4711	11.1232	0	0	3.61102	0.807397	1.93068	0.302649	16.0587	8.31351	4.50204	4.83394	3.81559	5.19976	5.82029	5.78591	4.21226	3.7842	3.2525
ENSG00000024862	CCDC28A	coiled-coil domain containing 28A [Source:HGNC Symbol;Acc:HGNC:21098]	0	7.24277	8.26486	1.62261	5.14233	5.92561	8.63438	8.10617	5.63612	8.54532	5.44081	10.871	10.5026	5.33727	5.14233	5.92561	5.92561	8.40754	10.6867	10.3687	6.10032	9.0371	5.7023	13.0635	8.48308	7.71056	11.3843	10.03	9.18533	4.76179	21.972	9.52645	5.44779	5.17767	5.1233	5.05597	13.2688	9.69905	7.18192	6.48716	6.32359	6.00502	5.50991	5.71379	6.94123	7.32165	6.65696
ENSG00000025039	RRAGD	Ras related GTP binding D [Source:HGNC Symbol;Acc:HGNC:19903]	1.43228	0	3.32142	1.76774	0.343106	0.237684	0.545315	0.579741	0.50519	0.132558	0.157548	0.21291	0.222527	0.734342	0.343106	0.237684	0.237684	0.303297	2.56375	1.61259	0.409282	1.20542	0.871429	1.98094	0.0303675	0.0466356	0.803127	0.0771747	0.251624	0.771725	3.1462	2.5402	0.601215	2.12645	1.12369	3.7423	0.604043	1.22507	1.24775	1.86637	1.58009	1.35675	1.82405	1.272	1.74393	1.68838	1.88802
ENSG00000025156	HSF2	heat shock transcription factor 2 [Source:HGNC Symbol;Acc:HGNC:5225]	4.28179	1.34652	7.31309	3.11717	6.94371	6.56026	7.34374	7.44078	7.39328	6.47911	7.65062	6.35557	6.85825	7.25591	6.94371	6.56026	6.56026	7.31843	7.45756	9.33411	6.39864	6.53072	6.08147	4.81326	5.42486	6.40143	7.61489	7.06504	8.2549	9.17464	4.57701	2.11167	5.68137	6.65271	4.70698	7.39909	13.3229	12.5784	10.5446	9.35288	9.46974	8.90796	7.95383	6.95384	8.99524	9.59937	8.52261
ENSG00000025293	PHF20	PHD finger protein 20 [Source:HGNC Symbol;Acc:HGNC:16098]	11.2962	10.336	10.3232	8.84698	7.58914	7.20015	9.96182	10.0141	12.638	8.99391	10.3972	8.90623	8.8286	9.50911	7.58914	7.20015	7.20015	9.70791	10.3605	7.33559	9.82266	11.5498	15.3176	4.12442	7.88737	8.92934	8.60719	8.48639	9.44721	6.19892	8.5174	11.7011	8.38092	6.5687	8.82722	6.0841	7.28888	6.90636	4.80325	4.48945	4.703	4.41124	4.27342	4.41473	4.56561	4.20676	4.13965
ENSG00000025423	HSD17B6	hydroxysteroid 17-beta dehydrogenase 6 [Source:HGNC Symbol;Acc:HGNC:23316]	0	0.145578	0.0361253	0	0.0478718	0.0589562	0	0.0526102	0	0.0455265	0.0764587	0.0463707	0.0577638	0.0402292	0.0478718	0.0589562	0.0589562	0.049242	0.0932685	0.118207	0.0652629	0	0.0338915	0.314271	0.0677923	0.0260273	0.0654342	0.0132526	0.0518515	0.191422	0.351178	0.729095	0.206484	0.890811	0.160644	0.51936	0.300996	0.165192	0.488878	0.471209	0.44894	0.484055	0.316149	0.656164	0.293396	0.241612	0.334509
ENSG00000025434	NR1H3	nuclear receptor subfamily 1 group H member 3 [Source:HGNC Symbol;Acc:HGNC:7966]	0	0.65669	2.15467	1.31862	0.827792	0.842164	1.01693	1.16551	0.37684	0.804351	0.459865	1.92905	1.96874	0.574658	0.827792	0.842164	0.842164	0.678721	2.44361	1.01258	0.484117	0.726869	0.662488	2.91406	1.52337	1.69588	2.62372	1.86651	0.801318	0.191886	5.36845	1.29931	2.06986	0.798975	2.06247	0.974304	2.55864	1.74332	2.98597	2.67252	2.57803	2.10728	1.98389	1.36655	2.09835	1.92547	2.1684
ENSG00000025708	TYMP	thymidine phosphorylase [Source:HGNC Symbol;Acc:HGNC:3148]	2.67435	0.199249	0.414092	1.14571	0.139232	0.201729	0.372363	0.273624	0.0285846	0.397232	0.136041	0.928196	1.06731	0.21336	0.139232	0.201729	0.201729	0.294859	0.168271	0.198556	0.133985	0.352867	0.612301	12.3664	1.15982	1.52288	2.3912	1.95896	0.212904	0	1.56211	0.0554385	0.180556	0.184489	0.228326	0.0609287	0.107111	0.125608	4.18585	3.9884	4.50306	3.93723	3.60011	3.22843	3.44419	4.10053	3.80002
ENSG00000025770	NCAPH2	non-SMC condensin II complex subunit H2 [Source:HGNC Symbol;Acc:HGNC:25071]	6.72853	6.59622	6.7358	5.84848	17.5163	18.452	7.78702	6.94706	3.60497	8.94711	10.3932	7.61225	7.80208	14.5101	17.5163	18.452	18.452	10.483	6.12258	8.48615	13.1614	7.60245	8.70685	13.4487	10.3772	9.18176	8.39572	7.60613	11.1007	1.72092	1.26286	0.29132	9.61993	6.15394	7.05669	5.06936	15.4827	14.4682	13.8763	13.0388	14.004	15.8254	16.7988	16.6149	16.6296	15.1615	16.6243
ENSG00000025772	TOMM34	translocase of outer mitochondrial membrane 34 [Source:HGNC Symbol;Acc:HGNC:15746]	6.39367	13.6343	29.923	6.98346	60.9098	59.5254	38.0859	38.0271	18.4325	40.3812	39.2078	27.105	25.8278	45.3901	60.9098	59.5254	59.5254	42.6595	27.4669	29.9209	43.2895	30.9107	41.9961	9.02795	43.1746	36.0482	26.4024	24.6779	40.5258	31.3211	4.44984	4.73082	33.1917	16.7248	37.0893	17.6745	49.1373	47.4353	26.9709	27.1213	29.284	27.2924	30.2225	29.119	31.1216	32.3854	32.275
ENSG00000025796	SEC63	SEC63 homolog, protein translocation regulator [Source:HGNC Symbol;Acc:HGNC:21082]	15.1651	10.8235	16.8225	11.5171	15.5636	15.2636	13.3328	14.9444	31.0055	13.5755	19.4005	12.5972	12.4041	16.8044	15.5636	15.2636	15.2636	15.6378	11.5536	12.8686	14.0489	13.5022	13.3414	6.80657	11.6351	12.5781	12.3511	13.0195	15.1025	7.24259	8.54833	11.8317	11.1148	17.947	10.4233	18.4176	9.68096	10.3198	8.59727	7.72331	7.42905	8.75661	9.1545	8.04601	9.17212	9.09043	9.36396
ENSG00000025800	KPNA6	karyopherin subunit alpha 6 [Source:HGNC Symbol;Acc:HGNC:6399]	17.0498	12.6907	14.4128	10.9332	17.2526	16.0989	18.0176	19.0673	17.1913	15.3875	21.3891	11.9157	11.9133	19.8901	17.2526	16.0989	16.0989	15.7422	13.2068	9.89986	16.8933	16.1123	17.1668	6.66159	14.7606	13.0245	13.0302	13.0181	16.2509	27.0656	13.9735	10.63	17.5054	18.4278	16.9542	18.6869	11.0442	11.2004	15.9648	17.5217	17.3687	18.2357	18.4182	17.8035	16.9357	17.092	18.9967
ENSG00000026025	VIM	vimentin [Source:HGNC Symbol;Acc:HGNC:12692]	367.249	416.889	1135.77	380.867	550.921	601.657	938.573	820.067	1750	461.384	1339.74	589.13	607.714	442.599	550.921	601.657	601.657	388.671	378.304	380.447	409.353	700.39	551.598	67.7044	476.952	454.885	535.223	517.449	1514.24	797.992	114.82	133.64	241.611	625.478	381.213	705.738	25.9551	49.1896	84.792	76.139	76.7276	65.6858	63.0822	68.1856	56.5231	62.9873	58.7287
ENSG00000026036	RTEL1-TNFRSF6B	RTEL1-TNFRSF6B readthrough (NMD candidate) [Source:HGNC Symbol;Acc:HGNC:44095]	1.0777	0.529932	0.110369	0.34203	0.298736	0.278484	0.381275	0.333777	0.076025	0.3788	0.0994015	0.461181	0.423547	0.300729	0.298736	0.278484	0.278484	0.313688	0.145507	0.43309	0.173086	0.113123	0.463525	1.11482	0.437735	0.66321	0.411734	0.410058	0.10561	0.0248861	0	0	0.092464	0.124955	0.0963916	0.100316	0.144004	0.116925	0.221712	0.235369	0.243467	0.269702	0.230169	0.208852	0.255268	0.179044	0.347907
ENSG00000026103	FAS	Fas cell surface death receptor [Source:HGNC Symbol;Acc:HGNC:11920]	2.55341	0	2.29784	1.17873	1.73263	1.84022	6.6587	6.61824	0.913498	0.876458	1.47902	3.08521	2.83972	2.43496	1.73263	1.84022	1.84022	1.45611	2.62741	3.10485	5.18649	3.39496	5.98391	5.08911	3.42461	3.7119	2.74114	3.28205	3.71606	1.88681	4.75956	1.59701	8.44501	7.91407	8.76984	7.91655	0.652711	0.209187	5.34409	5.48494	5.44449	8.00888	8.28916	7.77797	7.64006	7.76228	7.16453
ENSG00000026297	RNASET2	ribonuclease T2 [Source:HGNC Symbol;Acc:HGNC:21686]	0.880073	0.952056	0.77051	1.99071	0.0889414	0.148968	0.460573	0.262738	0.298001	0.40262	0.177283	0.713343	0.600992	0.173402	0.0889414	0.148968	0.148968	0.307397	0.367993	0.574998	0.232805	0.28261	0.187391	1.05433	0.41984	0.649908	1.16319	0.803669	0.583151	0.312967	0.469768	0.433469	0.988911	0.662018	0.892632	0.860161	0.651383	0.682025	2.05485	1.72881	2.10477	1.66505	1.45857	1.83284	1.66718	1.65552	2.19426
ENSG00000026508	CD44	CD44 molecule (Indian blood group) [Source:HGNC Symbol;Acc:HGNC:1681]	6.4475	13.0894	5.02931	4.72774	5.93193	5.82259	19.8553	20.1028	8.46436	26.6895	51.4458	7.86726	8.3465	0.53848	5.93193	5.82259	5.82259	14.4172	0.829411	3.30406	22.835	2.95952	31.5356	1.57716	4.14019	6.23561	2.38588	13.7901	45.5944	30.1847	6.02949	7.37541	9.58344	10.523	33.4775	14.217	0.291034	0.325503	5.52474	5.17132	5.41879	5.34897	4.631	5.61506	5.16999	6.37257	6.77859
ENSG00000026559	KCNG1	potassium voltage-gated channel modifier subfamily G member 1 [Source:HGNC Symbol;Acc:HGNC:6248]	1.08869	0.243335	0.286823	0.399774	0.320073	0.271001	0.327576	0.263815	1.23928	2.08318	2.44101	1.64222	1.74278	0.18492	0.320073	0.271001	0.271001	2.03714	0.0106295	0.0269432	0.681797	0.262606	0.855415	0.037522	0.0188859	0.190334	0.0382809	0.337817	0.234732	0.599931	0	0.0338525	7.10894	13.2736	17.2575	11.3413	4.06016	9.43793	5.67264	5.65851	5.4619	4.79682	4.48651	5.30901	3.24428	3.89216	4.13293
ENSG00000026652	AGPAT4	1-acylglycerol-3-phosphate O-acyltransferase 4 [Source:HGNC Symbol;Acc:HGNC:20885]	5.73765	5.95951	2.16915	4.98838	1.24033	1.39004	1.45519	1.63845	2.1807	2.48593	1.8978	3.31597	3.34646	1.77194	1.24033	1.39004	1.39004	2.17211	4.26628	3.89795	1.82958	2.38389	2.76429	3.25122	1.81501	1.45323	2.4854	2.08425	2.10473	1.90946	1.18285	3.27434	5.63523	4.55838	6.9861	4.48288	4.08961	2.83671	2.63641	2.6281	2.72516	2.09266	1.9659	2.27753	2.34777	2.21292	2.3054
ENSG00000026751	SLAMF7	SLAM family member 7 [Source:HGNC Symbol;Acc:HGNC:21394]	0	0	0	0	0.00562615	0.00923846	0	0	0.00981801	0	0	0	0.0217239	0.0189118	0.00562615	0.00923846	0.00923846	0.00578718	0	0.0303105	0	0	0.00318649	2.6171	0	0	0	0	0	0.0449938	0.0825445	0	0	0.143264	0.00580916	0.0279031	0	0	0	0	0	0	0	0	0.0318291	0.056791	0.0157253
ENSG00000026950	BTN3A1	butyrophilin subfamily 3 member A1 [Source:HGNC Symbol;Acc:HGNC:1138]	0.388038	4.05466	4.93097	3.47763	1.69118	1.7306	2.6593	3.28832	3.2164	3.05348	2.14833	4.43962	4.27291	2.44279	1.69118	1.7306	1.7306	2.8993	6.44223	4.29586	1.88721	2.43538	2.07392	8.55086	1.93444	2.76108	3.05534	3.39803	3.85822	2.62655	5.46589	4.24719	0.808153	1.56509	1.154	1.16695	1.08491	2.06366	1.01983	0.959936	1.41852	0.623117	0.719974	0.291928	0.175637	0.202872	0.406468
ENSG00000027001	MIPEP	mitochondrial intermediate peptidase [Source:HGNC Symbol;Acc:HGNC:7104]	2.52709	1.84453	7.32957	1.59493	8.98658	8.23007	5.82412	6.02037	7.14473	6.17065	7.48495	5.2337	5.28501	6.75379	8.98658	8.23007	8.23007	6.41155	6.13491	6.4352	7.23325	7.80124	6.83906	2.45503	4.2797	4.35651	3.59557	3.67648	9.31873	4.65929	0.585468	1.02643	3.89376	3.27508	3.77419	4.5915	8.32598	8.45786	6.48237	6.78906	6.13304	6.74187	7.32838	6.77481	8.23256	8.50722	8.17184
ENSG00000027075	PRKCH	protein kinase C eta [Source:HGNC Symbol;Acc:HGNC:9403]	11.0567	10.8511	23.9061	7.98835	13.2391	13.1455	13.4392	13.561	18.4652	15.3469	15.3895	21.6623	21.102	16.3627	13.2391	13.1455	13.1455	14.5515	17.4731	9.98332	15.0247	19.5746	14.0996	17.1087	16.019	22.3439	27.3469	24.6992	19.6144	14.1942	15.126	20.6642	4.7102	3.26798	5.57115	3.80042	2.82892	4.80974	11.395	11.3506	11.847	9.84861	8.89444	8.46183	8.57134	8.85199	9.51909
ENSG00000027644	INSRR	insulin receptor related receptor [Source:HGNC Symbol;Acc:HGNC:6093]	0	0	0	0	0	0	0	0	0	0	0	0	0	0	0	0	0	0	0	0	0.00581365	0	0	0.249959	0.00503248	0.00579631	0	0	0	0.0852598	0	0.252576	0	0	0.00550395	0.0198278	0	0.00408761	0.0101278	0	0	0	0	0	0	0	0
ENSG00000027697	IFNGR1	interferon gamma receptor 1 [Source:HGNC Symbol;Acc:HGNC:5439]	7.43017	6.94697	27.5265	13.104	12.8817	13.0597	12.5019	12.6737	21.8889	11.1543	14.5269	40.7321	38.7644	20.1217	12.8817	13.0597	13.0597	16.253	29.2822	20.9679	16.852	24.7769	20.6176	43.1263	21.6069	27.6349	32.6129	29.4776	12.2114	13.5328	132.979	76.2425	22.4541	22.1352	24.8433	19.4599	10.1289	8.5723	48.9893	44.501	43.3909	45.6726	47.2602	47.668	48.0756	53.9654	43.6709
ENSG00000027847	B4GALT7	beta-1,4-galactosyltransferase 7 [Source:HGNC Symbol;Acc:HGNC:930]	0.546085	4.69915	7.59631	4.35641	8.26718	9.24797	6.57476	6.12329	5.10427	10.5966	5.27454	7.97587	8.57704	6.76184	8.26718	9.24797	9.24797	11.4444	6.54912	5.07925	9.02243	9.52587	11.1869	3.91286	9.96191	10.2017	9.57717	9.24017	6.04934	0.926843	0.890667	0.784488	5.52257	7.2103	5.40201	7.87593	3.64764	4.46472	7.82215	8.663	7.71893	7.86987	8.36232	9.04606	9.02832	8.228	8.71014
ENSG00000027869	SH2D2A	SH2 domain containing 2A [Source:HGNC Symbol;Acc:HGNC:10821]	0	1.7117	0	0	0.140719	0.115534	0.0417064	0.0856507	0.113337	0.0926478	0.221292	0.0104851	0.041796	0.0818677	0.140719	0.115534	0.115534	0.200418	0.0153377	0.0194388	0.10625	0.0874442	0.0061307	0.121819	0.337234	0.164784	0.130201	0.179797	0.0312651	0.259699	0	0.219812	0.0622522	0.106013	0.134119	0.134211	0.0980058	0.116207	0.030849	0.022431	0.0116014	0.0250176	0.0343132	0.0511615	0	0.0327792	0.14119
ENSG00000028116	VRK2	VRK serine/threonine kinase 2 [Source:HGNC Symbol;Acc:HGNC:12719]	2.60698	2.2622	9.3386	1.54857	8.48514	7.27828	4.26948	5.00058	15.5644	10.0592	19.1487	6.6353	7.12859	7.41704	8.48514	7.27828	7.27828	8.03455	5.30328	7.0483	9.1527	9.65068	9.00143	4.05514	6.10858	5.67915	5.57552	7.1478	13.5914	12.766	8.07198	4.40601	8.74954	6.15485	7.49698	5.42843	7.65521	6.45314	9.09125	8.10114	8.68715	7.56673	8.67926	8.42379	8.06632	7.94706	9.10387
ENSG00000028137	TNFRSF1B	TNF receptor superfamily member 1B [Source:HGNC Symbol;Acc:HGNC:11917]	16.1462	34.5157	21.9086	44.2246	15.2346	16.4323	11.2222	10.9374	9.10958	11.2404	9.23462	16.827	16.9852	18.694	15.2346	16.4323	16.4323	12.5439	30.2927	11.2156	10.0558	12.6861	4.51868	29.5501	24.8527	31.8438	16.2799	7.59546	18.9463	2.36741	11.1228	6.06026	0.138412	0.0636418	0.596403	0.0716174	0.276015	0.0553661	1.21404	1.07726	1.04468	1.50185	1.28934	0.764417	0.490165	0.546609	0.652508
ENSG00000028203	VEZT	vezatin, adherens junctions transmembrane protein [Source:HGNC Symbol;Acc:HGNC:18258]	4.11711	3.55039	11.8729	7.57039	11.2714	10.9189	11.1024	11.3429	17.3069	12.1366	13.9257	14.049	13.3412	12.705	11.2714	10.9189	10.9189	12.6321	12.6998	12.6829	12.4826	17.1992	17.0692	6.15608	12.529	12.8606	13.3065	14.5031	12.2623	16.9603	11.7536	12.6109	16.1997	15.777	17.3706	16.6933	9.92409	12.1386	8.26519	7.45112	7.79067	8.03404	8.3009	8.19214	9.82554	9.65051	9.12432
ENSG00000028277	POU2F2	POU class 2 homeobox 2 [Source:HGNC Symbol;Acc:HGNC:9213]	6.76947	6.38993	1.78157	2.2888	0.561965	0.724682	2.82657	2.9322	0.74083	0.717419	0.753158	1.74545	1.85442	0.74174	0.561965	0.724682	0.724682	0.606324	1.10137	1.0037	1.07923	2.94837	1.05171	0.36663	1.162	0.700733	1.28244	1.86349	2.78759	0.708323	0.268856	0.0826939	1.24709	0.807621	2.85077	0.92398	0.0798851	0.0562082	0.0986467	0.123415	0.0818338	0.11647	0.106497	0.089499	0.126709	0.101736	0.253249
ENSG00000028310	BRD9	bromodomain containing 9 [Source:HGNC Symbol;Acc:HGNC:25818]	10.8499	10.2626	4.95402	10.7293	7.20117	7.2721	6.09424	6.12387	4.67465	6.0082	5.33193	6.21317	6.08209	5.98708	7.20117	7.2721	7.2721	5.97258	5.20044	6.69297	6.42865	5.62613	6.94558	4.53432	6.15753	7.98172	6.54803	6.42338	5.91167	2.65799	1.08362	0.634543	4.47906	3.91168	4.40845	3.16288	3.06352	3.16728	2.81463	3.08753	2.72794	3.69961	3.32881	3.03974	3.88914	3.57282	3.41679
ENSG00000028528	SNX1	sorting nexin 1 [Source:HGNC Symbol;Acc:HGNC:11172]	11.3895	6.49331	16.728	11.6957	10.7653	10.5529	13.534	14.8398	10.999	13.0882	11.4069	13.5786	13.599	12.4812	10.7653	10.5529	10.5529	12.3918	12.1494	10.6872	11.8743	12.8958	12.632	12.255	15.8014	13.5409	13.2918	13.6142	16.0007	7.71543	6.64896	11.0659	10.6144	9.57938	9.12315	9.62122	9.77826	10.8902	8.9431	8.39439	8.38521	8.10613	8.60773	8.31029	6.97583	7.81877	7.37986
ENSG00000028839	TBPL1	TATA-box binding protein like 1 [Source:HGNC Symbol;Acc:HGNC:11589]	1.06789	1.1815	4.31233	1.18621	6.11383	5.70634	3.80062	4.25555	5.06615	3.8591	5.57788	5.35239	5.16207	5.68194	6.11383	5.70634	5.70634	4.95668	3.66627	4.28318	4.87882	4.01046	3.72248	3.55261	3.95325	3.12744	5.38138	6.74622	4.7888	4.35859	10.6088	6.79389	5.50844	5.34831	5.67196	6.14196	5.2657	3.88135	3.86516	3.96965	3.75922	3.94101	3.92857	3.90731	4.03477	3.94902	4.01695
ENSG00000029153	ARNTL2	aryl hydrocarbon receptor nuclear translocator like 2 [Source:HGNC Symbol;Acc:HGNC:18984]	4.43097	2.98402	10.3522	1.47851	12.7214	11.8609	10.7962	10.7086	10.8247	12.7351	20.4835	10.0707	9.87819	15.1538	12.7214	11.8609	11.8609	9.84519	7.85961	9.58352	12.2605	7.53904	10.8484	1.41692	11.6057	10.4625	8.52442	11.1721	21.1865	15.9129	3.31353	1.29153	8.4948	3.77168	11.8647	3.56306	1.52383	0.531499	1.04315	0.936018	0.868061	1.43994	1.14795	1.23309	1.55673	1.39928	1.84296
ENSG00000029363	BCLAF1	BCL2 associated transcription factor 1 [Source:HGNC Symbol;Acc:HGNC:16863]	14.2385	15.867	19.8394	11.4851	19.698	18.7924	17.7778	17.961	29.0562	15.8292	24.7613	21.1711	19.9181	19.0676	19.698	18.7924	18.7924	18.1138	19.2725	22.2013	16.9505	17.3619	16.8017	15.5962	13.3365	17.994	18.0216	16.812	18.8974	21.7525	24.1156	23.2421	17.3388	16.353	13.6649	14.9151	20.3107	18.7068	6.71821	6.62439	6.85543	7.84454	8.33486	7.78543	7.89805	8.31354	7.37632
ENSG00000029364	SLC39A9	solute carrier family 39 member 9 [Source:HGNC Symbol;Acc:HGNC:20182]	8.03096	11.7265	14.7712	4.53081	12.1171	11.6003	13.225	14.1138	13.4053	9.55943	12.4005	10.748	10.8986	13.7883	12.1171	11.6003	11.6003	11.633	13.9622	10.0726	11.312	13.267	15.2363	7.07563	10.1265	10.5904	11.0625	11.2364	10.2712	16.0288	9.28022	6.9382	10.2813	14.9685	9.95002	14.5561	9.74428	13.7681	13.8023	15.5869	15.9435	14.1038	14.4987	15.5748	15.1653	13.6851	14.9707
ENSG00000029534	ANK1	ankyrin 1 [Source:HGNC Symbol;Acc:HGNC:492]	0	0.0918844	0.0741039	0.553507	0.0629484	0.0599516	0.151344	0.181526	0.0483336	0.0981776	0.0675618	0.685354	0.651397	0.0761744	0.0629484	0.0599516	0.0599516	0.10619	0.137359	0.0519999	0.0494303	0.0711926	0.0413565	0.448668	0.299519	0.476401	0.0963668	0.025094	0.105454	0.241639	0.406363	0.272701	1.78113	1.1319	2.20986	1.2519	0.992959	0.683509	0.332484	0.566128	0.663866	0.721611	0.470923	0.366547	0.199428	0.304996	0.382383
ENSG00000029639	TFB1M	transcription factor B1, mitochondrial [Source:HGNC Symbol;Acc:HGNC:17037]	5.50699	2.41779	3.80985	1.88678	3.22001	3.14145	4.10489	4.20278	3.13908	3.95069	3.55555	3.70627	3.51123	3.60793	3.22001	3.14145	3.14145	4.24244	3.9148	4.27442	3.1433	4.09454	2.45977	0.671075	3.70611	2.46391	2.8038	3.0044	5.55448	5.00719	4.95756	2.21997	4.30572	3.06602	3.85835	2.74788	5.77884	3.37607	3.3516	2.6361	3.33393	2.75632	2.13177	2.23591	2.32394	2.8992	2.39816
ENSG00000029725	RABEP1	rabaptin, RAB GTPase binding effector protein 1 [Source:HGNC Symbol;Acc:HGNC:17677]	18.6621	15.2437	21.8545	17.3892	16.1082	14.3123	17.5557	18.7083	26.17	14.349	20.5074	14.2279	13.5439	15.4679	16.1082	14.3123	14.3123	13.7299	15.1789	14.729	15.1705	15.6564	14.2944	8.91027	15.1524	13.6947	10.8125	12.0744	23.0978	21.7089	5.86404	13.6118	14.2626	18.4347	13.5843	18.4288	11.8323	14.4689	13.218	13.9077	14.0782	16.0791	16.1849	15.8566	15.2315	15.5706	15.1861
ENSG00000029993	HMGB3	high mobility group box 3 [Source:HGNC Symbol;Acc:HGNC:5004]	11.1231	18.7596	9.81735	7.94474	34.354	33.5743	9.53384	10.4676	13.7914	21.8566	30.1449	15.5893	15.754	29.7796	34.354	33.5743	33.5743	25.255	12.9318	21.5286	22.7256	19.9154	21.0954	2.12132	19.0055	14.3624	16.1671	13.943	20.4165	14.9099	2.21241	1.25271	29.0457	16.1113	20.2057	11.0907	39.8147	32.5562	18.499	17.7548	16.654	17.2358	19.3451	17.4748	16.1702	18.0028	17.6127
ENSG00000030066	NUP160	nucleoporin 160 [Source:HGNC Symbol;Acc:HGNC:18017]	3.45105	6.78784	6.08446	5.10064	7.87897	7.53095	5.11372	4.9953	6.9217	6.78739	8.54797	6.23759	6.17327	9.97032	7.87897	7.53095	7.53095	7.0152	7.76992	6.44255	7.67321	5.68616	7.76839	5.78051	6.7649	4.97495	4.21245	3.54607	6.21132	4.64019	2.605	3.51973	9.28127	6.43096	7.28409	5.1931	15.6548	10.9749	8.49987	9.6813	8.45123	9.70948	9.96025	10.541	9.04038	8.30837	8.68769
ENSG00000030110	BAK1	BCL2 antagonist/killer 1 [Source:HGNC Symbol;Acc:HGNC:949]	11.7986	11.065	12.7827	3.43919	15.1199	15.4315	9.83252	10.3751	5.23414	8.14817	9.6281	10.8831	11.0711	12.768	15.1199	15.4315	15.4315	13.0364	8.22124	8.85212	14.6802	11.5358	14.4256	4.5422	11.8837	11.8696	10.5653	8.317	12.6399	1.86783	0.721406	0.665663	13.1257	14.4831	15.3198	14.7536	7.35802	7.61642	14.165	12.7111	13.9653	15.9525	14.5477	14.5367	15.0446	17.1482	16.0224
ENSG00000030304	MUSK	muscle associated receptor tyrosine kinase [Source:HGNC Symbol;Acc:HGNC:7525]	0	0	0	0	0	0.00525783	0.00493484	0	0	0.00609021	0	0	0.00618179	0	0	0.00525783	0.00525783	0	0.00907404	0.00575013	0.00698432	0	0	0.084082	0.0120917	0	0	0.00709138	0	0	0	0	0	0.0125438	0.00661226	0.00794016	0	0.0589285	0.0243344	0.0862585	0	0	0.0406005	0.0181608	0.0120765	0.0129284	0
ENSG00000030419	IKZF2	IKAROS family zinc finger 2 [Source:HGNC Symbol;Acc:HGNC:13177]	0	0.648535	0.246431	0.51054	0.0866386	0.065661	0.0924411	0.0664057	0.0697801	0.076056	0.0993463	0.133414	0.124377	0.0877418	0.0866386	0.065661	0.065661	0.0868333	0.420224	0.201464	0.0944904	0.170488	0.164824	0.550019	0.228603	0.214989	0.0485838	0.204177	0.065769	0.177659	1.01038	1.11276	2.48918	2.39544	2.22724	1.89503	8.8187	8.43575	0.407301	0.458047	0.421425	0.305492	0.295767	0.428392	0.297438	0.221998	0.15109
ENSG00000030582	GRN	granulin precursor [Source:HGNC Symbol;Acc:HGNC:4601]	58.4173	79.7223	210.166	48.7281	104.922	116.289	197.257	189.079	91.3292	129.295	70.3826	226.504	226.445	96.9767	104.922	116.289	116.289	156.675	151.203	68.4617	184.992	320.069	244.522	66.3438	169.182	187.903	266.331	300.945	148.037	16.4864	5.09513	1.60049	78.6066	99.9442	88.2628	126.455	34.4607	55.4022	144.99	141.204	148.715	144.584	135.234	140.308	171.094	179.532	166.313
ENSG00000031003	FAM13B	family with sequence similarity 13 member B [Source:HGNC Symbol;Acc:HGNC:1335]	6.83706	6.65587	7.99609	5.74681	3.30304	2.86601	6.8049	7.504	7.61103	3.69957	5.56763	6.13199	6.47715	4.47405	3.30304	2.86601	2.86601	4.3918	7.12786	6.23646	4.06848	5.73241	6.23658	4.87693	2.90341	3.70021	3.24498	3.89201	4.94899	5.68552	6.97321	10.6519	4.18431	5.92225	3.20016	4.2489	5.35197	5.03202	4.42024	3.14509	3.83546	4.90624	5.71003	6.22578	4.70739	5.74905	5.13144
ENSG00000031081	ARHGAP31	Rho GTPase activating protein 31 [Source:HGNC Symbol;Acc:HGNC:29216]	29.3026	35.2465	23.5651	26.8396	14.4475	13.3653	14.9446	16.5539	20.2211	14.8171	20.9886	21.4688	20.7824	19.8843	14.4475	13.3653	13.3653	17.3975	21.9391	10.0064	18.9455	21.1998	20.0808	31.0391	14.6654	17.427	18.9002	15.6454	18.6636	21.6899	13.3064	16.8679	2.56908	8.06806	4.35316	5.02619	0.233201	0.559934	13.5871	12.4114	14.003	14.4955	12.3695	13.2243	10.9996	11.6381	13.1419
ENSG00000031691	CENPQ	centromere protein Q [Source:HGNC Symbol;Acc:HGNC:21347]	6.8312	2.09941	2.65222	0	7.7196	7.54893	4.83631	4.88329	3.03924	3.58117	6.57568	4.90903	4.27115	8.33314	7.7196	7.54893	7.54893	5.22914	2.92353	5.90301	6.33151	3.44341	2.93255	2.11894	3.70321	2.49093	3.03681	2.76254	7.25104	5.64655	2.76241	0.531033	1.77463	1.41374	1.81447	1.03107	7.30822	3.40496	2.66805	2.81246	2.25338	2.57469	3.24951	2.71422	2.50022	2.75579	1.97347
ENSG00000031698	SARS	seryl-tRNA synthetase [Source:HGNC Symbol;Acc:HGNC:10537]	25.9517	30.092	43.975	20.3276	59.0465	59.9904	50.9358	52.1496	65.3124	37.3594	45.6113	39.3293	40.4871	40.2023	59.0465	59.9904	59.9904	43.5583	47.9646	37.9083	49.9102	44.6077	46.2571	18.9595	61.54	55.9969	52.2813	65.6831	41.4545	49.0918	11.4398	8.06084	56.8683	62.9039	65.8636	61.0383	24.7303	29.5478	46.9616	50.192	48.3026	50.3769	54.3025	52.4993	53.0746	52.4185	55.7323
ENSG00000031823	RANBP3	RAN binding protein 3 [Source:HGNC Symbol;Acc:HGNC:9850]	10.7695	7.19704	9.20538	8.46656	12.2278	13.2689	10.3036	9.78398	6.98532	9.81914	9.55253	8.30664	8.47547	9.15543	12.2278	13.2689	13.2689	11.5071	7.99289	6.33579	11.6272	10.7937	9.15331	8.33702	9.92692	9.28907	9.19755	8.87325	10.2352	4.70252	1.50037	1.53277	8.56978	7.7513	7.64397	6.78354	7.84812	10.9898	2.37665	2.77003	2.93188	2.84044	2.63968	3.08304	2.79284	2.91614	3.13393
ENSG00000032219	ARID4A	AT-rich interaction domain 4A [Source:HGNC Symbol;Acc:HGNC:9885]	3.59073	4.89487	5.65308	3.87727	2.1306	2.00002	4.57385	4.773	6.14448	3.85084	3.97559	6.49415	6.12497	3.21859	2.1306	2.00002	2.00002	3.91011	6.21606	3.92616	3.68734	4.35856	4.75969	4.88587	3.49376	3.04734	3.17841	3.58471	3.85269	5.68923	13.3893	7.41768	2.88593	4.20501	3.00493	3.84894	3.26751	3.47698	3.0309	2.85903	3.09987	2.63235	2.4677	2.17366	2.42561	2.37551	2.51058
ENSG00000032389	EIPR1	EARP complex and GARP complex interacting protein 1 [Source:HGNC Symbol;Acc:HGNC:12383]	3.02834	3.89458	4.06831	2.82282	7.08148	7.4841	6.51639	5.98169	4.35476	6.52857	6.1364	4.81619	4.80416	5.73332	7.08148	7.4841	7.4841	5.76825	4.31985	4.87033	6.56785	5.75617	6.55746	2.70243	6.73439	5.59596	5.54507	5.28685	5.16106	3.57718	0.276321	0.350583	4.55368	4.09027	3.97192	3.57864	3.18307	3.2892	3.32783	3.654	3.67879	4.35284	4.50253	3.38708	4.12433	4.40579	3.72435
ENSG00000032444	PNPLA6	patatin like phospholipase domain containing 6 [Source:HGNC Symbol;Acc:HGNC:16268]	7.77993	7.82931	18.1546	7.85628	21.0361	24.0493	24.5411	20.7751	13.6668	27.721	15.9851	27.6154	27.6765	17.1854	21.0361	24.0493	24.0493	24.7741	17.9426	12.32	20.6012	27.5807	29.8074	13.4968	25.8744	21.6503	25.6326	21.6638	20.5696	2.1576	0.735109	0.417419	10.0557	7.05493	9.52702	6.72367	4.69544	6.91286	5.69342	6.02602	6.40271	5.99937	4.97254	4.94033	5.91626	5.85123	5.21032
ENSG00000032742	IFT88	intraflagellar transport 88 [Source:HGNC Symbol;Acc:HGNC:20606]	0.660422	1.5696	3.63644	2.17855	3.06574	2.69606	2.59902	2.54278	3.70379	2.51354	3.50214	2.93944	2.6802	2.91657	3.06574	2.69606	2.69606	2.57222	3.41087	3.76754	2.98932	3.27698	2.58814	2.17828	2.06256	2.56915	1.62995	1.91175	4.24112	3.48725	4.50445	0.783088	1.99172	1.71698	1.57124	1.78748	3.39302	2.58631	1.82182	1.48912	1.25898	1.70197	1.54683	1.4427	1.38869	1.58996	1.11101
ENSG00000033011	ALG1	ALG1, chitobiosyldiphosphodolichol beta-mannosyltransferase [Source:HGNC Symbol;Acc:HGNC:18294]	6.3434	4.78179	6.89602	2.71938	7.6203	7.34392	5.14978	4.22716	5.53026	4.64726	7.73523	3.57351	4.09247	5.74813	7.6203	7.34392	7.34392	6.14009	4.12192	3.52433	6.45745	5.21953	6.4088	2.29145	5.23006	5.41886	4.82769	4.47364	7.20134	3.04708	0.53239	0.0409377	3.78539	4.14029	3.01613	3.8618	3.35847	2.93563	4.15961	4.49921	3.75302	4.62665	5.05487	5.63122	5.2862	5.23179	5.39801
ENSG00000033030	ZCCHC8	zinc finger CCHC-type containing 8 [Source:HGNC Symbol;Acc:HGNC:25265]	2.97837	3.58884	2.96858	2.08447	2.89376	2.81873	2.62261	2.56773	3.16718	2.6868	3.57938	3.24758	3.0868	3.90186	2.89376	2.81873	2.81873	2.73748	3.59567	3.67671	3.19826	2.39947	2.79177	3.97438	2.77696	1.55223	1.93899	2.31666	2.81046	3.289	1.18055	1.23054	3.39355	2.94209	3.53869	2.46462	2.78822	2.7469	2.38945	2.63083	2.32208	2.55537	3.12382	2.5805	2.42221	2.60513	2.52946
ENSG00000033050	ABCF2	ATP binding cassette subfamily F member 2 [Source:HGNC Symbol;Acc:HGNC:71]	16.816	12.3438	22.4475	7.02452	41.8138	41.1813	26.2246	27.4694	22.7865	26.5915	34.3132	18.7946	19.0545	37.8867	41.8138	41.1813	41.1813	34.2764	19.5327	19.7878	35.7692	25.6056	30.0528	7.77409	31.8171	29.1548	21.4978	23.4693	24.0752	21.6575	2.69068	2.64829	15.551	16.219	14.1451	16.5538	12.5949	12.2349	14.8261	14.7897	14.7941	17.2934	18.2156	16.7177	18.3757	19.5795	19.8544
ENSG00000033100	CHPF2	chondroitin polymerizing factor 2 [Source:HGNC Symbol;Acc:HGNC:29270]	21.5629	19.6643	39.3793	17.4454	32.2285	33.872	42.1857	39.1707	30.3096	37.6539	23.6797	33.0594	33.3389	35.017	32.2285	33.872	33.872	47.1124	21.7381	14.8929	39.8039	47.9804	44.9411	15.537	40.0841	53.6846	42.3266	46.3143	28.8657	6.41247	1.61283	0.787873	26.4596	42.0326	26.5934	45.9247	7.57209	15.6642	39.5972	38.1429	39.7255	43.4529	38.6801	40.0926	46.8319	47.4727	47.4257
ENSG00000033122	LRRC7	leucine rich repeat containing 7 [Source:HGNC Symbol;Acc:HGNC:18531]	0	0	0.0168052	0.0370866	0.0816552	0.0639939	0.0900941	0.0783163	0	0.0529464	0.0189696	0.0629163	0.0519512	0.0701787	0.0816552	0.0639939	0.0639939	0.0343605	0.0499617	0.154969	0.0384557	0.0349809	0.0367875	0.153158	0.0438006	0.0282513	0.0243516	0.0411002	0.00536021	0.0296826	4.16581	4.08259	0.0124516	0.074519	0.00383233	0.0299127	0.466737	0.563537	0.0370222	0.0365338	0.0318238	0.0686259	0.0333359	0.0245598	0.0262473	0.00936632	0.00864505
ENSG00000033170	FUT8	fucosyltransferase 8 [Source:HGNC Symbol;Acc:HGNC:4019]	3.09214	7.15809	5.25842	3.6091	12.5566	11.7255	18.9237	20.0418	7.12465	13.6744	15.6032	3.36898	3.10665	15.6677	12.5566	11.7255	11.7255	14.1726	6.07541	6.68681	14.7835	7.85748	12.9363	8.80731	9.96176	7.45352	1.62424	3.06942	15.2944	19.8955	9.7055	8.15889	20.9787	19.5993	20.3905	15.0505	7.35306	11.4835	37.7093	35.0485	37.6679	36.7873	33.8218	35.0297	35.3924	33.9115	33.3381
ENSG00000033178	UBA6	ubiquitin like modifier activating enzyme 6 [Source:HGNC Symbol;Acc:HGNC:25581]	3.29495	5.41032	7.52598	2.92325	8.24869	7.6668	7.91981	8.09485	14.2326	10.197	13.4024	11.5588	11.2917	11.4771	8.24869	7.6668	7.6668	9.40226	9.55795	10.657	7.59804	7.92917	10.4685	2.52064	6.33234	5.59683	6.08606	5.83394	8.93271	15.4455	4.64125	3.78351	23.0308	19.9473	29.5664	17.1813	6.84102	5.81643	8.37833	9.26132	9.05991	9.0869	9.14828	9.29258	8.9169	8.46077	8.79757
ENSG00000033327	GAB2	GRB2 associated binding protein 2 [Source:HGNC Symbol;Acc:HGNC:14458]	18.2391	20.6629	9.16105	21.0263	9.42114	8.91538	8.38937	8.95727	15.999	12.6908	10.5598	11.4285	10.7883	10.6304	9.42114	8.91538	8.91538	10.7978	14.143	7.10709	11.3042	17.5994	24.3639	7.70562	12.2534	14.5892	20.3184	15.5153	9.87957	11.5937	3.88863	9.13348	18.5069	10.1551	17.1083	10.9442	20.935	25.8026	2.72386	3.51595	2.78041	3.57333	3.03398	3.0369	3.31697	2.83754	3.82752
ENSG00000033627	ATP6V0A1	ATPase H+ transporting V0 subunit a1 [Source:HGNC Symbol;Acc:HGNC:865]	11.445	8.33298	5.32319	10.2925	4.58192	4.41196	6.42466	6.66009	3.76832	3.4817	3.21581	4.33967	4.02763	3.69817	4.58192	4.41196	4.41196	3.90883	5.30359	3.81548	5.09732	5.72125	6.79132	3.83619	2.6526	3.15777	3.74007	3.7902	4.84992	3.51342	10.1965	8.60215	7.02783	9.08672	7.26046	9.9526	4.59196	6.02972	7.61134	8.86734	8.31317	8.6106	8.71259	8.10172	11.814	11.6728	11.9163
ENSG00000033800	PIAS1	protein inhibitor of activated STAT 1 [Source:HGNC Symbol;Acc:HGNC:2752]	2.19719	1.8723	5.02126	4.68964	2.74536	2.47569	3.09555	3.4386	5.67591	3.24198	4.92319	3.94492	3.51969	4.15188	2.74536	2.47569	2.47569	3.4884	4.3727	3.10399	3.61887	3.4789	3.32559	6.46041	3.02779	2.90017	3.49041	3.75257	4.62619	8.71757	11.9578	22.9728	5.28466	5.42694	4.77828	4.82745	7.81848	11.3039	7.90796	8.34533	7.76163	7.70389	7.36688	7.63521	8.2154	7.38646	8.20234
ENSG00000033867	SLC4A7	solute carrier family 4 member 7 [Source:HGNC Symbol;Acc:HGNC:11033]	7.44269	1.7542	5.18954	3.33404	12.3033	10.9999	4.5563	4.50227	23.0887	10.7486	10.6512	13.109	12.0785	23.5655	12.3033	10.9999	10.9999	12.8649	11.8718	19.4666	13.5201	7.97226	21.6591	1.31005	8.00874	7.05659	8.67942	7.8281	4.16946	30.3704	3.07003	1.49297	5.87879	6.92073	9.01598	6.70702	6.73053	5.07395	2.82056	2.67494	2.34572	2.95399	2.50983	2.79061	2.32761	2.34339	1.74141
ENSG00000034053	APBA2	amyloid beta precursor protein binding family A member 2 [Source:HGNC Symbol;Acc:HGNC:579]	4.70035	8.04131	5.82507	2.45235	3.99416	4.37784	8.21477	7.09282	5.63686	7.07745	5.87224	3.47397	3.57665	2.70117	3.99416	4.37784	4.37784	7.61434	1.65186	1.62435	6.09601	5.10589	4.86066	1.14344	9.01781	8.53994	5.51033	8.15762	3.93318	1.80447	1.45195	0.964625	2.4587	2.71384	2.61996	2.26755	1.81594	1.75452	2.92191	2.94899	3.7123	3.20671	2.61425	3.17693	3.00464	3.58822	3.39304
ENSG00000034152	MAP2K3	mitogen-activated protein kinase kinase 3 [Source:HGNC Symbol;Acc:HGNC:6843]	17.1405	15.7377	17.8072	5.67381	16.654	17.8397	19.696	19.0654	4.17684	8.05916	11.0758	14.3355	13.8768	15.1972	16.654	17.8397	17.8397	12.1696	7.8065	6.92503	17.0815	13.6549	15.3677	17.3511	16.7474	19.3283	15.5779	16.1574	21.8922	1.6095	3.58548	3.16247	13.0556	11.3829	13.8634	9.919	6.63074	6.44321	13.0418	13.3382	14.113	12.318	13.2683	12.794	14.5643	16.3246	16.1724
ENSG00000034239	EFCAB1	EF-hand calcium binding domain 1 [Source:HGNC Symbol;Acc:HGNC:25678]	0	0	0.00706949	0	0	0	0	0.00823637	0	0	0	0.0136117	0	0.0039363	0	0	0	0.0144545	0.00331855	0.00841174	0	0	0	0.0966441	0	0	0.010244	0	0	0	0.274892	0	0.017959	0.00458752	0	0.0174232	0.0518346	0.147267	0.0444977	0.0533862	0.095385	0.086607	0.0692924	0.0221391	0.0618323	0.0283691	0.0698252
ENSG00000034510	TMSB10	thymosin beta 10 [Source:HGNC Symbol;Acc:HGNC:11879]	933.559	1048.27	2099.58	669.929	2496.55	2858.92	2261.44	2303.13	2482.35	2222.26	2423.45	2276.11	2348.07	1610.16	2496.55	2858.92	2858.92	2666.4	1713.77	2440.03	2570.82	3032.8	2870.76	993.3	3168.36	2253.71	2842.83	3111.71	2706.82	1432.75	457.652	557.363	2801.61	1702.26	2469.47	1259.65	1160.47	1080.25	1965.08	1774.47	1719.53	1923.34	2055.01	2173.14	1771.37	1895.79	2335.89
ENSG00000034533	ASTE1	asteroid homolog 1 [Source:HGNC Symbol;Acc:HGNC:25021]	1.17766	1.06165	2.5387	1.18922	1.89632	1.70025	2.12774	2.19738	1.95229	1.44877	2.07828	1.93677	1.76926	1.94697	1.89632	1.70025	1.70025	1.65678	2.72071	2.22279	1.67877	1.88017	1.94582	2.64905	1.64796	1.622	1.30143	1.643	2.4808	2.7285	2.56102	1.28898	2.07621	2.30793	1.63031	1.85933	2.17112	1.91655	3.4597	2.96778	3.18043	2.79654	3.21103	3.12013	3.11969	3.15557	2.7869
ENSG00000034677	RNF19A	ring finger protein 19A, RBR E3 ubiquitin protein ligase [Source:HGNC Symbol;Acc:HGNC:13432]	5.55993	9.67818	8.96548	5.83907	9.95227	9.25245	7.67607	7.99503	16.1829	9.43476	13.3768	16.0975	15.7427	18.9745	9.95227	9.25245	9.25245	14.0379	14.5891	9.65059	20.8897	18.0901	25.556	15.0332	9.90925	13.7692	18.6343	17.0187	11.8995	25.2721	20.3129	16.9481	14.5977	12.1993	20.9465	11.8826	5.69339	6.92157	11.5127	11.2619	10.2956	10.2437	11.1573	12.1698	11.5625	11.1258	10.491
ENSG00000034693	PEX3	peroxisomal biogenesis factor 3 [Source:HGNC Symbol;Acc:HGNC:8858]	4.96458	1.78625	7.49846	2.07868	6.81615	6.94257	5.95972	5.49775	5.44548	5.20206	7.19248	5.79638	6.4025	7.12655	6.81615	6.94257	6.94257	5.77767	6.08616	7.39484	6.1126	5.83255	5.73873	6.51867	6.29636	7.31856	5.17857	5.25773	7.71417	6.94838	3.77034	2.89917	4.09359	4.86589	4.23283	5.75048	8.10048	5.88366	7.7423	7.17647	7.06925	7.41007	8.04278	8.45602	8.72303	8.412	8.6079
ENSG00000034713	GABARAPL2	GABA type A receptor associated protein like 2 [Source:HGNC Symbol;Acc:HGNC:13291]	4.70006	4.9057	29.088	3.76112	18.6502	18.4028	21.271	20.4706	17.5007	18.5377	15.0583	31.5299	31.8366	21.5473	18.6502	18.4028	18.4028	20.1612	21.6706	21.4698	18.6397	23.5177	22.6436	25.9211	21.6771	15.8555	36.8873	30.7451	21.22	12.256	19.0659	26.389	19.2165	27.0255	22.033	30.3247	16.0575	20.2186	36.4817	33.2899	29.5845	31.9813	29.8112	31.0747	31.317	30.9933	29.1326
ENSG00000034971	MYOC	myocilin [Source:HGNC Symbol;Acc:HGNC:7610]	0	0	0	0.129688	0	0	0	0.022822	0	0	0	0.0125721	0	0	0	0	0	0.0133506	0.0183906	0	0	0	0	0.194756	0	0	0	0	0	0	0	0	0	0	0	0	0	0	0	0	0	0	0	0	0	0	0
ENSG00000035115	SH3YL1	SH3 and SYLF domain containing 1 [Source:HGNC Symbol;Acc:HGNC:29546]	2.19293	0.296241	1.76614	3.13917	1.14464	1.18572	1.84292	1.74719	1.62347	1.68611	1.29449	2.25995	2.17694	1.29345	1.14464	1.18572	1.18572	1.65086	3.45599	2.78155	1.09166	1.69196	1.47865	2.48956	1.22318	1.72926	1.08387	1.12457	0.995352	1.71393	1.1434	2.39034	2.3997	2.64517	3.84484	2.40965	6.99727	7.1993	1.96421	2.04645	1.95763	2.06854	1.90172	1.84172	2.12868	2.13873	1.93773
ENSG00000035141	FAM136A	family with sequence similarity 136 member A [Source:HGNC Symbol;Acc:HGNC:25911]	6.19021	11.8968	12.773	3.6097	18.6091	19.2285	15.0869	14.5946	12.7467	13.8513	23.5634	13.5107	13.5322	18.0595	18.6091	19.2285	19.2285	15.2445	11.6983	15.6253	14.7412	10.6532	13.2345	2.49555	15.098	14.6877	9.94321	11.2205	14.5954	12.8951	5.8173	3.63817	14.4081	10.7437	12.4002	11.2744	19.9707	13.6754	13.7525	13.1281	12.3332	14.8659	15.2596	14.7675	15.1205	18.0016	14.2429
ENSG00000035403	VCL	vinculin [Source:HGNC Symbol;Acc:HGNC:12665]	48.2265	40.4173	50.1747	29.8018	49.1629	45.6392	52.9725	55.3079	51.2733	46.819	65.8347	44.698	43.6668	55.1108	49.1629	45.6392	45.6392	38.3153	25.4009	25.5659	58.5452	59.5278	61.9927	10.6526	57.4353	59.0866	29.1858	40.9402	59.6442	35.9523	23.0771	27.5752	98.9489	71.8908	86.2135	82.1759	18.5366	20.2207	68.7704	74.1411	74.3266	90.6278	96.3078	93.9805	100.734	104.08	108.793
ENSG00000035499	DEPDC1B	DEP domain containing 1B [Source:HGNC Symbol;Acc:HGNC:24902]	1.41385	0.521418	1.62816	0.571091	7.33004	7.23823	2.24618	2.07906	1.69555	5.57131	7.46706	3.01724	3.42753	8.96957	7.33004	7.23823	7.23823	6.11419	1.18946	4.73419	4.75297	1.46209	1.21794	0.160804	4.4718	1.45271	0.898405	0.814853	5.587	4.22797	0.104818	1.83766	3.43077	0.524775	1.5196	0.318891	18.0615	6.6015	2.74869	2.65744	2.57276	2.58411	2.88373	3.11333	3.18627	2.23557	2.52935
ENSG00000035664	DAPK2	death associated protein kinase 2 [Source:HGNC Symbol;Acc:HGNC:2675]	0.118597	0.388778	0.551721	1.497	0.175788	0.155807	0.116989	0.1124	0.278874	0.151978	0.114857	0.814614	0.829165	0.107436	0.175788	0.155807	0.155807	0.228079	0.75149	0.303126	0.200433	0.449153	0.22175	0.547036	0.220649	0.414876	1.16426	0.794115	0.103855	0.319505	0.0879234	0.202824	0.0574411	0.0234768	0.0886904	0.0321981	0.0723452	0.0413586	0.614841	0.581598	0.575916	0.565561	0.755651	0.638245	0.56882	0.55854	0.454111
ENSG00000035681	NSMAF	neutral sphingomyelinase activation associated factor [Source:HGNC Symbol;Acc:HGNC:8017]	2.0512	4.45296	6.43367	5.02407	12.4069	11.6458	10.9168	10.8072	9.91341	8.82101	12.0374	6.22897	6.42466	10.2817	12.4069	11.6458	11.6458	7.93943	6.60576	8.54231	9.13955	8.87784	10.1445	4.58312	10.5597	9.58229	7.14274	7.94142	11.4208	12.169	10.0948	6.74722	5.46201	5.46002	5.33733	5.66	5.16031	5.27952	7.65081	7.35295	7.5681	7.85934	7.72701	8.0717	8.255	8.52128	7.91439
ENSG00000035687	ADSS	adenylosuccinate synthase [Source:HGNC Symbol;Acc:HGNC:292]	2.20177	6.94708	52.423	3.11272	63.8392	62.6627	39.1346	38.7414	71.0851	84.779	74.8023	40.5209	40.768	78.4922	63.8392	62.6627	62.6627	86.4719	38.5652	54.2646	49.5309	41.9127	48.2131	8.5142	46.3137	42.6487	39.2064	37.5595	55.2239	54.512	3.15581	3.06258	15.342	14.6301	13.7774	13.6198	16.7291	9.72017	12.232	11.4738	11.471	13.114	12.4143	12.361	13.5675	13.5064	12.874
ENSG00000035862	TIMP2	TIMP metallopeptidase inhibitor 2 [Source:HGNC Symbol;Acc:HGNC:11821]	66.7267	64.3539	167.931	55.0821	53.4073	57.8549	142.172	142.787	153.075	75.7638	79.8721	113.658	111.627	70.1326	53.4073	57.8549	57.8549	103.06	97.1759	47.2351	88.4767	167.315	147.239	90.7583	78.4384	88.8321	116.79	102.186	130.742	28.5668	31.8697	29.4071	80.7428	96.7692	63.6574	97.7721	10.2173	26.6512	3.59514	3.29598	3.18174	4.01631	4.3661	5.01021	4.28747	3.70314	4.75817
ENSG00000035928	RFC1	replication factor C subunit 1 [Source:HGNC Symbol;Acc:HGNC:9969]	9.9398	11.8742	13.5623	7.85179	12.7551	11.7926	11.7892	12.2931	15.6778	11.6718	16.6805	12.2571	11.8434	13.9218	12.7551	11.7926	11.7926	12.3327	13.3871	11.5256	13.5135	12.3142	11.7458	7.58226	11.3727	9.90998	13.4515	11.9982	15.3086	19.5978	6.00219	11.4607	10.1293	10.2865	10.5519	10.2	14.3068	14.7506	8.35763	8.38527	8.24833	8.402	8.97087	8.40448	8.70779	9.03591	8.78538
ENSG00000036054	TBC1D23	TBC1 domain family member 23 [Source:HGNC Symbol;Acc:HGNC:25622]	3.22784	5.12002	11.2363	3.52238	8.69718	8.2681	11.4984	11.3979	13.3592	8.31612	10.1042	12.7412	13.322	11.7611	8.69718	8.2681	8.2681	10.1963	9.3227	8.44229	9.8182	10.2222	11.437	6.42456	8.59332	9.36554	8.71632	8.18004	8.88641	13.4647	8.25974	8.12011	8.82044	10.2699	11.4791	10.7052	5.99703	5.479	11.311	10.1998	9.87399	10.6889	11.1357	10.8822	10.5669	9.43759	9.24514
ENSG00000036257	CUL3	cullin 3 [Source:HGNC Symbol;Acc:HGNC:2553]	6.19729	9.17082	9.92875	7.0138	9.02828	8.37881	8.08446	8.40089	12.7607	7.61723	13.6253	7.33038	7.43291	9.54525	9.02828	8.37881	8.37881	8.17569	6.04967	5.30744	8.05504	7.29017	7.33941	4.4862	8.19766	7.41937	7.56448	7.28607	11.9821	11.4162	2.42726	4.30344	9.52809	9.74949	8.8046	9.5618	8.20516	8.86049	10.146	9.31275	9.60023	9.47988	9.26254	9.77427	8.84695	9.74783	8.60302
ENSG00000036448	MYOM2	myomesin 2 [Source:HGNC Symbol;Acc:HGNC:7614]	0	0.0936712	0.0290558	0	0.10781	0.0916762	0.121649	0.125251	0.0335956	0.051264	0.0983937	0.156644	0.178405	0.126191	0.10781	0.0916762	0.0916762	0.102975	0.0791081	0.0864312	0.0335944	0.0362886	0.0697833	0.556094	0.0218103	0.0711751	0.109468	0.0426366	0.0444847	0.123169	0.73438	1.25102	0.335843	0.27528	0.139146	0.405789	0.0426083	0.0206678	0	0	0	0	0	0	0	0	0
ENSG00000036473	OTC	ornithine carbamoyltransferase [Source:HGNC Symbol;Acc:HGNC:8512]	0	0	0.284809	0	0.171553	0.02817	0.0132198	0.0150827	0	0	0.0219198	0	0.0662407	0.0576661	0.171553	0.02817	0.02817	0	0.0850784	0.092423	0.0187101	0	0	0.0321777	0	0.0186542	0.0187592	0.0189968	0.0123877	0	0	0	0	0	0	0.0212706	0	0	0	0	0	0	0	0	0	0	0
ENSG00000036530	CYP46A1	cytochrome P450 family 46 subfamily A member 1 [Source:HGNC Symbol;Acc:HGNC:2641]	0	0.282937	0.0285232	0.958723	0.0232602	0.00477432	0.0246457	0.0178938	0.0101477	0.00276508	0.00743003	0.0591435	0.0505199	0.0219901	0.0232602	0.00477432	0.00477432	0.023926	0.0267787	0.0287175	0.0158551	0.0430613	0.0181141	0.39811	0.0192146	0.0379388	0.0604077	0.0515141	0.0230944	0.0232522	0.255948	0.590427	0.0306557	0.0825798	0.0210147	0.0360499	0.251549	0.124856	0.204394	0.283179	0.174507	0.191516	0.153612	0.192392	0.153523	0.237726	0.167951
ENSG00000036549		zinc finger ZZ-type containing 3 [Source:NCBI gene;Acc:26009]	2.74791	3.19444	9.17988	3.49875	6.50801	6.11154	7.74584	7.92711	10.6247	7.40921	9.88134	6.92089	7.01361	7.8129	6.50801	6.11154	6.11154	6.64461	6.37506	7.09577	7.01881	6.20598	5.81957	5.16359	6.6371	6.88627	6.9184	8.2027	9.8412	12.3115	4.87158	6.57926	5.97758	6.45661	5.82208	7.21211	8.09582	7.87926	8.05496	7.31231	6.91361	6.63464	6.82248	6.98515	6.94182	7.11771	6.15056
ENSG00000036565	SLC18A1	solute carrier family 18 member A1 [Source:HGNC Symbol;Acc:HGNC:10934]	0	2.0302	0	1.87616	0	0.00570965	0	0	0	0	0	0	0	0	0	0.00570965	0.00570965	0	0	0	0	0	0	0.0652196	0.00656539	0	0	0	0	0.166845	0	0	0	0	0.00718047	0	0	0	0	0.0144109	0	0	0	0	0	0	0
ENSG00000036672	USP2	ubiquitin specific peptidase 2 [Source:HGNC Symbol;Acc:HGNC:12618]	0	0	0.307471	0.0598714	0.179757	0.177102	0.0831114	0.0895555	0.0941062	0.131062	0.0842158	0.08706	0.0925443	0.211483	0.179757	0.177102	0.177102	0.215719	0.237725	0.102223	0.124163	0.233955	0.0271491	2.50626	0.033941	0.0912158	0.163802	0.0928911	0.16874	0.191675	2.46149	2.87968	2.61893	1.95416	2.5304	2.24363	0.861987	0.872999	0.39845	0.180041	0.263298	0.422377	0.405206	0.345508	0.401129	0.205641	0.273543
ENSG00000036828	CASR	calcium sensing receptor [Source:HGNC Symbol;Acc:HGNC:1514]	0.747655	0	0	0	0	0	0	0	0	0	0	0	0	0	0	0	0	0	0	0	0	0	0	1.65345	0	0.00547739	0	0	0	0.201422	0	0.238679	0.0289695	0.103602	0	0.049965	0.400335	7.71382	1.62699	1.54489	1.58724	1.00704	1.02195	0.985667	1.00217	1.07287	0.783751
ENSG00000037042	TUBG2	tubulin gamma 2 [Source:HGNC Symbol;Acc:HGNC:12419]	2.13537	5.48869	3.70855	3.92058	2.91334	3.39864	4.66385	4.57078	2.87578	4.53373	2.38136	4.48478	5.20791	1.97837	2.91334	3.39864	3.39864	4.19744	5.98357	8.79013	2.82433	4.4904	5.03899	7.02838	6.13059	6.63443	5.3846	5.77869	2.99617	0.78447	6.7641	4.97987	3.72328	4.91878	4.13235	6.09331	4.94394	7.191	9.54216	10.377	8.23185	8.37696	6.95488	7.10278	8.84208	9.28765	8.25256
ENSG00000037241	RPL26L1	ribosomal protein L26 like 1 [Source:HGNC Symbol;Acc:HGNC:17050]	2.54263	7.67211	19.4791	2.80099	19.5524	20.0616	18.3432	15.7936	11.4142	14.3513	15.6402	13.9612	14.3642	13.663	19.5524	20.0616	20.0616	18.0936	16.8479	18.6889	16.6621	16.9211	17.1732	3.46146	20.9512	16.3838	13.0275	15.6758	19.3308	9.34085	9.93917	8.0643	13.0315	9.15139	9.69623	8.92086	11.4682	8.16839	14.0916	12.1504	11.642	13.8484	14.3411	14	14.8896	15.8457	14.8214
ENSG00000037280	FLT4	fms related tyrosine kinase 4 [Source:HGNC Symbol;Acc:HGNC:3767]	70.2123	64.9026	12.9369	60.7419	10.8525	11.0892	2.79788	2.67903	8.54987	19.2979	9.48638	46.6072	45.7737	11.9801	10.8525	11.0892	11.0892	21.6154	20.7136	15.1174	9.84941	14.4422	2.92801	79.683	0.330598	6.10913	111.271	63.5875	1.10682	2.75135	2.47871	1.28914	0.0971618	0.0541516	0.17127	0.13711	0.179232	0.129552	0.0350171	0.0636542	0.0296299	0.0425966	0	0.0493629	0.0231707	0.0434093	0.0658235
ENSG00000037474	NSUN2	NOP2/Sun RNA methyltransferase family member 2 [Source:HGNC Symbol;Acc:HGNC:25994]	22.1852	21.2653	18.1341	8.29004	29.5814	28.9256	23.0616	22.686	22.6911	17.8327	24.6721	15.1162	14.8163	29.6812	29.5814	28.9256	28.9256	19.7097	14.6738	19.4531	25.0719	16.7358	24.3843	10.393	17.9592	21.9309	17.8043	17.7674	20.1337	18.0488	5.6515	4.17853	17.8218	17.083	18.1834	14.9772	12.0129	12.4742	16.0118	16.6809	15.8945	19.9741	20.7529	18.6264	20.3579	20.9118	21.8228
ENSG00000037637	FBXO42	F-box protein 42 [Source:HGNC Symbol;Acc:HGNC:29249]	6.46885	2.65074	7.85229	4.26416	4.2403	4.20204	3.52643	3.71204	3.53871	3.52597	3.67383	3.47115	3.53517	4.17377	4.2403	4.20204	4.20204	4.76639	4.82677	3.54649	4.16246	5.41978	4.46376	2.60572	3.24884	2.95538	2.85286	3.16048	4.20707	2.44467	1.82062	2.60186	4.33705	5.23778	3.66259	4.67957	2.8408	3.72271	5.47441	5.62275	5.26475	6.09625	6.16271	5.37302	5.14536	5.89941	5.78631
ENSG00000037749	MFAP3	microfibril associated protein 3 [Source:HGNC Symbol;Acc:HGNC:7034]	2.47046	4.07229	16.1858	4.76262	6.08283	4.901	6.84306	8.39107	10.3971	7.10152	9.01922	14.8347	13.8141	11.6731	6.08283	4.901	4.901	8.80174	14.5366	5.99168	9.77788	10.0387	12.7747	8.68477	8.30869	8.57022	9.7415	9.65128	8.89942	8.25893	11.4054	10.9466	8.15282	10.5978	7.28842	10.6446	7.04984	8.85901	8.18267	7.35494	8.8851	9.35056	8.94565	9.02198	8.42662	8.94092	8.8075
ENSG00000037757	MRI1	methylthioribose-1-phosphate isomerase 1 [Source:HGNC Symbol;Acc:HGNC:28469]	19.1516	24.7873	6.29944	20.7546	2.65145	2.60326	4.35315	3.70765	4.24253	4.66151	6.5746	4.86227	5.02021	3.64307	2.65145	2.60326	2.60326	1.79665	4.6544	4.40121	2.8231	2.41524	4.29123	4.47151	3.80306	4.23485	6.6074	5.4191	9.98198	4.21571	0.3463	0.106514	5.33174	6.334	5.00423	6.29209	4.82028	4.82056	4.46211	4.0597	4.87397	3.79138	3.46675	3.61456	4.81461	3.6612	3.81175
ENSG00000037897	METTL1	methyltransferase like 1 [Source:HGNC Symbol;Acc:HGNC:7030]	1.23185	1.64052	3.43683	1.55492	8.8597	8.84983	3.78934	3.76696	3.49406	3.72938	4.38759	2.50221	3.24468	5.26575	8.8597	8.84983	8.84983	4.66336	2.61658	3.85648	5.53282	3.21263	4.73584	1.82913	4.22131	3.58729	3.07429	2.74563	3.62574	2.57196	0.304416	0.210671	2.15782	2.54011	2.32446	2.6755	2.28563	2.29909	2.34558	2.76251	2.76861	3.65652	3.78192	3.9129	3.38453	3.51859	3.30562
ENSG00000037965		homeobox C8 [Source:NCBI gene;Acc:3224]	0.569732	0	0.13035	0.575323	0.215917	0.141819	0.0221846	0.0126554	0	0.164271	0.312667	0.306749	0.430749	0.0846752	0.215917	0.141819	0.141819	0	0.0101981	0	0.486669	0.290709	0.0978315	0.269993	0	0	0.0314805	0.0159396	0.0103941	0.230233	0	0	0.0551888	0.211466	0.0148627	0.57112	0.202733	0.496712	1.36744	1.14841	1.03365	1.2642	1.27764	1.15659	0.475035	0.581198	0.724196
ENSG00000038002	AGA	aspartylglucosaminidase [Source:HGNC Symbol;Acc:HGNC:318]	0	2.72021	7.70908	1.72667	4.4929	4.64021	5.53011	5.88938	7.30826	5.96449	6.28618	7.40433	7.96758	9.9345	4.4929	4.64021	4.64021	6.97407	9.10278	8.51561	8.4033	9.30646	12.4584	4.97624	5.07656	5.12863	7.5806	5.99949	5.46829	5.69041	1.19308	3.57791	4.96901	6.52075	4.95391	7.99051	3.95746	5.20687	4.64474	4.44454	3.47533	4.20527	5.03743	4.27592	5.05099	4.83274	3.75977
ENSG00000038210	PI4K2B	phosphatidylinositol 4-kinase type 2 beta [Source:HGNC Symbol;Acc:HGNC:18215]	0	0.840898	4.46901	1.15126	7.5275	6.89292	6.724	5.24718	8.13628	5.37634	8.55812	6.85249	6.89563	10.9733	7.5275	6.89292	6.89292	5.53859	3.93446	6.80725	5.69653	5.47081	6.83443	4.23574	6.09135	5.52919	5.30832	5.63074	5.90143	7.30993	0.901554	0.571925	4.35855	6.22132	3.82273	3.77139	6.02727	5.17149	5.1224	4.92636	5.43337	5.76072	6.82579	7.22458	6.8731	6.18722	5.93976
ENSG00000038219	BOD1L1	biorientation of chromosomes in cell division 1 like 1 [Source:HGNC Symbol;Acc:HGNC:31792]	14.301	12.763	5.61884	12.8653	2.89571	2.75892	3.7996	4.35766	10.0077	5.80442	7.88176	6.3837	6.18298	3.50965	2.89571	2.75892	2.75892	5.14067	6.48375	4.31497	4.63156	5.04368	5.27067	6.1067	3.97361	5.1099	6.36097	5.90999	4.06926	11.0784	5.96143	9.42329	6.8066	7.57611	8.84401	7.43789	5.49677	5.67417	2.0668	2.63792	2.9014	2.53794	2.32425	2.39856	2.24861	2.3709	2.41355
ENSG00000038274	MAT2B	methionine adenosyltransferase 2B [Source:HGNC Symbol;Acc:HGNC:6905]	7.20546	4.49306	23.9477	3.16355	28.5051	27.5626	27.9472	27.3577	22.6893	26.2956	25.3846	28.1326	28.372	28.5705	28.5051	27.5626	27.5626	26.9545	21.6007	21.7807	24.6198	23.1112	21.5001	12.6985	25.028	14.7232	22.4053	23.7059	24.6945	17.5129	3.329	5.00055	10.586	7.15764	9.01167	6.92205	19.0308	13.7859	11.755	10.5684	10.5192	10.5492	10.8782	11.5274	9.71699	9.45441	9.71943
ENSG00000038295	TLL1	tolloid like 1 [Source:HGNC Symbol;Acc:HGNC:11843]	0	0	0.875653	0.433443	0.267502	0.192915	2.23405	2.06262	0.208171	0.0893825	0.0877577	4.39093	4.32696	0.10936	0.267502	0.192915	0.192915	0.0818038	0.345741	1.13604	0.106447	0.102208	1.17314	7.47194	0.723502	0.994475	4.19792	3.88684	2.72773	0.549275	0.795542	0.415973	0.00346489	3.24297	0.00746494	1.16533	0.0036366	0.0803876	0.0343405	0	0.0309946	0.0375962	0.0687542	0.0410054	0.00340845	0.0145956	0.0168396
ENSG00000038358	EDC4	enhancer of mRNA decapping 4 [Source:HGNC Symbol;Acc:HGNC:17157]	6.97375	13.0201	9.6031	8.75872	12.153	12.3504	10.794	10.9016	5.89576	12.2278	9.28652	10.0354	9.96254	13.2333	12.153	12.3504	12.3504	12.9268	8.93149	6.52993	13.6868	13.0652	14.8415	9.74097	13.8396	14.0722	11.6178	12.9649	10.1432	3.83972	1.09865	1.07339	12.662	10.1725	11.6296	9.24087	8.13146	9.10643	14.357	14.381	14.7106	15.1435	13.3581	13.4868	15.01	16.3135	16.272
ENSG00000038382	TRIO	trio Rho guanine nucleotide exchange factor [Source:HGNC Symbol;Acc:HGNC:12303]	23.1234	22.2266	11.1355	16.2707	7.44417	6.74972	16.2191	17.1126	16.5697	19.1401	16.3788	15.6255	14.7108	7.97929	7.44417	6.74972	6.74972	13.0961	13.5653	10.6952	14.6176	15.3051	15.5922	10.5559	13.0495	18.1575	15.8351	19.9208	13.219	11.7923	7.52283	14.1039	25.8857	24.7588	33.917	23.8694	6.89021	6.79143	4.60676	4.90216	5.9884	6.04381	6.93663	6.76076	6.80075	6.59671	7.74769
ENSG00000038427	VCAN	versican [Source:HGNC Symbol;Acc:HGNC:2464]	0.562385	2.40856	0.0262871	4.21348	0.476684	0.474162	0.707815	0.781771	21.7592	9.36477	4.05969	6.30449	6.30225	0.343577	0.476684	0.474162	0.474162	8.31107	0.309141	0.159683	0.973785	0.417173	0.072687	0.48144	2.36611	1.1503	0.314755	0.0954197	0.087376	0.791759	3.30857	5.98172	17.5206	78.299	25.645	71.9924	3.44537	6.92405	9.58275	10.6227	12.6329	10.4938	9.69215	11.5338	7.08075	7.13798	7.6798
ENSG00000038532	CLEC16A	C-type lectin domain containing 16A [Source:HGNC Symbol;Acc:HGNC:29013]	6.42937	4.8597	3.36603	7.54529	3.59564	3.58291	3.86013	3.90811	3.84216	3.09381	3.20867	4.3887	4.53039	3.93473	3.59564	3.58291	3.58291	4.0508	3.91598	2.36326	4.58466	4.78202	4.53667	3.53269	3.68885	3.34887	3.91979	3.65345	3.74239	2.7386	3.02738	2.22882	6.81924	5.49939	7.47279	5.31279	2.42916	3.65778	7.45712	7.55793	7.34506	7.39194	7.69377	7.87271	6.95445	6.70057	7.87388
ENSG00000038945	MSR1	macrophage scavenger receptor 1 [Source:HGNC Symbol;Acc:HGNC:7376]	0	0	0.0393994	0	0.0278456	0.0257197	0.0214576	0.0153009	0.176147	0.0331017	0.0177895	0.687796	0.712308	0.102375	0.0278456	0.0257197	0.0257197	0.010741	0.77185	0.37504	0.151846	0.524874	0.798403	0.0914009	0.0722933	0.0719115	0.494794	0.277511	0.00754011	0.389704	2.45123	0.35341	0.0633891	0.0238625	0.168914	0.0172626	0.0070032	0.00533817	0	0	0.014922	0	0	0	0	0	0
ENSG00000039068	CDH1	cadherin 1 [Source:HGNC Symbol;Acc:HGNC:1748]	0	0	0.00332187	0.703763	0	0.00361417	0	0.00387017	0.0076818	0.00418634	0.00562455	0.00426397	0.00424929	0.00369924	0	0.00361417	0.00361417	0	0	0	0.00480095	0	0	2.39445	0.0124675	0	0	0	0	0.035204	0	0.208579	181.981	85.548	156.027	42.916	117.664	121.915	46.8068	48.3056	48.3588	48.499	47.9977	51.1865	64.2432	70.2462	71.0624
ENSG00000039123	MTREX	Mtr4 exosome RNA helicase [Source:HGNC Symbol;Acc:HGNC:18734]	4.13114	5.12873	13.0421	5.4521	17.8533	15.9511	12.1745	12.6617	19.4837	13.9123	22.3784	13.0251	12.29	17.723	17.8533	15.9511	15.9511	13.6828	10.1241	11.6545	15.2064	11.4872	13.0732	7.24941	12.2851	10.6078	9.45607	9.63996	16.4078	16.9257	9.33968	9.40145	9.65572	9.17374	8.62586	8.61042	14.1804	11.2971	8.59591	8.60876	8.06318	8.98525	7.96693	7.99865	8.01344	8.7874	6.5471
ENSG00000039139	DNAH5	dynein axonemal heavy chain 5 [Source:HGNC Symbol;Acc:HGNC:2950]	0.0816559	0	0.0983925	0.0824572	0.0775712	0.081304	0.0953869	0.149458	0.227532	0.226021	0.223535	0.103915	0.0860325	0.00970873	0.0775712	0.081304	0.081304	0.0780938	0.0876973	0.0903988	0.070201	0.102219	0.125259	0.120732	0.0529774	0.125626	0.0487283	0.155347	0.291984	0.277181	0	0.201093	0.887484	0.889032	1.29514	0.714182	0.235772	0.78088	0.144246	0.24967	0.141512	0.192633	0.226714	0.190339	0.180519	0.221576	0.175297
ENSG00000039319	ZFYVE16	zinc finger FYVE-type containing 16 [Source:HGNC Symbol;Acc:HGNC:20756]	7.16012	8.59998	6.1409	8.20233	3.82446	3.35816	4.68026	4.54092	8.41696	4.92768	5.92941	6.75642	6.75835	6.72686	3.82446	3.35816	3.35816	5.32252	8.13362	6.81049	5.21383	5.65712	6.12599	4.37882	4.54237	4.41144	5.40912	4.64484	4.70603	8.27244	5.95222	5.0908	5.71697	6.08546	5.54115	5.95384	6.24373	6.64405	8.32107	7.96454	7.43505	7.53955	7.1171	7.64759	7.50068	7.29463	6.33944
ENSG00000039523	RIPOR1	RHO family interacting cell polarization regulator 1 [Source:HGNC Symbol;Acc:HGNC:25836]	50.2606	50.8737	22.236	38.1562	19.9014	22.1688	26.2656	25.654	17.481	14.0997	23.9725	21.9625	21.5826	18.344	19.9014	22.1688	22.1688	16.4392	11.0907	12.4778	19.1665	15.9247	25.4864	51.646	25.2091	24.6282	22.1818	21.9885	25.2981	6.23701	8.83366	7.7408	23.1425	19.1191	28.8893	17.9467	8.07749	8.66385	12.2571	12.5815	12.9537	14.5787	15.7642	16.5818	17.8581	16.4585	17.6043
ENSG00000039537	C6	complement C6 [Source:HGNC Symbol;Acc:HGNC:1339]	0	0.488557	0	0	0	0	0	0	0	0	0	0.00555783	0	0	0	0	0	0	0	0	0	0	0	0.581155	0	0	0	0	0	0	0	0	0	0.0112389	0.0177732	0.00711414	0	0.00439985	0	0.017835	0	0.00663053	0	0	0	0.0521257	0
ENSG00000039560	RAI14	retinoic acid induced 14 [Source:HGNC Symbol;Acc:HGNC:14873]	26.3561	19.1042	67.1044	8.48278	92.0935	86.8855	36.654	38.1682	165.87	112.664	123.482	68.7297	68.9779	98.1664	92.0935	86.8855	86.8855	106.518	35.5737	49.5225	103.769	67.3429	90.7951	8.76457	51.5818	46.3525	98.7654	101.341	42.4362	94.9368	2.38729	5.31552	33.3085	79.9506	27.6082	91.2166	13.615	16.8039	31.0899	31.8604	33.2826	37.247	38.4608	37.2429	32.8859	32.9779	31.6083
ENSG00000039600	SOX30	SRY-box 30 [Source:HGNC Symbol;Acc:HGNC:30635]	0	0	0.029558	0	0.00783382	0.0192954	0.0241467	0.0275495	0.0820233	0.0968503	0.0700662	0.00758818	0.0151241	0.00658317	0.00783382	0.0192954	0.0192954	0.0402902	0.172051	0.10551	0.0512626	0.263685	0.0931739	0.044081	0.0147915	0.0340731	0.042831	0.0260242	0.0169701	0.125298	0	0.106054	0.0300351	0.0230169	0.0404432	0.00971302	0.0157617	0.0120143	0.00744193	0.0162336	0	0.0181055	0	0	0	0.0158151	0
ENSG00000039650	PNKP	polynucleotide kinase 3'-phosphatase [Source:HGNC Symbol;Acc:HGNC:9154]	26.1369	18.5715	8.18728	15.593	9.51185	10.139	10.4793	9.17042	5.3286	9.93244	6.40477	8.14696	8.21021	8.00467	9.51185	10.139	10.139	8.52634	5.20731	8.94107	8.09722	9.10474	8.1306	15.1928	11.142	11.5109	10.0761	11.4081	9.44405	2.10702	0	0.365825	7.61491	6.80816	8.35643	6.80141	8.52237	8.9879	8.31724	8.97347	7.71827	7.94725	9.23695	8.69131	9.77123	10.5765	10.404
ENSG00000040199	PHLPP2	PH domain and leucine rich repeat protein phosphatase 2 [Source:HGNC Symbol;Acc:HGNC:29149]	0.581487	2.27686	1.59975	1.43536	1.23844	1.0561	1.47426	1.56912	1.66739	1.6497	1.91332	1.32399	1.36776	1.26021	1.23844	1.0561	1.0561	1.85821	1.26598	1.31524	1.30794	1.21613	1.82688	1.62072	1.39521	1.49338	1.63982	1.5666	1.89225	2.15836	3.38489	2.84341	2.08829	1.5966	1.73043	1.44646	1.69693	2.49182	1.62309	1.74547	1.35064	1.72541	1.79156	1.79408	1.91882	1.93775	2.14948
ENSG00000040275	SPDL1	spindle apparatus coiled-coil protein 1 [Source:HGNC Symbol;Acc:HGNC:26010]	4.67483	4.70823	5.64417	0.966891	16.4445	16.254	4.60122	4.80423	12.2475	15.1138	23.1716	7.79074	7.64304	18.3921	16.4445	16.254	16.254	14.9303	3.71008	11.7297	16.3704	4.75156	7.53735	1.90042	9.9308	5.29197	4.12046	4.09703	9.83572	14.6578	1.58673	2.0806	4.17378	5.66394	3.15021	4.48154	10.5478	6.71314	7.84066	7.31905	6.85099	8.48534	8.64294	8.83509	8.13643	7.10165	6.74038
ENSG00000040341	STAU2	staufen double-stranded RNA binding protein 2 [Source:HGNC Symbol;Acc:HGNC:11371]	1.79411	4.3375	8.15705	2.08347	5.78394	6.01661	6.85326	6.63142	8.1211	5.46322	7.02733	6.89053	6.79388	7.6362	5.78394	6.01661	6.01661	6.24479	7.41194	5.89077	6.93762	7.64912	8.55249	3.95068	5.19519	5.14251	4.57994	4.37361	7.73769	9.08681	17.3798	6.56612	8.03496	5.56998	7.63828	6.51198	6.16525	6.13616	4.92906	4.45238	5.14644	4.02292	4.24684	3.8164	3.94348	4.24304	3.52213
ENSG00000040487	PQLC2	PQ loop repeat containing 2 [Source:HGNC Symbol;Acc:HGNC:26001]	5.20883	6.77268	6.6462	6.06917	6.76236	7.28089	7.97256	7.2893	2.87953	5.70901	3.2725	4.96177	5.0815	5.29145	6.76236	7.28089	7.28089	7.24749	6.29708	6.59916	6.49196	7.1966	8.76086	4.76598	6.97677	7.95864	8.16946	9.74147	7.14179	1.13342	0.594099	0.890814	11.77	9.64688	13.4525	11.7233	5.61144	9.02037	12.6654	14.0133	15.0704	15.5122	13.6063	13.8757	15.0814	17.5248	14.2795
ENSG00000040531	CTNS	cystinosin, lysosomal cystine transporter [Source:HGNC Symbol;Acc:HGNC:2518]	1.97952	8.27369	19.4262	5.677	6.68176	7.2401	17.1733	16.526	11.1435	8.11995	5.5519	8.45655	8.54331	7.9821	6.68176	7.2401	7.2401	10.0091	14.4453	9.29037	7.87204	14.2216	15.6314	6.51405	9.91169	8.60557	9.5465	12.6093	10.7417	4.41566	2.81769	0.974987	3.71232	4.80416	3.95769	5.90341	3.55013	5.28942	8.4456	8.45698	8.41346	8.40573	9.55466	9.50834	10.5707	11.6234	10.2214
ENSG00000040608	RTN4R	reticulon 4 receptor [Source:HGNC Symbol;Acc:HGNC:18601]	1.85334	1.58492	0.491625	0.569594	0.561902	0.514826	0.0439273	0.0286386	0.113688	0.240081	0.0832413	0.504842	0.589575	0.417449	0.561902	0.514826	0.514826	0.485843	0.265395	0.0511846	0.239801	0.438574	0.156817	0.50406	0.361342	0.256796	1.67411	1.05507	0.0823247	0	0	0	4.69898	1.25217	4.83483	0.959216	1.39271	3.85295	3.34201	4.53102	4.55599	4.46064	5.61037	4.79584	3.90833	4.68548	4.33225
ENSG00000040633	PHF23	PHD finger protein 23 [Source:HGNC Symbol;Acc:HGNC:28428]	13.825	14.6183	27.1181	14.5464	23.4882	25.4933	25.9827	26.1137	24.9784	21.4547	22.7957	22.411	22.3432	21.3805	23.4882	25.4933	25.4933	28.0197	21.8046	17.581	26.0005	29.4537	27.4472	5.36957	25.9935	19.899	18.5793	22.4716	25.3773	22.0346	2.58027	3.5052	19.8445	24.0756	18.6431	23.3441	14.8518	20.7685	17.6445	17.807	17.8542	17.1845	16.5287	17.9177	20.0648	19.8037	22.5115
ENSG00000040731	CDH10	cadherin 10 [Source:HGNC Symbol;Acc:HGNC:1749]	1.83781	0.903697	0	2.52395	0.052005	0.0487972	0.0228998	0.0130634	0.0129646	0.0141306	0.0189852	0.00719633	0.0215147	0.0249729	0.052005	0.0487972	0.0487972	0	0	0	0.0405129	0.0600163	0.0547005	0.0278698	0.00701385	0.0484704	0.0324954	0.0987213	0.0107292	0	2.50699	5.02885	1.84434	3.51436	0.375876	4.16357	0.889395	6.50593	25.1181	30.9522	24.9225	20.8279	19.8845	20.0151	18.15	17.7956	15.6015
ENSG00000040933	INPP4A	inositol polyphosphate-4-phosphatase type I A [Source:HGNC Symbol;Acc:HGNC:6074]	3.897	6.22027	3.53216	4.55334	3.44143	3.12177	2.71708	2.9767	4.23517	5.13572	4.37085	4.64575	4.74719	4.26611	3.44143	3.12177	3.12177	4.43711	5.75281	4.22316	4.26155	4.40308	5.06609	3.14047	4.00624	3.22194	4.59967	3.30623	3.36348	3.06716	1.39161	3.5033	3.41326	3.94198	3.10627	4.51751	2.59087	3.37422	3.54154	3.78151	4.09504	3.72433	3.64075	4.11077	3.76594	3.85054	4.47615
ENSG00000041353	RAB27B	RAB27B, member RAS oncogene family [Source:HGNC Symbol;Acc:HGNC:9767]	0.905059	1.02359	0.513532	0.950498	0.00731733	0.0210271	0.236824	0.212298	0.0574615	0.0278353	0.0841457	0.00354394	0.014127	0.0245966	0.00731733	0.0210271	0.0210271	0.0188169	0.00777618	0.0821282	0.0359121	0.014778	0.012433	0.0548996	0.0276326	0.179025	0	0.0121542	0.570646	0.117037	0.32207	0.916317	0.711891	1.5802	0.959529	1.19305	1.18885	1.78714	0.879336	0.663393	0.85483	0.63842	0.301543	0.767786	0.445014	0.483795	0.371548
ENSG00000041357	PSMA4	proteasome subunit alpha 4 [Source:HGNC Symbol;Acc:HGNC:9533]	4.19198	6.80795	22.1675	3.4564	34.0045	32.9542	22.5137	23.2431	21.0122	22.5952	26.8418	24.795	24.8972	29.5263	34.0045	32.9542	32.9542	27.014	18.8952	28.6204	26.5737	22.5071	24.6502	6.51737	21.6674	18.6843	17.6929	17.8181	26.9679	30.9584	9.40891	6.07732	17.0027	11.846	15.3822	11.7247	20.9303	14.0824	19.4544	18.6735	17.029	19.7399	20.4399	19.0168	21.2627	21.4445	18.3628
ENSG00000041515	MYO16	myosin XVI [Source:HGNC Symbol;Acc:HGNC:29822]	0	0	0.026738	0	0.00295267	0.00242423	0.00910123	0.00259595	0	0.00280802	0	0.0257408	0.0171015	0.00248129	0.00295267	0.00242423	0.00242423	0.00607438	0.0146432	0.0212097	0.00644053	0.00795091	0.00501693	0.121841	0.0111503	0	0.00968616	0.00980888	0.0319814	0.0472266	0.173282	1.23916	0.288676	0.237127	0.347554	0.0512536	0.0297041	0.0294344	0.0168298	0.0244746	0.0189875	0.0341211	0.0405593	0.0446581	0.0473289	0.0804725	0.096283
ENSG00000041802	LSG1	large 60S subunit nuclear export GTPase 1 [Source:HGNC Symbol;Acc:HGNC:25652]	5.4727	8.03199	17.2952	8.79714	19.8318	18.9468	15.03	16.3393	20.8593	16.9334	21.3808	11.0974	11.6966	19.9335	19.8318	18.9468	18.9468	18.3793	25.4617	24.2428	18.9763	17.9631	20.7959	10.5539	15.4887	16.1581	12.1081	11.8115	19.6182	21.0775	5.79611	8.63359	7.59493	7.64979	6.33421	7.08846	7.14238	6.98924	6.89468	6.81236	7.71209	7.74139	8.60517	8.99997	9.62635	9.3712	9.01761
ENSG00000041880	PARP3	poly(ADP-ribose) polymerase family member 3 [Source:HGNC Symbol;Acc:HGNC:273]	0	0.225924	3.49695	0.74234	3.47319	3.4463	5.54604	6.00101	3.69491	4.72493	2.71725	5.04642	5.33384	4.0581	3.47319	3.4463	3.4463	5.68369	5.02658	4.4861	4.56783	5.514	7.6423	7.05454	4.63791	7.1191	9.57599	10.6023	4.5398	2.15376	3.40623	1.50865	0.925732	1.02775	1.21776	1.6926	0.270929	0.662272	2.2408	1.73197	2.05034	2.0712	1.08921	1.72059	1.23463	1.3686	1.88616
ENSG00000041982	TNC	tenascin C [Source:HGNC Symbol;Acc:HGNC:5318]	0	0.480546	0.0362003	2.53764	0.747786	0.734427	0.234844	0.0719464	0	1.94292	1.74147	6.84157	6.8616	0.396013	0.747786	0.734427	0.734427	0.0522468	0.135945	0.207766	0.430859	0.167169	0.468274	1.46611	0	0.00306839	0.0493703	0.0156237	0.00815046	0.383638	0.0414008	0.305614	34.9345	239.788	58.2054	421.361	23.9991	19.4574	330.902	328.651	358.936	311.501	282.426	303.174	234.236	226.726	253.839
ENSG00000041988	THAP3	THAP domain containing 3 [Source:HGNC Symbol;Acc:HGNC:20855]	2.77514	1.78698	3.22502	0.667231	3.2186	3.08116	3.38587	2.97064	1.42165	3.07997	2.07331	2.94304	2.66862	2.14922	3.2186	3.08116	3.08116	3.35881	3.08927	3.57352	3.07333	2.95793	3.19201	2.73045	3.73208	2.84633	2.75281	2.92818	2.86416	0.747635	1.17565	0.271202	2.445	2.28243	2.22013	2.55007	3.07671	3.24131	2.67063	2.69833	2.44764	2.9709	2.73769	2.31029	2.46813	2.52093	2.66897
ENSG00000042062	RIPOR3	RIPOR family member 3 [Source:HGNC Symbol;Acc:HGNC:16168]	1.20894	1.32103	0.59075	1.13037	0.0271505	0.0111456	2.31885	2.4109	0	0.0301237	0	0.0175327	0.0174724	0.00380266	0.0271505	0.0111456	0.0111456	0	0.240442	0.0771986	0.00987034	0.0243701	0.0102515	4.25227	0.0854408	2.90306	0.0494813	0.105227	0.00653501	0	0.53112	1.80717	0.0477105	0	0.0373781	0.0168317	0.336867	0.0381694	0.120364	0.281311	0.184294	0.203938	0.23429	0.384976	0.145066	0.255789	0.143341
ENSG00000042088	TDP1	tyrosyl-DNA phosphodiesterase 1 [Source:HGNC Symbol;Acc:HGNC:18884]	2.63569	3.02761	3.95424	1.39622	7.81632	7.0986	4.04126	4.33434	4.21392	6.44918	7.85577	3.7264	3.57868	8.61974	7.81632	7.0986	7.0986	6.18948	3.27618	3.95221	6.25779	3.55106	5.12684	0.999231	4.50587	4.30661	2.67394	2.38868	7.54225	7.57793	0.832855	0.798058	5.31136	3.63513	5.06327	3.09148	6.82215	5.47474	5.32631	5.47451	5.66753	5.07133	4.92779	4.43734	5.36482	5.03806	5.63056
ENSG00000042286	AIFM2	apoptosis inducing factor, mitochondria associated 2 [Source:HGNC Symbol;Acc:HGNC:21411]	3.30098	2.70528	1.73424	0.529107	2.29814	2.65201	3.21135	2.97953	0.46203	1.2086	1.10961	1.06688	1.13988	1.21482	2.29814	2.65201	2.65201	1.05124	1.38432	2.13483	1.9058	2.66643	4.9125	1.49976	7.40875	3.11504	3.59	2.96702	1.843	0.465824	4.97215	1.57711	1.66478	1.16168	1.66759	1.37219	0.78308	1.51864	2.19827	2.09037	1.86717	1.95202	1.51631	1.81201	2.37161	2.44271	2.68875
ENSG00000042317	SPATA7	spermatogenesis associated 7 [Source:HGNC Symbol;Acc:HGNC:20423]	0.665593	0.86635	1.91696	1.26517	1.00899	0.994087	1.92092	1.81244	2.6722	1.44497	1.4156	1.60208	1.39795	0.974259	1.00899	0.994087	0.994087	1.49778	2.89579	2.12104	1.27736	1.96581	1.63146	0.764432	2.14794	1.73822	1.1336	1.03405	1.4743	1.51889	4.64421	2.11589	1.0809	1.34083	1.27468	1.36877	2.24504	1.58688	1.04121	1.32831	1.25951	0.928214	0.668955	0.91264	0.940172	0.862714	0.785219
ENSG00000042429	MED17	mediator complex subunit 17 [Source:HGNC Symbol;Acc:HGNC:2375]	2.17283	0.706147	0.519979	1.08447	0.545187	0.464192	0.457071	0.466005	0.211419	0.348052	0.425699	0.449856	0.423942	0.458149	0.545187	0.464192	0.464192	0.44396	0.591891	1.05837	0.341342	0.28206	0.410275	0.449751	0.278796	0.334834	0.364318	0.352164	0.492092	0.767037	0.222188	0.290444	0.512888	0.454843	0.450858	0.400574	0.467208	0.435482	0.728915	0.71656	0.789905	0.659184	0.816103	0.849388	0.697302	0.721018	0.651384
ENSG00000042445	RETSAT	retinol saturase [Source:HGNC Symbol;Acc:HGNC:25991]	8.19596	8.50626	16.6971	8.27639	11.9628	10.8641	18.4421	19.5307	9.84552	12.597	12.1014	17.0855	17.2495	10.7947	11.9628	10.8641	10.8641	14.7564	17.7683	12.3081	17.1787	20.0281	31.685	13.333	19.8443	16.9503	21.1956	18.6223	15.1438	5.321	4.18362	1.93017	12.1757	12.9861	6.9751	7.30678	3.70191	4.78451	9.23593	8.23745	8.99383	7.28082	6.01893	6.09055	7.96997	8.05251	6.62908
ENSG00000042493	CAPG	capping actin protein, gelsolin like [Source:HGNC Symbol;Acc:HGNC:1474]	3.19936	3.29865	7.09947	5.62777	16.031	17.5892	12.7954	13.168	12.5952	26.2558	17.1515	12.9015	12.8672	11.9466	16.031	17.5892	17.5892	27.3043	12.4881	18.0467	27.5283	34.6861	32.945	5.86901	27	20.2897	15.089	20.5007	43.5317	3.16966	0.153026	0.564805	49.1567	32.2999	49.9266	18.4799	18.6875	41.9417	81.0994	81.0943	76.607	80.9357	84.9715	89.7701	92.9746	92.2588	86.9714
ENSG00000042753	AP2S1	adaptor related protein complex 2 subunit sigma 1 [Source:HGNC Symbol;Acc:HGNC:565]	26.3688	54.3491	116.239	14.5096	134.217	152.094	117.789	109.471	53.7159	94.0273	83.3502	89.5727	90.6815	83.7975	134.217	152.094	152.094	122.219	79.9622	90.5536	123.669	96.6813	88.7687	20.682	118.38	96.0406	88.0657	84.1101	117.058	28.3304	0.702355	0.648084	40.2262	37.9142	33.3481	37.3346	44.2263	30.3586	47.4022	45.3849	42.6023	47.0962	49.1843	55.6608	42.5199	45.6163	59.6763
ENSG00000042781	USH2A	usherin [Source:HGNC Symbol;Acc:HGNC:12601]	0.0393625	0	0	0.105997	0.00265202	0.00108869	0.00204363	0.00233162	0	0.00126105	0.00508283	0.0038533	0.00256002	0.00222864	0.00265202	0.00108869	0.00108869	0.00272793	0.00375777	0.00833441	0.00144618	0.00178533	0.000751015	0.0298459	0.00375559	0.00144187	0.00144998	0	0	0.0106045	0	0.06283	0.00127099	0.00259734	0.00136914	0.0115087	0.00666988	0.00203364	0	0.0123652	0.0056847	0	0.00140113	0	0	0	0.00123542
ENSG00000042832	TG	thyroglobulin [Source:HGNC Symbol;Acc:HGNC:11764]	0	0.386255	0.0737305	0.170847	0.0390818	0.0140382	0.0357629	0.0279176	0.0170501	0.0209065	0.0124839	0.0307583	0.0495154	0.0266846	0.0390818	0.0140382	0.0140382	0.0628132	0.112484	0.151333	0.0372957	0.0197323	0.0166011	0.284056	0.0115301	0.0637448	0.0186968	0.0216385	0.00881892	0.175808	0	0.0496018	0.0327777	0.0693753	0.0100883	0.0514855	0.017201	0.0374612	0.0835351	0.0936412	0.0602121	0.0733897	0.139374	0.115449	0.202675	0.0221904	0.0386874
ENSG00000042980	ADAM28	ADAM metallopeptidase domain 28 [Source:HGNC Symbol;Acc:HGNC:206]	0	0	0.00658299	0.087166	0.00581567	0	0.00224076	0.00511305	0.00507437	0.00553075	0.00371541	0.0281666	0.0280696	0.00488722	0.00581567	0	0	0.00299107	0.0803447	0.140992	0.0095141	0.00391509	0.019763	0.239982	0.00549047	0.0379428	0.0127188	0.0676195	0.00419943	0.0697642	0.17065	0.334611	1.19013	0.387312	2.03865	0.822026	1.09699	0.287645	0.176792	0.207888	0.162059	0.258742	0.162846	0.19791	0.137089	0.184918	0.0866934
ENSG00000043039	BARX2	BARX homeobox 2 [Source:HGNC Symbol;Acc:HGNC:956]	0	0	0	0	0	0	0	0	0	0	0	0	0	0	0	0	0	0	0	0	0	0	0	0.320503	0	0	0	0.00822677	0	0	0	0	0.220752	5.79906	0.0613676	1.35408	0.919291	8.0669	0.275248	0.377184	0.422011	0.412093	0.431759	0.772511	0.32223	0.547442	0.532971
ENSG00000043093	DCUN1D1	defective in cullin neddylation 1 domain containing 1 [Source:HGNC Symbol;Acc:HGNC:18184]	2.75069	0.98298	3.73697	3.03607	4.49307	4.50635	3.97545	4.08665	5.77054	3.7104	5.52201	5.15061	5.03927	4.67761	4.49307	4.50635	4.50635	4.36566	3.77635	4.36813	3.78978	3.98218	5.17005	1.90377	3.93361	3.38832	3.66894	3.89798	4.01465	4.75651	5.54871	2.6475	6.09436	5.1444	6.25127	5.70315	5.90535	4.54595	6.98282	6.56105	6.00036	6.30907	5.74837	6.07144	5.9646	6.12763	4.7583
ENSG00000043143	JADE2	jade family PHD finger 2 [Source:HGNC Symbol;Acc:HGNC:22984]	1.52548	1.5739	3.90357	1.48543	4.34695	4.0798	6.83311	6.38495	5.99556	7.02438	5.95169	2.85599	2.90993	3.61828	4.34695	4.0798	4.0798	3.88237	4.56396	2.43483	4.40163	4.76297	5.1641	11.3188	7.57879	5.99901	3.52513	3.77404	6.61969	2.99422	3.02929	2.32935	4.40143	2.76093	3.93406	2.33133	2.58673	5.41485	2.0216	2.1165	1.78214	1.8579	1.63483	1.89192	1.87154	1.78405	2.29814
ENSG00000043355	ZIC2	Zic family member 2 [Source:HGNC Symbol;Acc:HGNC:12873]	1.62572	0	0	0	0	0	0	0	0	0	0	0.0557009	0.103088	0	0	0	0	0	0	0.00737615	0	0	0	0.215717	0	0	0.0269486	0.02729	0	0	10.2446	5.94984	0.015748	0.016091	0.0169641	0.0101855	0	0	0	0	0.0176088	0	0	0	0.0154914	0	0.0229608
ENSG00000043462	LCP2	lymphocyte cytosolic protein 2 [Source:HGNC Symbol;Acc:HGNC:6529]	1.33711	2.64822	0.215276	3.03802	0.0150145	0.0184909	0.130163	0.141905	0.00655031	0.00713943	0.00959217	0.145437	0.155806	0.0567785	0.0150145	0.0184909	0.0184909	0.07336	0.343054	0.333668	0.0532193	0.0404307	0.165823	1.64749	0.00708743	0.0204079	0.00410454	0.320054	0.254782	0.0600373	15.3649	7.13966	0.00359786	0.00367622	0.0426328	0	0.00377616	0.0201486	0	0.0233352	0	0	0	0	0.0070785	0.00757788	0
ENSG00000043514	TRIT1	tRNA isopentenyltransferase 1 [Source:HGNC Symbol;Acc:HGNC:20286]	5.75899	3.47769	7.82857	3.36687	10.5068	9.93421	8.00994	7.83702	8.00047	6.89445	6.05358	8.14982	8.75258	7.01895	10.5068	9.93421	9.93421	8.65446	8.75316	13.5048	8.20731	7.16252	8.91749	4.63478	7.21054	6.13989	6.74386	6.41095	8.33155	8.7374	5.09346	2.21171	6.41052	5.75012	5.10275	5.24129	12.2443	14.9707	5.77146	5.39557	4.95742	4.54281	5.32986	5.82987	5.60327	5.52446	5.73641
ENSG00000043591	ADRB1	adrenoceptor beta 1 [Source:HGNC Symbol;Acc:HGNC:285]	0	0.115932	0.0215764	0	0.0571844	0.023475	0.00734431	0	0.18295	0.181276	0.146132	0.563145	0.450805	0.00800918	0.0571844	0.023475	0.023475	0.0588212	0	0	0.166312	0.0641605	0.00539793	1.16197	0.206949	0.0310904	11.86	17.6671	0.110113	0.15244	1.53814	0.83867	0.0639469	0.410706	0.334585	0.980811	0.0287639	0.0803925	0	0.128375	0.0612884	0	0.0100707	0.162167	0.0449322	0.0962043	0.115435
ENSG00000044012	GUCA2B	guanylate cyclase activator 2B [Source:HGNC Symbol;Acc:HGNC:4683]	0	0	0	0	0	0	0	0	0	0	0	0	0	0	0	0	0	0	0	0	0	0	0	0.25629	0	0	0	0	0	0	0	0	0	0	0	0.0564722	0	0	0	0	0	0	0	0	0	0	0
ENSG00000044090	CUL7	cullin 7 [Source:HGNC Symbol;Acc:HGNC:21024]	11.2346	16.1615	14.405	21.2896	8.84148	9.35354	12.7254	12.6624	13.4814	16.8993	8.37705	15.8041	15.675	9.86602	8.84148	9.35354	9.35354	14.3525	16.5258	11.2054	10.1697	17.3097	12.508	5.23792	12.3564	11.2111	14.7874	11.1334	10.0963	4.90703	0.850614	1.11192	13.0639	17.4036	8.67013	12.7296	15.67	31.6616	19.5614	21.2952	20.9301	17.7433	15.734	16.5831	14.6323	14.1868	16.5424
ENSG00000044115	CTNNA1	catenin alpha 1 [Source:HGNC Symbol;Acc:HGNC:2509]	57.3763	68.6978	83.6105	42.0622	84.6222	82.3032	92.6787	94.6875	83.8524	77.1027	82.8713	84.9724	85.8808	85.335	84.6222	82.3032	82.3032	89.3566	79.1424	52.2422	93.5607	100.186	95.3755	40.7263	75.6573	78.3307	85.4217	85.1741	84.6994	50.3619	21.0086	21.8449	84.2396	64.6794	75.445	57.642	83.0642	128.855	52.3961	53.5325	58.711	55.816	54.8374	53.1303	60.4461	62.777	63.9332
ENSG00000044446	PHKA2	phosphorylase kinase regulatory subunit alpha 2 [Source:HGNC Symbol;Acc:HGNC:8926]	2.29453	2.41773	2.58848	3.34016	1.73465	1.71843	1.48755	1.50389	1.98126	2.41149	2.31645	2.33952	2.2646	2.03979	1.73465	1.71843	1.71843	1.96706	2.35335	1.98749	1.94112	1.89355	1.92909	3.89757	2.37402	3.4122	2.32492	1.97421	2.12241	1.18012	2.34175	1.87542	3.57647	2.84622	2.91049	2.8154	4.47173	5.771	3.62188	3.5322	3.27286	2.87111	2.87348	3.34211	3.10647	2.85749	2.67111
ENSG00000044459	CNTLN	centlein [Source:HGNC Symbol;Acc:HGNC:23432]	1.07	0.866941	2.28856	1.89087	1.50898	1.51939	1.60786	1.4736	2.71476	2.22737	2.92036	2.20916	2.11852	2.25735	1.50898	1.51939	1.51939	2.06535	2.08417	2.23761	1.8012	2.02506	1.37244	1.92685	1.74711	1.25868	1.51569	1.3961	2.33363	3.38054	7.1754	4.57478	0.612469	0.633029	0.380635	0.609434	1.21642	1.13828	0.987571	0.715538	0.724352	0.735568	0.797235	0.896743	0.627982	0.873226	0.796822
ENSG00000044524	EPHA3	EPH receptor A3 [Source:HGNC Symbol;Acc:HGNC:3387]	0	0	0.0030745	0	0	0.00669006	0.00313954	0	0.00710975	0	0.0052057	0.00789288	0.00393286	0	0	0.00669006	0.00669006	0.00419081	0	0.0109747	0	0	0	2.00981	0.0423101	0.00886034	0	0	0	0.0325824	7.05344	14.5888	0.0156206	0.474833	0	0.358659	0.073776	0.340537	0.0464446	0.0844272	0.209596	0.117703	0.28413	0.123241	0.215125	0.0370128	0.0911002
ENSG00000044574	HSPA5	heat shock protein family A (Hsp70) member 5 [Source:HGNC Symbol;Acc:HGNC:5238]	115.664	138.378	244.545	76.9621	422.507	406.478	223.929	228.398	1464.04	485.029	343.819	270.435	271.519	416.127	422.507	406.478	406.478	383.693	129.383	183.919	378.987	333.471	205.524	121.292	294.668	179.815	120.873	136.35	202.338	70.2778	69.8243	52.0424	334.51	299.015	321.491	309.826	119.994	168.546	198.55	216.635	219.867	239.887	262.011	232.693	254.382	262.201	265.094
ENSG00000046604	DSG2	desmoglein 2 [Source:HGNC Symbol;Acc:HGNC:3049]	5.25942	3.25944	0.00331489	9.39306	0.0131783	0.0144263	0.0406203	0.0231723	0.00766566	0	0.0224509	1.12332	1.28059	0.0147659	0.0131783	0.0144263	0.0144263	0	0.00311215	0.00394428	0	0	0	1.56548	0.0207356	0.0238828	4.25104	2.15488	0.00951589	0.0702601	0	0	135.595	166.142	164.789	119.464	96.112	104.19	122.186	116.558	117.969	107.17	109.589	119.565	119.042	127.192	120.266
ENSG00000046647	GEMIN8	gem nuclear organelle associated protein 8 [Source:HGNC Symbol;Acc:HGNC:26044]	1.88694	0	6.44187	2.01755	6.6744	7.1837	6.94986	7.08109	6.79262	7.32886	5.14549	7.12793	7.28747	6.59865	6.6744	7.1837	7.1837	7.82314	9.67183	8.69233	7.69524	7.77811	6.8234	2.609	8.04856	8.13579	7.23706	7.51508	8.22152	3.31924	1.15205	4.17619	3.1611	2.80148	3.47471	3.6579	9.47929	6.67503	8.19471	7.7407	9.04095	7.32404	8.14299	7.83619	7.13939	7.09955	6.98133
ENSG00000046651	OFD1	OFD1, centriole and centriolar satellite protein [Source:HGNC Symbol;Acc:HGNC:2567]	4.36982	3.64519	2.47167	4.09751	2.1345	2.11507	2.66575	2.86577	4.59642	2.99489	3.06989	3.98745	3.8976	2.04998	2.1345	2.11507	2.11507	2.31457	3.47888	4.47515	2.75224	3.99227	4.40392	3.80639	2.46681	2.61827	2.73073	2.95744	2.85861	3.15335	11.493	6.90387	8.9396	6.82756	10.162	7.05306	7.57908	7.35344	14.1441	14.8166	13.6698	13.6454	12.1548	11.823	13.181	13.506	13.9794
ENSG00000046653	GPM6B	glycoprotein M6B [Source:HGNC Symbol;Acc:HGNC:4461]	0	0.815955	0.0216943	1.53203	0.138951	0.0550742	0.173534	0.189563	0.00836131	0.10936	0.0183663	0.389857	0.467143	0.249641	0.138951	0.0550742	0.0550742	0.113356	0.315695	0.197902	0.0783844	0.0580599	0.0651291	0.485303	0.185462	0.135461	0.0314361	0.0689744	0.0138393	0.0766361	20.1754	34.9625	0.275555	1.42186	0.742088	3.17237	2.13534	5.25405	1.01048	0.848924	0.847319	0.980037	1.35684	0.942086	1.12492	0.894751	0.602646
ENSG00000046889	PREX2	phosphatidylinositol-3,4,5-trisphosphate dependent Rac exchange factor 2 [Source:HGNC Symbol;Acc:HGNC:22950]	1.56194	1.53609	6.96509	5.36272	5.79318	5.60247	1.57958	1.66339	6.1625	7.84263	8.82257	13.8639	12.9258	7.15372	5.79318	5.60247	5.60247	4.91518	8.53931	5.56011	8.48247	6.89207	4.15596	9.50837	5.30743	5.81384	8.39624	5.32131	3.79239	10.7122	15.4837	31.9327	0.060521	0.0265025	0.0349258	0.0810834	0.914237	0.312988	0	0	0	0	0	0.00426332	0	0.00227625	0
ENSG00000047056	WDR37	WD repeat domain 37 [Source:HGNC Symbol;Acc:HGNC:31406]	12.1779	7.83609	8.57989	6.72516	8.35062	8.48624	13.2588	13.8466	7.64274	7.27857	8.23729	7.75814	7.66182	8.48802	8.35062	8.48624	8.48624	9.08909	8.22883	9.20745	9.71037	10.3176	12.4379	6.76296	13.3391	16.9686	10.7347	13.048	8.67859	5.03653	2.96241	2.53825	6.3222	8.16903	5.01351	6.09783	3.84975	5.82099	7.50357	8.03458	7.71847	7.70552	6.63936	7.2757	8.12304	8.81742	7.86967
ENSG00000047188	YTHDC2	YTH domain containing 2 [Source:HGNC Symbol;Acc:HGNC:24721]	2.16419	2.93568	7.70797	3.76798	6.04109	5.58325	8.18295	8.78574	6.2735	6.39781	7.56145	7.89718	7.49627	7.39843	6.04109	5.58325	5.58325	5.80542	13.5861	10.2008	6.05118	9.22019	7.57486	4.63052	6.09014	5.75703	5.94611	6.37221	6.50972	6.99652	3.61464	5.39439	4.1133	4.12902	3.51984	3.95864	5.16438	3.8652	2.82765	2.71419	2.46538	2.86448	3.19565	3.11076	2.92745	3.33192	3.48991
ENSG00000047230	CTPS2	CTP synthase 2 [Source:HGNC Symbol;Acc:HGNC:2520]	2.14854	4.38203	5.00504	11.6371	4.54996	4.27857	3.47574	3.73993	5.76123	4.99816	5.22719	5.26293	5.18765	4.6198	4.54996	4.27857	4.27857	5.07105	8.69161	6.59783	3.972	5.39515	5.2825	2.96199	3.88554	5.01726	4.36016	4.13124	4.52555	5.48571	2.17207	4.50954	8.20202	5.5001	7.49024	5.59859	18.1751	11.4169	15.6626	15.8047	16.7134	12.968	12.7545	13.4769	12.875	14.5056	13.338
ENSG00000047249	ATP6V1H	ATPase H+ transporting V1 subunit H [Source:HGNC Symbol;Acc:HGNC:18303]	3.5416	2.53426	13.4766	4.91082	12.805	11.9869	16.7297	16.5652	8.80024	8.94143	8.88024	11.8342	12.1803	12.7315	12.805	11.9869	11.9869	10.413	10.5442	9.69408	11.6175	13.8097	16.9615	6.67331	11.3022	10.5895	12.7462	13.511	11.6727	6.32286	7.83768	5.56868	9.92337	12.3474	11.0041	12.6113	9.65738	9.33988	17.0616	17.059	15.997	15.7481	16.5503	16.2755	16.6624	18.0482	17.7683
ENSG00000047315	POLR2B	RNA polymerase II subunit B [Source:HGNC Symbol;Acc:HGNC:9188]	5.28902	6.55789	35.8017	9.71495	42.8626	38.4147	35.3163	39.7462	41.8619	31.7399	50.3509	28.972	28.3518	46.3161	42.8626	38.4147	38.4147	39.9564	31.5912	32.5948	42.7117	36.3184	34.7257	10.674	34.5147	31.02	23.1931	26.727	42.5829	43.5205	7.50417	10.0122	35.1304	34.1129	32.2197	33.6625	24.4202	26.0592	29.2715	30.0019	30.002	29.8033	27.8406	27.8771	29.1576	32.6053	30.3606
ENSG00000047346	FAM214A	family with sequence similarity 214 member A [Source:HGNC Symbol;Acc:HGNC:25609]	6.07511	4.84423	5.59311	4.28325	2.95917	2.83827	4.08325	4.12861	5.17843	3.54273	3.66793	8.53217	8.16108	4.02295	2.95917	2.83827	2.83827	4.30978	4.97475	4.00296	4.1111	6.36355	4.44999	6.08991	3.7023	5.79491	7.33353	7.47544	3.76234	4.93211	4.34157	12.6548	2.2373	4.24973	2.29014	4.49199	2.06717	1.60114	1.61837	1.16052	1.28047	1.46692	1.11046	1.23394	1.24906	1.35114	1.29862
ENSG00000047365	ARAP2	ArfGAP with RhoGAP domain, ankyrin repeat and PH domain 2 [Source:HGNC Symbol;Acc:HGNC:16924]	0	0	0.214636	0.0218616	0.0481337	0.0592787	0	0	0.00381803	0.0582598	0.0587061	0.0381472	0.0380159	0.0753829	0.0481337	0.0592787	0.0592787	0.0270062	0.0418517	0.041255	0.00954472	0.0147288	0.00247832	1.92877	0.00206555	0.00713718	0.00239244	0.00484551	0.00947914	0.262458	4.20509	3.036	2.61929	2.29921	2.40139	1.49472	0.937643	1.79014	1.92672	2.32813	2.43637	3.28936	2.81583	3.17054	3.22852	2.7584	2.59694
ENSG00000047410	TPR	translocated promoter region, nuclear basket protein [Source:HGNC Symbol;Acc:HGNC:12017]	28.3217	28.2546	18.7962	16.9618	17.6225	15.5261	15.9805	18.0912	28.0054	21.8012	25.8504	18.9574	18.178	20.3024	17.6225	15.5261	15.5261	20.4302	19.1035	18.1897	17.9325	17.97	18.2035	11.3154	16.4188	16.8185	18.1578	17.8027	21.1416	36.2542	12.3073	16.6768	21.2323	21.1363	19.6734	17.534	21.1217	18.6003	13.2104	13.8266	13.8658	12.7851	11.7486	11.2596	13.9091	12.1012	14.5252
ENSG00000047457	CP	ceruloplasmin [Source:HGNC Symbol;Acc:HGNC:2295]	0	0	0	0.372391	0.00372686	0	0.0143595	0.00982979	0	0.00708855	0.0047619	0.00722	0	0.00313188	0.00372686	0	0	0	0.00528075	0.0435027	0	0	0.00211079	4.14529	0.00703692	0.00810498	0.0203764	0.00825384	0	0.0298047	2.13248	0.958624	0.0500111	0.0584003	0.00384809	0.00924175	0.074985	0.165755	0.024783	0.0193074	0.011983	0	0.027566	0	0.0140561	0.0188097	0.0277779
ENSG00000047578	KIAA0556	KIAA0556 [Source:HGNC Symbol;Acc:HGNC:29068]	6.8749	5.07083	2.56909	3.97103	1.61191	1.49455	3.10102	3.53802	3.00688	2.5082	1.97435	3.64766	3.4956	1.79831	1.61191	1.49455	1.49455	2.71862	4.34547	2.53034	2.45815	3.61834	3.83434	3.33617	2.60275	2.93736	3.69843	3.73913	2.48441	1.9114	1.30478	0.733665	3.86256	3.52479	4.24119	3.5871	2.74272	3.42258	2.34707	2.39001	3.12157	2.30913	2.29641	2.05965	2.38984	2.57807	2.37436
ENSG00000047579	DTNBP1	dystrobrevin binding protein 1 [Source:HGNC Symbol;Acc:HGNC:17328]	8.28678	7.9112	10.0848	7.03277	7.33235	7.98043	8.37583	7.73892	6.6698	5.76999	6.03332	7.73242	7.8004	6.38638	7.33235	7.98043	7.98043	6.88239	10.4211	8.23169	5.96607	10.8558	8.05842	3.54272	6.24945	6.62641	8.07631	7.07368	9.52129	3.49125	4.18283	3.19625	6.62675	5.03468	4.82953	4.8936	5.70931	6.20334	6.10226	5.19711	6.19711	7.11424	6.844	7.3186	6.18277	7.38337	7.22983
ENSG00000047597	XK	X-linked Kx blood group [Source:HGNC Symbol;Acc:HGNC:12811]	0	0	0.0157658	0.156567	0.0365613	0.0214413	0.00804968	0.0229601	0.0455729	0.00993432	0.0734097	0.0252963	0.0151256	0.0307244	0.0365613	0.0214413	0.0214413	0.0268627	0.0111011	0	0.0626604	0.0281291	0.0354982	0.0881705	0.00493098	0.0056794	0.0114227	0.00578371	0.0113145	0	0.229891	0.707091	0.180228	0.184153	0.09168	0.310847	0.656803	0.304392	0	0.00541171	0.0559789	0	0.0165568	0.083934	0.0590972	0.121261	0.0097324
ENSG00000047617	ANO2	anoctamin 2 [Source:HGNC Symbol;Acc:HGNC:1183]	1.63455	0.158635	2.32912	1.21623	1.26501	1.22777	0.425431	0.496849	1.8965	4.50208	1.60522	4.24028	4.19211	1.35896	1.26501	1.22777	1.22777	1.89146	2.99049	2.58398	4.13422	4.40139	1.97705	1.13337	0.984966	1.63079	1.78257	1.58854	1.48161	2.88549	4.52831	4.56094	0.291671	0.114952	0.152609	0.0646789	0.975229	0.320014	0.0619447	0.0900826	0.0745455	0.0401881	0.0183735	0.0534206	0.0204943	0.0658203	0.036451
ENSG00000047621	C12orf4	chromosome 12 open reading frame 4 [Source:HGNC Symbol;Acc:HGNC:1184]	1.14399	1.13845	5.00205	3.6857	5.85224	5.57779	5.5703	6.02613	6.61943	3.94247	6.73191	5.87671	6.06906	7.32372	5.85224	5.57779	5.57779	5.02306	4.96524	5.86772	6.69484	4.8329	6.5979	2.30277	4.53746	3.84927	3.14249	3.90168	4.98911	8.27729	7.10802	3.39119	3.72026	5.12769	2.88772	4.73728	4.05416	2.95095	4.67038	5.00834	4.06545	5.16597	5.32864	4.79827	4.49021	4.89591	3.43661
ENSG00000047634	SCML1	Scm polycomb group protein like 1 [Source:HGNC Symbol;Acc:HGNC:10580]	1.12576	3.42968	2.71374	3.16328	3.83358	3.70793	3.37342	3.37042	4.41098	2.19216	2.99583	4.90165	5.03279	4.45199	3.83358	3.70793	3.70793	2.21843	4.4472	7.11088	2.91321	2.20446	4.89717	7.84927	4.49716	3.00672	3.00741	2.95239	3.66114	3.48118	9.28944	8.37074	1.44136	1.63746	1.97658	2.83965	2.41846	1.39587	0.559192	0.794409	0.387013	0.548758	0.61676	0.771527	0.741585	0.659089	0.456251
ENSG00000047644	WWC3	WWC family member 3 [Source:HGNC Symbol;Acc:HGNC:29237]	31.7315	19.7596	20.4528	18.9431	8.85988	8.84642	12.347	12.5142	17.342	16.4082	17.0735	14.0541	14.0537	11.5985	8.85988	8.84642	8.84642	14.9991	13.7508	8.24704	12.9852	24.4598	13.5191	27.8882	14.3689	14.0437	12.7184	13.2223	19.2149	9.44526	5.55171	6.33872	13.3319	13.918	16.3308	14.5158	14.354	15.9591	17.1165	19.0885	18.8972	18.7941	18.2026	18.7375	16.6321	18.1103	19.0766
ENSG00000047648	ARHGAP6	Rho GTPase activating protein 6 [Source:HGNC Symbol;Acc:HGNC:676]	0.648328	0.838942	0.921216	0.447946	0.0931087	0.0821074	0.542102	0.530572	0.186552	0.0852676	0.0749053	0.0634664	0.0699056	0.353548	0.0931087	0.0821074	0.0821074	0.173812	0.451981	0.656436	0.109069	0.390011	0.230468	1.87578	0.130225	0.809951	0.0980425	0.0954661	0.216639	0.193048	3.18745	1.93743	0.0793291	0.0945663	0.049849	0.0726869	0.579354	0.647871	0.727263	0.664584	0.620921	0.729263	0.652246	0.511789	0.510491	0.466444	0.395182
ENSG00000047662	FAM184B	family with sequence similarity 184 member B [Source:HGNC Symbol;Acc:HGNC:29235]	0	0.349633	0	0	0.0205309	0.0438269	0.0348062	0.0288808	0	0.0507652	0	0.0517066	0.0118912	0.0207039	0.0205309	0.0438269	0.0438269	0.029566	0.0320003	0.0921741	0.013435	0.0221141	0.0255819	0.0924223	0.0116297	0.0580445	0.0404107	0.0318287	0.00296503	0.0328383	0.0602443	0.0833838	0.0157432	0.0361938	0.00423975	0.0356384	0.0165234	0.00314873	0.0156031	0.0382906	0.0132026	0.0237255	0.0216941	0.0271708	0.0193585	0.00828966	0.0076513
ENSG00000047849	MAP4	microtubule associated protein 4 [Source:HGNC Symbol;Acc:HGNC:6862]	33.4002	43.8923	27.569	24.8369	34.9229	34.1811	40.238	41.4209	42.6937	33.2673	42.2085	35.2379	34.8514	34.6752	34.9229	34.1811	34.1811	30.1463	22.0488	14.6494	42.6127	43.2813	41.5745	24.6152	40.5237	37.8911	37.0099	42.2765	43.4013	20.8389	23.7873	30.4112	52.5793	57.2103	46.6894	57.2976	14.7143	18.9644	24.3996	26.4501	25.7297	27.5677	29.2508	28.7326	28.7576	29.0488	32.6149
ENSG00000047932	GOPC	golgi associated PDZ and coiled-coil motif containing [Source:HGNC Symbol;Acc:HGNC:17643]	8.77862	6.0033	11.2838	10.5673	9.53571	9.06882	11.4727	11.4106	15.164	10.1302	11.591	17.6141	16.7537	11.5979	9.53571	9.06882	9.06882	10.1773	13.4658	12.0598	10.7716	11.32	9.95962	7.7252	9.99537	9.34669	8.12718	9.59642	10.7421	11.6997	4.56865	6.68137	18.5448	46.287	15.2754	33.1967	15.1195	13.8315	15.4718	13.0883	13.9416	15.1611	14.6824	15.7787	12.3261	13.771	13.0499
ENSG00000047936	ROS1	ROS proto-oncogene 1, receptor tyrosine kinase [Source:HGNC Symbol;Acc:HGNC:10261]	0	0	0.00261191	0	0	0	0	0	0	0	0.0132674	0	0.00334112	0	0	0	0	0.00356027	0	0.00621565	0	0	0	0.149318	0.00326765	0	0	0	0.00249929	0.0276801	0.40625	0	0.0265407	6.44069	0.0142951	0.304695	0.00696398	0.0159248	0	0	0	0	0	0	0	0	0
ENSG00000048028	USP28	ubiquitin specific peptidase 28 [Source:HGNC Symbol;Acc:HGNC:12625]	3.15208	6.01474	7.39824	5.13083	5.52477	5.16447	5.40412	5.28784	7.52536	7.70028	8.73583	7.64504	7.60036	7.81118	5.52477	5.16447	5.16447	7.07673	8.17187	6.61713	6.85513	6.84957	8.00848	2.48811	6.40982	3.27258	3.35858	2.8799	8.98468	8.02291	2.44148	3.25051	11.5207	6.60758	9.76438	7.42189	15.5642	9.27516	13.1074	12.5915	13.0349	10.3788	9.72122	9.01129	7.88561	7.87562	8.0399
ENSG00000048052	HDAC9	histone deacetylase 9 [Source:HGNC Symbol;Acc:HGNC:14065]	0.719529	1.04177	0.682875	0.22605	0.47185	0.464352	2.8254	2.89112	0.470923	0.127551	0.317965	1.08316	1.10439	0.646383	0.47185	0.464352	0.464352	0.16788	0.137381	0.531046	0.902335	0.772362	0.610448	0.733489	0.210528	0.513077	0.546003	1.12552	0.686103	0.839994	1.75441	0.82036	3.84896	3.40419	9.57045	4.59817	0.663258	1.37792	1.21886	1.54872	1.2868	1.61527	1.68186	1.99799	1.98378	2.46301	2.07612
ENSG00000048140	TSPAN17	tetraspanin 17 [Source:HGNC Symbol;Acc:HGNC:13594]	6.19113	8.43531	13.8657	6.77287	16.7527	17.9882	14.6211	14.0227	10.4819	17.1914	15.3361	19.1466	18.6327	13.0704	16.7527	17.9882	17.9882	19.7744	15.1158	12.3971	18.8396	24.3107	27.7294	7.90209	19.1878	20.2632	18.5356	19.9656	13.8514	5.67093	3.74841	1.6588	15.6677	14.7885	13.0984	13.6278	5.72792	6.43719	15.1766	14.554	14.9653	15.3586	15.0132	15.4271	17.2905	17.6998	18.037
ENSG00000048162	NOP16	NOP16 nucleolar protein [Source:HGNC Symbol;Acc:HGNC:26934]	2.72628	4.04485	6.89709	3.03783	12.4935	14.0953	6.72087	6.94963	7.44418	5.79163	12.0787	5.35606	5.33762	8.05585	12.4935	14.0953	14.0953	7.96475	4.57709	10.6891	9.54321	4.10615	7.54411	2.79779	8.08151	5.77496	4.02054	5.43916	8.53433	6.91419	3.76356	1.47914	3.93403	4.78271	3.36476	4.46456	5.41929	3.85399	4.24198	4.49868	4.11378	5.57737	6.44504	6.29566	5.50033	6.08017	5.24018
ENSG00000048342	CC2D2A	coiled-coil and C2 domain containing 2A [Source:HGNC Symbol;Acc:HGNC:29253]	2.51157	4.69647	3.95222	4.78666	4.30426	4.16204	5.12676	5.0446	3.86167	3.21963	4.23437	1.39207	1.42524	3.80636	4.30426	4.16204	4.16204	4.19211	5.49863	3.35442	3.58704	4.69297	4.76223	2.26645	2.32879	2.75611	0.734927	2.18521	4.39878	4.43144	3.09457	3.48462	1.86409	3.12312	1.66845	2.84126	2.8268	2.68106	2.03088	2.43729	2.09585	2.23086	2.69713	2.26418	2.60226	2.28425	2.50803
ENSG00000048392	RRM2B	ribonucleotide reductase regulatory TP53 inducible subunit M2B [Source:HGNC Symbol;Acc:HGNC:17296]	4.12216	4.70971	35.4241	2.4486	16.4921	15.6651	26.6864	26.6681	20.1502	17.4553	21.2039	20.7366	19.984	24.2382	16.4921	15.6651	15.6651	22.9684	24.3893	16.9603	31.7935	34.0233	35.861	5.80986	13.6034	20.8802	15.6973	19.5813	34.8805	27.4758	1.65385	1.55923	36.9522	39.7634	44.6792	52.5093	7.44508	4.88199	37.7593	36.0139	37.2162	31.1162	25.1065	28.7705	28.522	26.517	25.2832
ENSG00000048405	ZNF800	zinc finger protein 800 [Source:HGNC Symbol;Acc:HGNC:27267]	8.03499	5.13858	5.51145	5.53429	4.63747	4.49346	4.53573	4.16386	6.2825	4.04424	6.54314	5.15586	5.06562	5.5104	4.63747	4.49346	4.49346	4.16186	4.22661	5.36938	4.46393	4.29739	5.47637	8.59273	4.74152	4.84872	5.42518	6.16961	4.8027	8.5961	8.40159	8.57847	4.10312	4.02699	4.1292	3.81195	2.8993	2.69589	4.75774	5.17946	4.34146	4.69189	4.14632	5.02712	4.68686	4.3921	4.76232
ENSG00000048471	SNX29	sorting nexin 29 [Source:HGNC Symbol;Acc:HGNC:30542]	6.85857	4.65478	2.60622	4.52106	1.8243	1.69935	2.86165	3.25645	3.9647	2.70538	2.69381	3.74633	3.66374	2.37239	1.8243	1.69935	1.69935	2.97073	5.64217	2.82012	3.08156	5.35313	6.36841	4.31109	2.86745	3.36547	5.69243	4.08822	2.937	2.25192	2.64829	3.53515	2.28379	2.50324	2.70618	2.71848	1.1549	1.54841	0.624167	0.79797	0.789312	0.734239	0.676457	0.65294	0.721631	0.930451	0.982125
ENSG00000048540	LMO3	LIM domain only 3 [Source:HGNC Symbol;Acc:HGNC:6643]	0	0	0	0.0264605	0	0.00434841	0.0142845	0.011641	0	0	0.0067672	0	0	0	0	0.00434841	0.00434841	0	0	0.00713335	0.00577628	0	0.00149984	0.0496706	0.0275007	0.0201567	0	0.00586482	0	0.0423559	2.60312	5.37756	0.00253827	0.0103742	0.01914	0.00985019	0	0.036552	0.0176097	0.0164628	0.0227056	0.0244816	0.0419726	0.0325425	0.00998766	0.0213846	0.0148033
ENSG00000048544	MRPS10	mitochondrial ribosomal protein S10 [Source:HGNC Symbol;Acc:HGNC:14502]	2.29526	9.09179	34.4061	9.91498	31.5856	29.8157	23.9623	26.24	29.9095	23.7266	33.7384	23.9294	25.0163	33.3548	31.5856	29.8157	29.8157	26.7367	20.4146	23.7902	29.1635	27.9173	24.7062	10.6596	27.301	22.8969	22.8848	20.8201	37.6684	17.417	10.0207	8.98472	18.8864	19.1336	14.8495	16.2178	19.3815	13.7557	21.7788	23.5401	22.9964	21.7125	24.524	23.1088	23.0137	24.078	21.4914
ENSG00000048545	GUCA1A	guanylate cyclase activator 1A [Source:HGNC Symbol;Acc:HGNC:4678]	0	0.98901	0	0	0.0116152	0	0	0	0	0.0441846	0.014841	0.033753	0.0224245	0	0.0116152	0	0	0	0	0.0104293	0	0.0156386	0.00657852	0.17429	0	0.0252601	0.11431	0	0	0	0.340827	0.628982	0.968592	0.15926	1.83493	0.345636	1.49568	2.02185	4.24814	4.16402	4.133	2.48316	2.09872	2.11909	2.70511	3.00147	2.11022
ENSG00000048649	RSF1	remodeling and spacing factor 1 [Source:HGNC Symbol;Acc:HGNC:18118]	6.08538	8.48947	5.70991	7.33615	3.4775	3.16574	4.28518	4.57313	10.301	5.27202	7.1406	5.71282	5.46469	4.40019	3.4775	3.16574	3.16574	5.38599	6.59682	4.4549	4.67817	5.93109	7.45457	4.40676	4.64975	5.41184	4.84535	4.42659	4.84499	6.63141	7.60364	9.56529	7.19628	8.56441	7.38993	8.05792	6.92031	7.3508	2.44852	2.46114	2.38103	2.33769	2.33102	2.3499	2.34068	2.59649	2.48184
ENSG00000048707	VPS13D	vacuolar protein sorting 13 homolog D [Source:HGNC Symbol;Acc:HGNC:23595]	8.72084	7.84636	5.14952	5.42768	1.77219	1.60776	2.24571	2.56576	5.66856	4.35999	4.34828	4.50793	3.96281	2.23332	1.77219	1.60776	1.60776	3.82741	5.39066	2.91425	3.04804	4.93118	3.40187	6.39336	2.9231	3.9589	3.35749	3.41055	3.40266	5.20207	4.84153	8.36492	3.95701	4.86646	4.75616	4.11006	3.60528	2.60961	1.57259	2.09369	2.00999	2.06834	2.062	1.77279	1.78238	1.95062	2.06357
ENSG00000048740	CELF2	CUGBP Elav-like family member 2 [Source:HGNC Symbol;Acc:HGNC:2550]	1.3418	1.23711	13.787	0.990166	5.91963	5.80867	8.74545	8.93927	16.7239	10.4036	12.3584	7.96952	7.91691	7.58021	5.91963	5.80867	5.80867	6.51289	11.0205	6.25655	9.20067	13.6721	10.0891	1.35489	4.96082	8.78474	8.54329	7.10951	11.9629	4.10843	8.99112	10.7853	3.87432	2.01	3.49498	2.71599	0.797523	0.487927	2.58631	3.037	3.18341	2.04317	2.54333	3.25639	2.78833	2.97188	3.04186
ENSG00000048828	FAM120A	family with sequence similarity 120A [Source:HGNC Symbol;Acc:HGNC:13247]	18.8235	20.0178	33.2397	14.8973	36.1215	36.7503	40.5541	36.8281	41.5883	37.9163	52.0371	33.234	33.3637	38.0276	36.1215	36.7503	36.7503	33.9213	20.8205	21.0904	36.9458	28.3875	28.96	20.1982	42.1157	34.1391	28.0617	26.6242	38.1978	31.3625	15.0072	14.282	16.7795	15.4076	15.7253	14.1426	19.6995	15.9102	3.31671	3.44541	3.57608	3.74239	3.71708	4.58482	4.02156	3.2461	3.77329
ENSG00000048991	R3HDM1	R3H domain containing 1 [Source:HGNC Symbol;Acc:HGNC:9757]	4.19016	5.48603	6.00663	6.32972	8.41763	7.98806	5.60311	6.30795	8.71747	7.39297	10.8434	7.05985	7.07543	9.23208	8.41763	7.98806	7.98806	8.12028	5.31729	4.88116	7.87007	6.42459	7.02744	3.39021	7.84942	6.40905	5.78252	4.97513	7.8334	7.51649	31.2159	22.9779	6.25999	7.90015	5.46014	8.25559	8.43009	5.96645	3.55183	3.92743	4.43154	3.52494	3.87066	3.63846	3.69091	4.25016	3.99985
ENSG00000049089	COL9A2	collagen type IX alpha 2 chain [Source:HGNC Symbol;Acc:HGNC:2218]	0	0.478082	0.00494319	2.35632	0.0589546	0.102185	0.156481	0.0806275	0.10288	0.15574	0.0753277	0.114212	0.0758792	0.0385332	0.0589546	0.102185	0.102185	0.141498	0.0742537	0.0470539	0.0785858	0.220489	0.0519403	1.36381	0.0989475	0.227931	0.336657	0.239371	0.0236503	0	0	0.266041	1.80199	0.994396	1.45417	0.609141	1.97696	1.78822	0.510271	0.536183	0.512506	0.529883	0.380689	0.371528	0.592937	0.363669	0.823901
ENSG00000049130	KITLG	KIT ligand [Source:HGNC Symbol;Acc:HGNC:6343]	10.5128	7.83074	11.1157	2.8789	7.48208	6.55327	6.12295	5.95277	7.40824	4.02442	10.8658	12.1445	11.8376	7.38092	7.48208	6.55327	6.55327	3.63973	7.89385	8.36742	14.705	6.68556	25.2397	5.07484	1.8063	3.35321	8.27019	9.18255	18.3797	9.82868	7.26542	5.66795	15.7802	11.997	17.2359	14.3172	4.77345	17.0328	3.92168	3.31177	3.42571	3.29828	2.60678	2.62142	2.0672	1.90403	1.81612
ENSG00000049167	ERCC8	ERCC excision repair 8, CSA ubiquitin ligase complex subunit [Source:HGNC Symbol;Acc:HGNC:3439]	0.999177	0	2.36646	1.96191	2.10371	2.07265	1.66866	1.89887	2.60405	1.93129	3.14671	2.11382	2.10113	2.31001	2.10371	2.07265	2.07265	1.99658	2.09454	2.42791	1.71313	1.90339	2.09065	1.19955	1.76893	1.77512	1.5704	1.90711	2.72217	2.96101	1.3169	0.987302	2.47348	2.54933	2.95411	3.19959	3.01932	2.23694	2.92043	3.28408	2.72968	2.81353	3.02906	3.14467	2.77171	2.96159	2.70739
ENSG00000049192	ADAMTS6	ADAM metallopeptidase with thrombospondin type 1 motif 6 [Source:HGNC Symbol;Acc:HGNC:222]	0	0.386078	1.49217	1.23686	3.34216	3.19483	7.89754	9.47648	4.46977	6.04897	4.78946	3.88299	4.05039	3.21935	3.34216	3.19483	3.19483	4.48582	2.6579	5.66275	3.73852	1.98284	2.82408	16.1929	5.23182	5.92582	2.63771	4.90996	3.24758	10.3308	1.35044	0.945309	1.06783	6.46569	0.262175	3.53392	1.40492	1.89598	10.0918	9.51718	8.59958	5.86482	5.13795	4.83048	3.79173	2.79373	2.75306
ENSG00000049239	H6PD	hexose-6-phosphate dehydrogenase/glucose 1-dehydrogenase [Source:HGNC Symbol;Acc:HGNC:4795]	10.5648	10.7874	16.1626	19.5006	7.13838	6.96735	7.65208	7.68143	15.7201	23.1069	16.3445	9.07057	9.01681	13.9562	7.13838	6.96735	6.96735	12.906	17.8836	7.89476	9.74516	20.314	12.7452	10.2649	13.3985	21.3037	23.7713	21.317	13.256	4.82922	3.16719	1.95489	7.44895	9.69397	9.43988	13.3575	9.01252	13.4733	6.30462	6.027	6.49699	5.68369	5.607	5.23116	4.79154	5.20025	5.53906
ENSG00000049245	VAMP3	vesicle associated membrane protein 3 [Source:HGNC Symbol;Acc:HGNC:12644]	32.7546	29.2405	78.2257	27.3665	79.6229	82.0515	94.3431	95.0179	94.9009	60.2722	87.6627	87.5471	86.637	93.9839	79.6229	82.0515	82.0515	69.5791	81.9356	70.6179	84.3568	97.5735	111.898	37.3089	70.3339	77.0241	84.0073	80.5224	100.804	69.4911	116.068	73.2222	51.9748	59.2819	52.5503	63.2746	32.9344	38.2795	72.9911	71.2602	68.3057	71.7016	69.3619	68.431	78.3455	84.7379	80.3052
ENSG00000049246	PER3	period circadian regulator 3 [Source:HGNC Symbol;Acc:HGNC:8847]	0.398651	0	2.05977	0.670938	0.812479	0.733224	0.783906	0.773353	1.25964	0.740745	1.51858	0.900825	0.881519	0.409097	0.812479	0.733224	0.733224	0.372972	0.996628	0.708426	0.618813	0.913102	0.764406	4.06175	0.370845	0.671728	1.03896	0.977766	1.12973	0.939736	14.2355	17.6125	0.144812	0.746405	0.21146	0.616083	0.601198	1.74036	1.83709	1.71844	1.83873	1.34239	1.27357	1.29803	1.39287	1.16919	1.09166
ENSG00000049247	UTS2	urotensin 2 [Source:HGNC Symbol;Acc:HGNC:12636]	0	0	0	1.21361	0	0	0	0	0	0.144383	0.252181	0	0	0.0127583	0	0	0	0	0.107561	0.0681604	0.248371	0.490586	0.120382	0.17086	0	0	0	0	0	0	0.445492	0.411068	0.0291043	0	0.015676	0	0.106913	0.0349261	0	0	0	0	0	0	0	0	0
ENSG00000049249	TNFRSF9	TNF receptor superfamily member 9 [Source:HGNC Symbol;Acc:HGNC:11924]	0	0	0.0777856	2.74657	0.0214746	0.0564201	0.18203	0.20013	0.0449696	0.0367606	0.00548773	0.0540833	0.0414593	0.0252648	0.0214746	0.0564201	0.0564201	0.0132536	0.0578138	0.100267	0.0608941	0.0578265	0.0194602	0.0805587	0.125698	0.182137	0.154983	0.185483	0.0155066	0.103043	0.0630134	0.174433	3.13282	1.60684	6.51447	1.28338	0.172829	0.204194	1.1465	1.15702	0.846982	1.83142	2.07852	2.11117	1.20275	1.76015	1.36451
ENSG00000049283	EPN3	epsin 3 [Source:HGNC Symbol;Acc:HGNC:18235]	0	0	0	0.05853	0.0292882	0.0192372	0.0135416	0.0154498	0.010222	0.0278533	0.0149689	0.0397178	0	0.00492249	0.0292882	0.0192372	0.0192372	0.0060253	0.0414997	0.0420768	0.0191655	0.0552068	0.557357	0.340597	0.0221204	0.0445861	0.0768633	0.0194593	0.016919	0	0	0	1.7686	2.60454	0.756023	0.944164	6.28765	16.5388	7.92957	8.54547	9.0592	5.99741	4.54309	5.62023	5.29115	5.61122	5.39741
ENSG00000049323	LTBP1	latent transforming growth factor beta binding protein 1 [Source:HGNC Symbol;Acc:HGNC:6714]	42.3647	18.6836	1.92621	21.3161	4.04399	3.40552	8.50255	9.46587	20.8668	17.8356	11.4909	17.2428	16.5782	6.35091	4.04399	3.40552	3.40552	30.4539	9.50987	7.26889	11.4227	15.8498	17.4743	11.1412	8.57791	3.63889	29.6887	13.8246	11.8734	14.5089	5.38884	3.3903	26.8631	37.5095	38.8707	46.4515	22.6928	32.7913	37.9375	37.5721	38.8847	36.1725	36.1566	36.8631	31.1725	29.6754	34.4451
ENSG00000049449	RCN1	reticulocalbin 1 [Source:HGNC Symbol;Acc:HGNC:9934]	11.7305	17.4418	82.4374	11.0559	43.107	42.7461	96.7188	96.9808	124.967	52.1511	54.7999	78.2574	77.4612	66.8807	43.107	42.7461	42.7461	72.3528	45.8101	59.2382	47.97	66.5364	98.4383	6.5014	70.279	50.1881	41.4785	51.5308	106.116	51.2562	4.58295	5.62994	56.4691	76.7918	53.7187	87.9361	24.3749	36.5215	42.9634	43.2836	44.6114	49.0924	47.9311	46.519	47.3378	46.7189	43.6787
ENSG00000049540	ELN	elastin [Source:HGNC Symbol;Acc:HGNC:3327]	0.452402	0	0.053321	0	2.54372	0.348077	0.0192173	0.0182712	0.0507724	0.217402	0.106215	1.02262	1.2157	1.30982	2.54372	0.348077	0.348077	0.0555798	6.52544	3.18344	0.00906617	0.0167884	0.00941627	15.9507	0.0784796	1.54117	8.37186	5.45864	0.00900388	0.0332398	0.060981	0.281345	0.466121	0.390788	0.467785	0.324668	0.301059	0.2996	0.0355363	0.00861307	0.0490017	0	0.0175675	0.035361	0.00391904	0.00839104	0.0348519
ENSG00000049541	RFC2	replication factor C subunit 2 [Source:HGNC Symbol;Acc:HGNC:9970]	2.67717	11.2196	11.48	7.12727	24.6332	25.8284	7.88474	7.84975	9.24973	15.064	22.1719	7.68357	8.40502	21.8787	24.6332	25.8284	25.8284	14.6236	8.46892	13.2952	17.7584	9.35533	10.448	7.35846	13.6655	9.45448	8.88906	8.18458	23.0889	9.34339	7.93906	2.49737	10.4912	5.63686	6.15861	3.82731	28.567	18.7102	10.4445	11.2642	11.1377	12.2505	14.8661	14.2526	13.915	13.1835	13.463
ENSG00000049618	ARID1B	AT-rich interaction domain 1B [Source:HGNC Symbol;Acc:HGNC:18040]	13.2542	13.0388	5.13071	15.1721	4.25865	4.21376	4.06173	4.30958	7.04064	6.377	6.97781	6.14863	5.95475	4.52696	4.25865	4.21376	4.21376	6.09164	7.14656	4.46068	4.81336	6.80374	4.60211	6.92056	4.64443	5.63331	6.86885	6.23298	4.20647	4.67936	4.16225	7.02662	6.09665	5.61374	5.3991	5.11434	5.63987	6.12832	4.73314	4.97363	5.13093	4.15571	4.55611	5.23244	3.75707	3.85941	4.54437
ENSG00000049656	CLPTM1L	CLPTM1 like [Source:HGNC Symbol;Acc:HGNC:24308]	13.1307	11.6523	19.7556	9.24024	26.4364	28.5145	16.9237	15.3018	25.2341	20.1801	19.0272	15.9751	16.7887	23.1394	26.4364	28.5145	28.5145	21.8441	15.6241	12.902	24.2327	23.0927	24.9454	12.7329	23.0085	21.536	19.925	20.8157	16.0142	8.19146	0.79094	1.23509	13.1646	15.2871	13.9672	15.0342	11.6977	12.6498	19.4372	19.3651	20.5736	22.1205	23.3726	22.5754	23.8436	24.8602	26.4346
ENSG00000049759	NEDD4L	neural precursor cell expressed, developmentally down-regulated 4-like, E3 ubiquitin protein ligase [Source:HGNC Symbol;Acc:HGNC:7728]	1.15167	1.1285	3.67996	1.68546	1.68005	1.61065	5.59058	6.03583	3.27914	1.75495	1.97422	5.08308	4.77575	2.01144	1.68005	1.61065	1.61065	1.36377	2.34588	1.43734	1.52876	2.13028	1.46074	3.12908	1.93804	2.7531	4.79016	6.1845	5.72225	1.67273	4.50414	5.65184	10.4333	8.84987	11.96	6.29103	5.58969	4.35256	12.8353	13.4453	13.2154	14.7033	15.2784	15.8383	17.4268	17.1561	17.4018
ENSG00000049768	FOXP3	forkhead box P3 [Source:HGNC Symbol;Acc:HGNC:6106]	0	0	0.0310075	0	0.0410898	0.101208	0.00791587	0	0	0.0488459	0.0262507	0.0497517	0.0495804	0.03453	0.0410898	0.101208	0.101208	0.0316994	0.0363887	0.0553421	0.0224068	0.055323	0.0872704	0.115606	0.0484901	0.0781899	0.0449313	0.0682508	0	0.0821515	0	0	0.108308	0.0905459	0.0318198	0.0509466	0.0930074	0.0866489	0.0292757	0.021287	0.0990872	0.0830958	0.0868353	0.0582626	0.0968581	0	0.0382825
ENSG00000049769	PPP1R3F	protein phosphatase 1 regulatory subunit 3F [Source:HGNC Symbol;Acc:HGNC:14944]	0	3.72523	1.00309	0.325541	0.579922	0.81317	0.938958	0.73328	0.477575	0.793184	0.541166	0.631166	0.742212	0.591378	0.579922	0.81317	0.81317	0.851215	1.34337	0.72549	0.618266	0.868533	0.819283	1.7355	0.818165	0.651848	0.954771	0.75762	0.639896	0.36477	0	0.705702	1.26161	1.51883	1.53397	1.68852	1.76988	2.66819	1.43608	2.2887	2.14397	1.91258	1.72128	1.45364	1.3025	1.63117	1.88195
ENSG00000049860	HEXB	hexosaminidase subunit beta [Source:HGNC Symbol;Acc:HGNC:4879]	9.18624	11.0969	64.4814	6.75621	35.1924	33.9431	39.8307	39.1216	43.7514	30.7328	29.9774	34.1304	33.9508	35.901	35.1924	33.9431	33.9431	30.9447	33.4262	36.2685	41.0974	56.2552	50.5684	19.4666	31.5982	31.4109	27.0809	33.8715	52.0563	35.4486	4.72395	4.35893	14.4485	19.2095	18.8335	24.4521	12.2709	14.164	28.0383	25.9159	29.2404	25.1029	24.1386	21.4881	25.7547	28.9096	26.5234
ENSG00000049883	PTCD2	pentatricopeptide repeat domain 2 [Source:HGNC Symbol;Acc:HGNC:25734]	0.421962	1.28315	1.17882	1.0989	0.983057	0.90294	0.958162	1.12279	1.03008	0.808962	1.33064	1.2479	1.18294	1.06942	0.983057	0.90294	0.90294	1.09892	1.79364	1.26962	0.99137	1.06672	1.10084	0.62726	1.12938	0.954245	0.741185	0.661103	1.4424	1.34619	0.724443	0.850774	0.875577	0.98477	0.644245	1.02408	1.49473	1.27532	1.28355	1.00926	1.24124	1.05043	1.07907	1.099	0.880359	0.899421	1.08527
ENSG00000050030	NEXMIF	neurite extension and migration factor [Source:HGNC Symbol;Acc:HGNC:29433]	0	0	0	0.0231093	0	0	0	0	0	0	0.00591015	0	0.00223253	0.00194354	0	0	0	0	0	0.00830657	0	0	0	0.0867598	0	0	0	0.00256103	0	0	1.52694	1.47157	0.0421192	0.122314	0.016716	0.0602188	0.0279199	0.0336962	0.00439414	0	0	0.0347442	0.00977515	0	0.0283489	0	0
ENSG00000050130	JKAMP	JNK1/MAPK8 associated membrane protein [Source:HGNC Symbol;Acc:HGNC:20184]	3.71112	4.79022	11.42	2.62327	10.8827	10.9417	9.547	9.73279	12.6862	8.57806	10.343	11.2317	10.9155	11.7876	10.8827	10.9417	10.9417	9.57392	9.30438	13.1617	10.5601	9.89732	15.1879	6.63609	8.84606	10.1207	10.8612	11.4556	10.5439	12.2975	9.26269	1.73478	8.95726	11.595	9.48764	12.509	8.38243	6.89757	15.5401	13.9507	13.754	14.3747	15.3764	15.9953	15.9901	15.036	14.0761
ENSG00000050165	DKK3	dickkopf WNT signaling pathway inhibitor 3 [Source:HGNC Symbol;Acc:HGNC:2893]	4.73334	3.46509	159.173	0.214822	23.0579	24.0766	66.7532	70.7636	83.111	77.2091	51.5477	92.7707	91.8702	23.3696	23.0579	24.0766	24.0766	65.5643	28.7306	18.2811	68.9537	105.372	84.1035	7.13762	53.432	74.6626	135.93	142.902	56.5475	34.1291	34.1451	16.4446	24.4607	105.275	25.1843	105.327	5.9424	7.73201	166.091	168.361	172.868	157.259	157.555	170.256	152.923	151.227	156.162
ENSG00000050327	ARHGEF5	Rho guanine nucleotide exchange factor 5 [Source:HGNC Symbol;Acc:HGNC:13209]	0	0	0.091698	0.233496	0.0794517	0.0690693	0.104442	0.0945066	0.0163116	0.0488913	0.0119432	0.0452708	0.0586494	0.0510575	0.0794517	0.0690693	0.0690693	0.0144222	0.135757	0.197234	0.0203888	0.176191	0.113821	0.394479	0.357395	0.360821	0.0817691	0.0776298	0.0641208	0.112129	0.822835	0.506169	2.41456	2.22455	1.83857	0.985109	1.89479	3.4405	2.21103	2.16942	2.18394	2.08472	2.28154	2.08085	1.81557	2.19841	2.53422
ENSG00000050344	NFE2L3	nuclear factor, erythroid 2 like 3 [Source:HGNC Symbol;Acc:HGNC:7783]	1.77302	3.1137	30.5977	1.59859	29.4758	28.6034	19.8586	20.1139	27.2821	26.6502	29.8123	16.3523	15.3509	18.5802	29.4758	28.6034	28.6034	20.4653	12.1098	12.9287	26.8916	17.3443	15.0451	10.5388	27.6463	33.4429	16.2277	24.6535	32.8735	22.1089	4.69449	6.4543	44.9369	20.9836	49.3851	25.3033	6.67607	6.61006	8.87577	9.83978	9.43072	9.4954	11.4683	8.62027	10.6077	11.4594	10.7022
ENSG00000050393	MCUR1	mitochondrial calcium uniporter regulator 1 [Source:HGNC Symbol;Acc:HGNC:21097]	5.81911	4.69618	6.39933	4.93422	6.49141	6.22159	5.47962	5.36771	7.41095	5.67814	6.28663	4.99637	4.80583	6.68869	6.49141	6.22159	6.22159	4.49303	3.98833	5.06682	4.73939	5.42773	4.19014	6.8036	5.50116	4.6325	5.48817	5.24452	7.63724	5.31341	3.35906	3.16028	6.56629	5.87394	6.48007	5.03176	10.1975	11.8489	7.32239	6.96775	8.11683	8.7517	9.26888	9.24682	9.8329	9.23966	10.1802
ENSG00000050405	LIMA1	LIM domain and actin binding 1 [Source:HGNC Symbol;Acc:HGNC:24636]	6.85737	5.96895	35.4774	6.06446	20.614	19.4586	32.649	31.9479	20.8145	15.1953	23.622	25.9758	25.234	25.9972	20.614	19.4586	19.4586	14.8503	17.651	17.9064	26.1017	21.0028	25.3056	36.9615	29.3606	33.8497	17.599	29.8335	47.2383	15.3186	7.32575	11.1302	58.5209	51.5875	54.5869	37.4338	21.3441	41.2562	38.0983	41.8386	41.4742	54.5173	55.7349	54.1129	64.7838	64.3966	71.1318
ENSG00000050426	LETMD1	LETM1 domain containing 1 [Source:HGNC Symbol;Acc:HGNC:24241]	0.892096	1.97399	5.86117	3.55836	3.42594	3.33835	5.87749	6.17468	4.10629	4.12407	2.21175	5.03018	5.02591	3.54572	3.42594	3.33835	3.33835	3.89959	7.89154	7.70661	2.82199	4.58232	3.63562	3.79638	5.40906	5.88202	7.82766	7.40271	4.9314	3.24452	4.16662	4.24134	3.81093	4.28685	3.88181	4.56077	7.45537	6.82355	2.7835	3.01257	2.64274	2.05765	1.64807	1.93884	2.25696	1.7746	2.38131
ENSG00000050438	SLC4A8	solute carrier family 4 member 8 [Source:HGNC Symbol;Acc:HGNC:11034]	0.523746	0.147165	0.481596	0.43822	0.450666	0.393601	0.698055	0.800414	0.839224	1.22392	1.23281	0.266608	0.299267	0.334238	0.450666	0.393601	0.393601	0.654902	0.940709	1.01028	0.971471	1.12395	2.09592	0.187214	0.902329	1.54248	0.317508	0.482296	1.36502	1.60854	1.13158	0.890593	0.489948	0.761296	0.274823	0.656277	1.6507	2.8354	1.7484	1.40867	1.52845	1.2076	1.41101	1.38239	1.31757	0.992247	1.32303
ENSG00000050555	LAMC3	laminin subunit gamma 3 [Source:HGNC Symbol;Acc:HGNC:6494]	1.7715	11.1064	0.00810608	11.6635	0.0537092	0.0235183	0.00827758	0.00314802	0	0.0340519	0.0137251	0.02081	0.0138256	0.0451347	0.0537092	0.0235183	0.0235183	0.0257817	0.00507353	0.0064301	0.0117153	0.0192836	0	0.302223	0.060847	0.0272542	1.04149	0.352882	0.0103421	0	0.682933	0.654399	0.0274563	0.00350679	0.0332738	0.0665932	0.0324191	0.0137285	0.670094	0.912647	0.648552	0.599974	0.488067	0.463706	0.644841	0.672262	0.487053
ENSG00000050628	PTGER3	prostaglandin E receptor 3 [Source:HGNC Symbol;Acc:HGNC:9595]	0	0	0.00425136	0.478487	0	0.00231272	0.00217065	0.00247654	0	0	0.00719835	0	0.00271914	0.0331402	0	0.00231272	0.00231272	0.0753347	0.0199567	0.0177049	0.00307215	0	0.00159539	1.46353	0	0	0	0	0	0	0.867885	0.0953361	0.0215999	0.0689696	0.0319934	0.104777	0.0170027	0.054001	0.0428152	0.0175117	0	0.0130207	0.0208351	0.0133138	0.010624	0.0398072	0
ENSG00000050730	TNIP3	TNFAIP3 interacting protein 3 [Source:HGNC Symbol;Acc:HGNC:19315]	0.0714055	0	0.255945	0	0.0938125	0.0770227	0.278043	0.203024	0	0.0274512	0.101425	0.0419404	0.06966	0.0485142	0.0938125	0.0770227	0.0770227	0.0519603	0.132927	0.0194388	0.023611	0.116592	0.0858297	0.0676775	0.0204384	0.0313874	0.181493	0.551377	0.0156325	0.057711	0	0.439624	0.0553353	0.240297	0.171375	0.187896	0	0.0498031	0.157673	0.089724	0.0232027	0.041696	0.0152503	0.0136431	0.102063	0.145685	0.14119
ENSG00000050748	MAPK9	mitogen-activated protein kinase 9 [Source:HGNC Symbol;Acc:HGNC:6886]	4.41667	2.88093	8.68886	3.58014	6.42507	6.35463	7.48049	7.8619	7.69381	6.71093	7.67407	5.25006	5.31699	7.1804	6.42507	6.35463	6.35463	6.99002	5.97394	5.58916	7.35177	6.72103	7.60987	5.07454	6.44419	6.38884	5.72088	5.44031	9.16494	5.99792	9.17713	6.94706	7.14511	7.0539	9.13909	8.06423	6.99213	6.4916	8.7978	8.72414	7.82019	7.64587	7.43076	7.88758	8.17392	8.29389	7.93527
ENSG00000050767	COL23A1	collagen type XXIII alpha 1 chain [Source:HGNC Symbol;Acc:HGNC:22990]	0	0.737876	0.0286101	1.21225	0.363964	0.348629	0.00584309	0.0066665	0	0.0649	0.0387539	0.0220345	0.0219586	1.28716	0.363964	0.348629	0.348629	0.21839	1.7298	2.31487	0.00826978	0.0306274	0	3.08627	0.0143172	0	0.0663319	0.0251896	0.0219012	0	0	0.205305	0.0508758	0.445575	0.140926	0.291448	1.21287	0.680299	0.252114	0.314259	0.373832	0.184011	0.200304	0.265207	0.107243	0.130117	0.23313
ENSG00000050820	BCAR1	BCAR1, Cas family scaffold protein [Source:HGNC Symbol;Acc:HGNC:971]	24.0092	28.9382	31.53	16.7849	51.5086	60.3483	36.3567	28.5346	24.3301	63.946	46.296	41.2182	41.8399	35.2089	51.5086	60.3483	60.3483	41.8384	14.8375	11.6808	49.2297	33.6063	26.8591	14.0369	53.5146	51.2251	73.1119	72.4831	50.1237	2.91425	0.2608	0.0601621	25.6057	22.9224	21.2479	20.5082	7.77896	12.5814	29.6445	30.7733	32.7561	35.5133	36.5704	36.1328	36.2507	36.6699	38.7592
ENSG00000051009	FAM160A2	family with sequence similarity 160 member A2 [Source:HGNC Symbol;Acc:HGNC:25378]	5.11297	6.56478	4.18962	4.24525	5.29355	5.57647	5.43742	5.25469	3.15602	6.38832	4.13745	8.45881	8.33547	5.32174	5.29355	5.57647	5.57647	5.51594	7.44779	7.63487	5.46021	5.65847	8.80575	15.6688	5.2252	6.30546	7.31404	5.88086	5.02055	1.74478	2.02164	4.35267	5.28853	5.80857	5.89257	5.5739	6.22639	6.50269	7.81582	7.21585	6.87953	6.3229	7.57724	6.60498	6.96176	7.17472	6.99665
ENSG00000051108	HERPUD1	homocysteine inducible ER protein with ubiquitin like domain 1 [Source:HGNC Symbol;Acc:HGNC:13744]	5.89783	8.34101	15.0302	6.00842	9.03032	8.94721	12.4338	11.909	37.4541	16.0572	8.34367	15.6396	16.2783	11.6844	9.03032	8.94721	8.94721	12.8589	9.42843	9.29241	12.7193	15.1056	15.1703	47.8259	14.4563	13.0714	16.871	17.0029	8.57746	8.8585	96.5809	97.1515	16.7753	26.1398	21.8233	27.6513	15.3673	9.44054	23.0098	22.3146	22.1495	26.2105	29.6457	29.5778	31.517	30.6683	32.017
ENSG00000051128	HOMER3	homer scaffold protein 3 [Source:HGNC Symbol;Acc:HGNC:17514]	9.67092	8.40898	20.0695	6.58995	16.329	18.4561	17.3101	14.0418	18.872	36.6424	14.2647	29.9022	28.7024	11.7256	16.329	18.4561	18.4561	28.9012	34.1655	14.4621	21.2146	44.9654	36.8086	4.14333	19.2868	23.4497	41.8803	27.5935	21.2181	7.37136	0	0	5.0496	6.82496	6.33384	6.01964	3.0616	4.5638	11.8058	11.8802	12.57	12.3687	11.7294	12.9119	11.096	13.4909	14.3324
ENSG00000051180	RAD51	RAD51 recombinase [Source:HGNC Symbol;Acc:HGNC:9817]	3.7099	8.36112	2.06809	2.49754	12.8993	11.734	3.01298	2.73907	2.8975	4.55037	7.12878	3.96894	3.93804	11.1175	12.8993	11.734	11.734	5.17885	1.32813	4.64896	7.7108	3.17302	3.36218	0.251158	5.52855	2.51407	2.98699	2.15495	7.69005	2.57005	0.392913	0.362553	3.95308	0.979193	2.27665	0.409525	7.83995	5.72954	5.38498	4.14368	5.3291	6.75688	8.66853	6.89422	6.99457	6.03728	6.27098
ENSG00000051341	POLQ	DNA polymerase theta [Source:HGNC Symbol;Acc:HGNC:9186]	0.830067	1.90007	0.69416	0.549173	2.02777	1.77885	0.833674	1.03	1.2115	1.8734	2.62419	1.24408	1.25655	3.09936	2.02777	1.77885	1.77885	1.82694	0.559481	2.1584	2.1516	0.59978	0.466924	0.135643	1.39823	0.572467	0.676907	0.435634	2.47519	3.84016	0.0424402	0.372028	0.898339	0.240808	0.663063	0.14705	4.02461	2.06291	0.994765	1.12394	1.01999	1.21343	1.23179	1.03088	1.35556	0.735815	0.916316
ENSG00000051382	PIK3CB	phosphatidylinositol-4,5-bisphosphate 3-kinase catalytic subunit beta [Source:HGNC Symbol;Acc:HGNC:8976]	2.60487	3.11793	5.62775	2.14588	4.97408	4.78346	4.90067	4.8878	9.01861	5.29698	7.43098	6.7977	6.52017	5.77222	4.97408	4.78346	4.78346	4.44305	3.33013	3.6576	5.18309	4.21131	7.31171	2.99513	5.39902	4.81734	5.92393	4.61814	6.76826	2.82553	1.98198	2.62602	6.21194	4.75618	7.47134	5.4114	4.18158	4.16486	3.19185	3.3485	3.8201	3.66257	3.74792	3.57557	3.5959	3.91951	4.05658
ENSG00000051523	CYBA	cytochrome b-245 alpha chain [Source:HGNC Symbol;Acc:HGNC:2577]	23.5634	28.2771	10.0548	13.0304	11.0563	12.4957	16.3345	12.8966	3.34994	12.3402	7.16176	15.1425	16.529	7.16068	11.0563	12.4957	12.4957	10.2563	4.60802	3.05461	11.1131	6.32523	8.62913	15.2838	5.51342	18.2228	31.9653	30.2625	11.4637	0.38866	0.118838	0	35.5658	23.7192	34.9838	22.2851	20.3387	20.9751	37.0035	35.1139	36.3654	37.89	38.9935	42.1272	40.4623	41.3955	47.4596
ENSG00000051596	THOC3	THO complex 3 [Source:HGNC Symbol;Acc:HGNC:19072]	0.311678	3.06519	4.67074	1.41631	5.02403	4.90071	3.62268	3.18471	2.5972	4.5008	3.77311	4.13423	4.36324	3.95726	5.02403	4.90071	4.90071	4.99773	3.30833	3.90302	5.75417	4.16673	3.9783	1.27024	5.76903	2.45749	3.14296	2.9735	5.77718	0.692732	0.924269	0.426425	2.27947	1.72755	4.14671	3.06579	3.94513	3.33324	2.43871	2.92911	2.70074	3.25778	3.41984	2.97009	3.60852	3.17156	3.49224
ENSG00000051620	HEBP2	heme binding protein 2 [Source:HGNC Symbol;Acc:HGNC:15716]	1.24707	2.42731	7.5134	1.23308	8.7434	9.3149	4.44924	4.03282	8.04587	7.93799	7.00157	6.17771	6.11589	7.70058	8.7434	9.3149	9.3149	6.99237	5.33504	6.53992	5.18025	5.74108	5.66581	3.37352	6.97788	6.16692	6.03222	6.3645	7.94024	8.10522	1.84907	6.62928	6.09293	5.15588	6.23813	3.81218	8.92535	7.09325	5.96635	5.79191	5.88143	6.40518	6.48931	6.26207	6.81312	7.13211	7.80601
ENSG00000051825	MPHOSPH9	M-phase phosphoprotein 9 [Source:HGNC Symbol;Acc:HGNC:7215]	4.6479	0.513592	2.09692	2.79501	2.64153	2.3421	1.93387	2.10895	3.5551	2.82582	4.30239	2.4539	2.41234	3.89633	2.64153	2.3421	2.3421	2.40227	2.3538	3.00923	2.48664	2.28457	2.23442	1.15823	2.47638	1.79055	1.67654	1.68609	2.7973	5.04384	2.71017	2.57221	1.14076	1.32326	1.02722	1.39384	2.89898	1.41852	1.74228	1.67334	2.0703	1.49121	1.95466	1.49172	1.37099	1.32654	1.42353
ENSG00000052126	PLEKHA5	pleckstrin homology domain containing A5 [Source:HGNC Symbol;Acc:HGNC:30036]	1.54261	1.97535	2.45747	1.92554	1.43339	1.24441	2.4544	2.47284	3.21551	3.04139	3.06538	1.53946	1.6303	1.48841	1.43339	1.24441	1.24441	1.91541	1.7181	1.48536	1.81834	1.93574	2.07618	1.49862	1.00982	1.30906	1.53899	1.12451	1.54161	2.63204	5.27342	3.6348	4.85022	4.10337	4.7687	3.68066	3.95789	4.00646	5.3727	4.94234	4.85711	4.76911	4.65133	4.62983	5.01007	5.22146	4.7185
ENSG00000052344	PRSS8	serine protease 8 [Source:HGNC Symbol;Acc:HGNC:9491]	0	0	0	0	0	0.00741685	0	0	0	0.0171821	0.0115425	0	0.00872023	0	0	0.00741685	0.00741685	0	0.00640006	0.0162226	0	0	0	2.98216	0	0.0196458	0	0.0200066	0	0	0	0.122296	65.7028	29.3909	66.0664	18.8059	60.1436	108.03	101.59	103.099	103.345	93.6295	88.2567	94.6334	95.7988	100.879	91.2677
ENSG00000052723	SIKE1	suppressor of IKBKE 1 [Source:HGNC Symbol;Acc:HGNC:26119]	4.38232	5.16276	9.94627	6.49969	6.35261	6.10199	6.5768	6.68429	7.22142	5.70355	8.62971	8.57545	8.28763	9.31997	6.35261	6.10199	6.10199	7.28421	10.0505	7.29055	7.57738	8.9382	9.18688	3.79008	7.21253	6.19532	5.38266	4.91446	8.06165	9.48184	4.26418	4.55924	12.094	11.9734	10.6558	11.6288	12.0761	10.3582	13.7219	13.4844	13.7802	13.0828	12.3087	15.1195	12.2406	12.0145	11.9446
ENSG00000052749	RRP12	ribosomal RNA processing 12 homolog [Source:HGNC Symbol;Acc:HGNC:29100]	4.44799	5.11894	2.68729	4.04566	8.22207	8.16924	4.49087	4.12309	3.15446	4.86922	5.61327	3.12518	3.12673	5.81904	8.22207	8.16924	8.16924	4.70257	3.67711	3.53244	5.68492	3.49402	5.45484	3.6716	3.79236	3.9693	3.31183	3.9257	3.24363	1.63174	2.19839	2.9133	3.0558	3.85611	2.93957	3.31645	2.54013	3.09744	2.95288	3.8747	3.93967	4.38782	4.28161	4.53255	3.86273	3.52059	4.4465
ENSG00000052795	FNIP2	folliculin interacting protein 2 [Source:HGNC Symbol;Acc:HGNC:29280]	6.36248	7.97362	6.7233	4.79993	1.70133	1.54063	2.43311	2.31846	2.60654	2.13906	3.0945	4.5077	4.28931	2.95614	1.70133	1.54063	1.54063	2.57613	4.25769	2.7048	2.87331	2.77573	3.4859	9.34813	1.81405	2.41313	3.70982	3.64046	3.95652	2.48108	4.73527	12.363	2.36216	5.50597	3.15167	6.35315	2.85677	4.11722	4.70604	4.95393	5.7143	4.40048	4.32772	4.48417	3.67307	4.40699	3.69932
ENSG00000052802	MSMO1	methylsterol monooxygenase 1 [Source:HGNC Symbol;Acc:HGNC:10545]	23.0726	26.9909	10.9762	14.1861	9.40221	9.53355	7.10761	7.27432	19.2296	7.53775	11.4368	9.98169	10.1379	9.74215	9.40221	9.53355	9.53355	13.2497	33.7057	70.7547	11.4233	73.7643	71.0267	8.94117	48.208	15.2947	20.0278	21.6871	14.5968	10.1509	11.3115	7.50989	78.0446	21.9159	85.3143	24.1313	25.633	23.8718	38.0586	43.4777	40.7009	54.2607	66.2357	60.2949	73.7856	64.9828	55.5987
ENSG00000052841	TTC17	tetratricopeptide repeat domain 17 [Source:HGNC Symbol;Acc:HGNC:25596]	4.88803	6.03821	8.40479	10.185	4.38326	4.24969	5.73784	6.52735	24.9615	6.32955	6.11787	7.84275	7.69013	6.20058	4.38326	4.24969	4.24969	5.90918	10.8681	7.00386	5.95527	6.91385	7.95537	8.42948	5.78978	6.61091	9.03276	8.04516	6.61036	9.23085	10.8184	8.44921	6.25011	7.72437	7.39959	8.33884	9.31615	9.62533	9.40388	8.66622	9.00312	7.82767	6.9181	7.76983	7.03895	6.70853	6.39173
ENSG00000052850	ALX4	ALX homeobox 4 [Source:HGNC Symbol;Acc:HGNC:450]	0	0	0.00356855	0	0.0047289	0	0	0.00415758	0	0.00449722	0.00604223	0.0137419	0.0091297	0	0.0047289	0	0	0.019457	0.0201018	0.0042461	0	0.00636695	0	0.0266096	0.00446447	0.0154262	0.010342	0.0209461	0.00341469	0.0756365	0.0693805	0.0960291	0	0.0046314	0.00488272	0	0.0666023	0.0797773	0	0.0293983	0.0152049	0.0929001	0.0149904	0.0268211	0	0	0
ENSG00000053108	FSTL4	follistatin like 4 [Source:HGNC Symbol;Acc:HGNC:21389]	0.119865	0.834987	0.030471	0.242082	0.0605684	0.0861959	0.00622314	0.0177503	0.0493248	0.0499209	0.0361152	0.0156451	0.0116934	0.013573	0.0605684	0.0861959	0.0861959	0.0581486	0.0143037	0.0145026	0.110096	0.0326195	0.0137217	0.151475	0.0114363	0.0131721	0.0794772	0.0938981	0.02041	0.0322921	0.888635	0.874634	0.212869	0.0632743	0.1626	0.0150196	0.0690565	4.30704	0.107405	0.0585724	0.0908814	0.0653266	0.0810663	0.0267189	0.0723386	0.0652143	0.0150481
ENSG00000053254	FOXN3	forkhead box N3 [Source:HGNC Symbol;Acc:HGNC:1928]	6.77944	8.42397	9.52962	6.32883	3.49964	3.22943	4.689	5.34111	11.7583	5.90166	8.59675	6.26176	6.29254	4.35133	3.49964	3.22943	3.22943	5.36675	6.44118	3.16225	4.82475	7.67505	6.04539	6.79992	8.16678	8.79532	9.34875	12.1608	9.09381	6.07053	15.5844	27.3423	14.5658	28.3129	12.0212	22.7316	9.5628	13.7129	8.50573	8.94509	8.58985	9.61488	9.12755	9.92451	9.007	8.72445	9.79309
ENSG00000053328	METTL24	methyltransferase like 24 [Source:HGNC Symbol;Acc:HGNC:21566]	0	0	0	0.765773	0	0.0125844	0	0	0	0	0	0	0	0	0	0.0125844	0.0125844	0	0	0	0.0167167	0	0	0.344995	0	0	0	0	0	0	4.72249	0.622511	0.852114	3.888	0.411481	2.50859	14.0011	11.7301	0.451386	0.682894	0.55854	0.354251	0.307723	0.260803	0.173427	0.216606	0.371291
ENSG00000053371	AKR7A2	aldo-keto reductase family 7 member A2 [Source:HGNC Symbol;Acc:HGNC:389]	8.76207	3.34282	26.4987	7.93274	25.4049	28.9808	23.9181	22.2953	12.1757	25.3654	18.2005	26.3977	26.7784	24.8645	25.4049	28.9808	28.9808	27.6711	20.573	15.8335	24.3937	24.5026	22.8194	15.0342	34.8233	26.7945	32.3377	28.3348	33.6906	9.03519	0.671989	4.4438	26.5166	19.6028	19.7838	17.9076	26.5405	29.7602	52.5466	59.5263	56.3544	56.4398	57.5439	54.8563	53.5655	56.0038	55.0622
ENSG00000053372	MRTO4	MRT4 homolog, ribosome maturation factor [Source:HGNC Symbol;Acc:HGNC:18477]	14.8734	9.84524	15.9893	6.45062	44.5157	45.4168	17.1814	16.6546	15.2339	17.2546	30.1137	12.7959	12.6868	33.8381	44.5157	45.4168	45.4168	23.3508	12.82	26.0762	28.8568	14.4001	20.1263	5.42187	21.5317	19.2468	15.2565	15.8446	22.2853	17.6461	1.55504	0.260887	10.8888	10.4937	8.76494	8.93621	12.8146	12.4204	9.29071	7.79709	8.51973	10.2216	12.187	12.2415	10.8749	11.8561	13.753
ENSG00000053438	NNAT	neuronatin [Source:HGNC Symbol;Acc:HGNC:7860]	9.54247	15.5558	12.1501	0	27.317	27.7639	13.8773	13.1972	17.9265	20.0572	9.50941	1.1169	1.07258	7.9456	27.317	27.7639	27.7639	23.1821	4.51528	6.90851	9.96898	11.2342	8.40664	1.96614	2.61259	0.980246	1.07746	1.2304	43.326	6.20342	24.9144	18.5901	31.2876	25.0085	12.0572	9.46173	0.126544	0.144686	37.4021	34.451	36.198	30.3561	29.9943	34.344	25.2232	26.1562	27.0132
ENSG00000053501	USE1	unconventional SNARE in the ER 1 [Source:HGNC Symbol;Acc:HGNC:30882]	0.110677	5.17014	6.33048	3.01761	5.40244	6.24468	6.62818	6.43133	3.53292	4.81865	2.95836	4.34462	4.98828	3.835	5.40244	6.24468	6.24468	4.54461	5.8482	6.08619	5.26991	6.83707	5.16933	4.25889	8.65897	6.62855	7.33853	7.62968	4.41795	1.69957	5.41544	4.84557	2.56234	2.84819	2.25206	3.07877	2.55429	3.26787	4.05899	3.52312	3.26071	4.23959	4.31388	4.19757	3.43813	3.8952	4.14756
ENSG00000053524	MCF2L2	MCF.2 cell line derived transforming sequence-like 2 [Source:HGNC Symbol;Acc:HGNC:30319]	0.40552	0.0964857	0.0289312	0.290613	0.0118981	0.00759788	0.0427868	0.0511409	0.00922801	0.0201159	0.0152025	0.0371362	0.0395607	0.0177753	0.0118981	0.00759788	0.00759788	0.0135985	0.112393	0.0937763	0.0201855	0.0462787	0.0546588	0.0843086	0.0474274	0.0690011	0.0621612	0.0717323	0.0563221	0.116297	5.52787	3.24836	0.0734952	0.0660326	0.131042	0.104905	0.167574	0.132802	0.0678175	0.0958836	0.0637601	0.0886076	0.107562	0.0787302	0.0860096	0.0680572	0.0689748
ENSG00000053702	NRIP2	nuclear receptor interacting protein 2 [Source:HGNC Symbol;Acc:HGNC:23078]	0	0	0.00732044	0	0.465636	0.613273	0.523272	0.579954	0	0.85797	0	0.432242	0.412025	0.529883	0.465636	0.613273	0.613273	0.399136	0.728506	0.949427	0.476095	0.378769	0.516457	1.76495	0.439598	0.959898	0.827398	0.794912	0.0070048	0	6.26231	1.37894	0	0	0	0	0	0	0.414696	0.251279	0.301511	0.538088	0.33826	0.38514	0.439044	0.332929	0.379595
ENSG00000053747	LAMA3	laminin subunit alpha 3 [Source:HGNC Symbol;Acc:HGNC:6483]	0	0.0978415	2.47954	0.120557	0.746038	0.59766	0.387393	0.438449	3.61791	1.86073	1.39516	3.16717	2.99321	0.882104	0.746038	0.59766	0.59766	1.38172	0.779286	1.25488	2.30278	1.64341	2.36323	1.14661	0.544852	0.443876	0.714637	0.870656	3.26708	2.73387	3.0683	5.82576	0.175398	0.927599	0.0955096	0.194475	0.254893	0.474935	0.0783218	0.179183	0.174571	0.072037	0.297473	0.172979	0.229422	0.241547	0.415917
ENSG00000053770	AP5M1	adaptor related protein complex 5 subunit mu 1 [Source:HGNC Symbol;Acc:HGNC:20192]	3.17897	2.71525	4.20491	2.35551	3.14386	2.93918	6.19083	6.36994	5.37704	3.25767	4.32353	4.57297	4.25113	4.3495	3.14386	2.93918	2.93918	3.49565	5.3666	3.89622	4.25924	5.85636	5.80849	2.69213	3.18668	3.83368	2.78079	3.5414	5.52097	4.63806	2.90771	2.96545	4.1232	4.1987	4.12282	4.04546	3.43348	3.10668	4.32828	4.07448	4.62383	4.35387	4.02736	4.51399	4.21339	3.95681	3.8523
ENSG00000053900	ANAPC4	anaphase promoting complex subunit 4 [Source:HGNC Symbol;Acc:HGNC:19990]	3.7339	2.20679	3.75391	2.39284	4.36859	4.08721	4.6274	4.58726	3.22921	3.58176	3.6486	4.92047	4.88251	4.34196	4.36859	4.08721	4.08721	3.60535	5.40857	8.54886	3.96514	3.92773	4.67311	3.19186	3.92905	3.75209	3.12251	2.8768	4.37544	3.45305	2.76818	3.34022	2.75445	2.49462	2.47264	2.2404	4.73794	3.2776	3.60888	3.78953	3.63602	4.10911	3.95664	3.82775	4.12252	3.87131	3.5191
ENSG00000053918	KCNQ1	potassium voltage-gated channel subfamily Q member 1 [Source:HGNC Symbol;Acc:HGNC:6294]	1.28735	4.49778	0.0723416	3.76311	0.0547795	0.0449755	0.0105532	0	0.047797	0.0390718	0.0349966	0.00663273	0.0264396	0.0920683	0.0547795	0.0449755	0.0449755	0.049304	0.0339585	0.0430384	0.029872	0.082974	0.0155128	5.31723	0.0193936	0.0446743	0.134777	0.0909897	0	0.0547608	1.00463	0.13905	0.0656332	0.0402376	0.233316	0.0339601	0.33754	0.761364	0.123593	0.0851373	0.0220166	0.00791289	0.0651182	0.0388369	0.0387384	0.0345594	0
ENSG00000054116	TRAPPC3	trafficking protein particle complex 3 [Source:HGNC Symbol;Acc:HGNC:19942]	6.02649	4.21999	22.631	4.3909	22.1492	21.4955	20.3711	21.4728	17.0187	17.2003	18.4599	17.1682	16.8263	18.8075	22.1492	21.4955	21.4955	18.0886	19.0348	19.7425	19.5321	21.0816	21.7709	7.79414	21.653	18.9792	18.5886	20.4547	23.3865	16.7083	3.5064	3.75731	15.7471	17.2604	15.4348	17.9419	14.7514	16.4584	23.231	23.3566	22.6481	23.6178	23.852	26.3303	23.9737	23.8751	27.7828
ENSG00000054118	THRAP3	thyroid hormone receptor associated protein 3 [Source:HGNC Symbol;Acc:HGNC:22964]	71.9793	84.1549	45.9819	50.1973	59.2109	58.2819	59.9444	61.8852	72.7286	55.5729	68.0845	54.2009	51.9194	52.349	59.2109	58.2819	58.2819	52.4723	49.6126	39.4167	48.3341	50.246	50.9192	18.5226	44.6039	56.5368	52.5292	48.7253	50.3299	86.6881	18.279	18.9264	47.2391	36.6283	40.9219	36.0061	38.6406	48.8957	31.9669	32.5338	30.0657	32.968	32.0501	34.5011	32.1724	35.1086	37.4064
ENSG00000054148	PHPT1	phosphohistidine phosphatase 1 [Source:HGNC Symbol;Acc:HGNC:30033]	14.521	2.87255	39.4345	9.94422	28.7262	34.6227	32.5868	33.8125	22.901	35.3877	24.0958	35.0636	33.9985	17.6905	28.7262	34.6227	34.6227	40.8264	28	27.0504	46.286	52.3486	28.0301	12.877	44.223	43.0665	48.2889	55.9239	53.3979	9.44284	3.95968	0.570893	50.0887	41.9943	42.7927	45.7396	35.5167	32.725	82.0917	82.7024	76.6531	83.3894	82.9153	81.3361	80.6208	77.8462	84.6596
ENSG00000054179	ENTPD2	ectonucleoside triphosphate diphosphohydrolase 2 [Source:HGNC Symbol;Acc:HGNC:3364]	0	0	0	0	0.0619624	0.0254365	0.0238739	0.0181588	0	0.00982113	0	0.0100032	0.0498441	0.0347136	0.0619624	0.0254365	0.0254365	0.0424906	0.0292658	0.0185454	0	0	0.00584896	1.14284	0.0389984	0.0224588	0.0338777	0.0343069	0	0	0	0.0699035	0.237566	0.151712	0.746409	0.217674	0.0623346	0.863177	0.0294314	0.0963008	0.099614	0.0835376	0.0654727	0.0488104	0.00973731	0.0938183	0.0865936
ENSG00000054219	LY75	lymphocyte antigen 75 [Source:HGNC Symbol;Acc:HGNC:6729]	0	0	0.265877	0	0.398689	0.545558	0.388201	0.342369	0.771245	0.39973	0.430435	1.85011	1.88849	0.605148	0.398689	0.545558	0.545558	0.406921	0.547402	1.00735	0.397743	0.615853	1.01525	0.84056	1.14961	0.665408	1.15581	0.859014	0.524448	0.395463	0.906883	1.25521	0.0651721	0.0121076	0.00319114	0.003832	0.018655	0.0308094	0	0.0224157	0	0.0035715	0	0.0233722	0.00291411	0.0155985	0.00575891
ENSG00000054267	ARID4B	AT-rich interaction domain 4B [Source:HGNC Symbol;Acc:HGNC:15550]	3.83915	5.22729	6.85455	5.05459	3.71046	3.5222	5.72607	5.77303	10.1217	5.80328	7.37967	8.17059	8.03579	5.48917	3.71046	3.5222	3.5222	5.97379	8.31598	6.542	5.92145	6.06695	7.47554	7.60443	5.04697	5.35906	5.96384	6.42553	5.50041	7.81605	4.82775	5.61825	5.48656	6.42616	5.24089	6.12288	4.86418	5.62464	5.42606	5.44486	5.1295	5.61869	5.21025	4.74238	4.67015	4.9897	4.56199
ENSG00000054277	OPN3	opsin 3 [Source:HGNC Symbol;Acc:HGNC:14007]	0	0.384373	2.7184	2.05233	0.529288	0.512392	0.541791	0.673704	5.22479	0.676151	4.75418	0.642777	0.564306	0.491259	0.529288	0.512392	0.512392	0.650075	1.06899	0.482343	0.775418	1.15935	1.01118	0.0740873	0.798014	0.841825	0.682432	0.857286	5.64733	4.16968	0.115903	0	27.6303	13.8491	27.8391	15.5151	10.6414	9.08061	6.57405	7.21113	7.7725	7.10238	7.87991	8.24425	5.26621	6.6983	5.91752
ENSG00000054282	SDCCAG8	serologically defined colon cancer antigen 8 [Source:HGNC Symbol;Acc:HGNC:10671]	9.25165	3.97749	7.10576	8.52561	6.61131	6.73266	7.45295	7.86088	9.42411	9.42625	9.98807	4.96879	4.784	6.41884	6.61131	6.73266	6.73266	6.0858	6.67839	7.65207	7.8067	5.79211	8.91262	4.14952	5.68209	5.40005	4.4248	4.48086	7.87665	12.8708	13.193	7.50472	4.7258	4.65359	5.53917	4.16831	3.43345	4.35275	4.35369	4.4944	4.45189	4.10931	4.20555	3.93619	4.22488	4.13099	4.25556
ENSG00000054356	PTPRN	protein tyrosine phosphatase, receptor type N [Source:HGNC Symbol;Acc:HGNC:9676]	0.358264	0.720682	0.00248386	0.296001	0	0	0.00253641	0	0	0.00313025	0	0.0542011	0.0794331	0.0082981	0	0	0	0.00338572	0.00699583	0.00295546	0.00358981	0.00443166	0.00372844	0.0432166	0.00621491	0.0214746	0	0	0.00237676	0.105292	0.241459	0.824364	3.80485	4.93541	7.71817	9.3253	0.0960272	0.0858165	1.32266	1.24139	1.24529	1.1449	1.07817	1.31302	0.71071	1.43199	1.03039
ENSG00000054392	HHAT	hedgehog acyltransferase [Source:HGNC Symbol;Acc:HGNC:18270]	0.364629	1.19531	0.902214	1.67739	0.593694	0.527779	0.422789	0.381575	0.850264	0.665848	0.580704	0.551281	0.584955	0.695037	0.593694	0.527779	0.527779	0.737036	1.4446	0.738959	0.799326	1.68138	1.22674	0.791022	0.286046	0.422958	0.470109	0.507803	0.328177	0.294699	3.30396	0.748307	3.92455	6.19147	4.06698	6.67069	3.55061	4.73156	5.82664	5.23928	5.30544	4.28203	4.52974	4.48583	3.85289	3.61222	3.89863
ENSG00000054523	KIF1B	kinesin family member 1B [Source:HGNC Symbol;Acc:HGNC:16636]	16.1403	22.38	6.03764	16.498	5.45972	5.01173	5.56351	6.01834	8.40023	6.27359	8.00928	6.07184	5.67025	7.40568	5.45972	5.01173	5.01173	7.25438	7.75459	4.90919	7.044	7.39637	8.57098	5.39951	5.70926	5.08745	5.74866	6.13585	6.52081	7.31395	23.9768	34.3183	12.2446	12.2287	14.1931	12.2964	7.72163	7.45548	5.88339	6.74284	6.89753	5.98651	6.04791	6.26923	4.94247	5.57151	5.70003
ENSG00000054598	FOXC1	forkhead box C1 [Source:HGNC Symbol;Acc:HGNC:3800]	0.548255	3.28563	7.89199	1.45329	10.0149	11.7879	11.2826	9.46256	10.4667	10.341	9.42463	7.57418	7.18708	13.5553	10.0149	11.7879	11.7879	11.7834	9.38184	7.05214	6.42811	5.0355	3.78535	52.9374	29.6593	26.4868	9.67884	6.84109	2.37054	7.03433	24.1842	15.7521	4.06279	7.61745	3.8402	5.74493	2.99604	3.95136	0.855329	0.703257	0.831374	1.16852	1.51489	1.43379	0.966499	1.58698	1.42605
ENSG00000054611	TBC1D22A	TBC1 domain family member 22A [Source:HGNC Symbol;Acc:HGNC:1309]	11.0356	7.34315	8.57057	6.84992	8.71243	9.51374	9.65863	8.7843	7.68671	8.47534	7.51073	8.84559	9.25466	7.29573	8.71243	9.51374	9.51374	10.0143	7.07139	4.61199	8.31357	9.87746	7.9363	8.37714	8.73238	10.87	15.4904	11.8174	7.66907	3.10942	10.8085	3.39369	7.68403	6.76912	7.77561	7.11068	4.88933	6.48476	5.80771	6.27076	6.55778	6.31398	6.08689	5.79357	6.56997	6.27436	7.12101
ENSG00000054654	SYNE2	spectrin repeat containing nuclear envelope protein 2 [Source:HGNC Symbol;Acc:HGNC:17084]	1.96385	3.75305	3.03072	3.78438	0.813811	0.713703	0.745995	0.847311	3.2532	2.88476	3.0475	4.32848	3.88439	0.774929	0.813811	0.713703	0.713703	1.91937	4.92933	2.1735	1.27038	2.54498	1.16678	24.0768	1.21423	1.39287	1.35143	1.37527	2.08398	4.14477	9.79098	20.1163	1.79601	1.37168	2.52085	0.8962	9.11381	4.47735	0.694884	0.667202	0.73753	0.689054	0.743612	0.639025	0.534438	0.443541	0.452989
ENSG00000054690	PLEKHH1	pleckstrin homology, MyTH4 and FERM domain containing H1 [Source:HGNC Symbol;Acc:HGNC:17733]	0.0994938	1.19251	0.155549	0.678173	0.0301649	0.0247663	0.0464897	0.0442009	0.01316	0.0478118	0.0449662	0.0438286	0.0461043	0.0401362	0.0301649	0.0247663	0.0247663	0.108599	0.103293	0.119626	0.0493481	0.0609207	0.0996599	0.787398	0.0355977	0.0191337	0.010995	0.0306194	0.0508241	0.0603092	4.5732	3.60727	2.18295	0.681951	2.74346	0.760487	4.28386	1.75219	0.807142	0.760527	0.643902	0.435732	0.722474	0.449105	0.886451	0.682561	0.791597
ENSG00000054793	ATP9A	ATPase phospholipid transporting 9A (putative) [Source:HGNC Symbol;Acc:HGNC:13540]	7.92578	7.11853	24.2668	10.2576	10.9262	9.98533	18.759	19.7641	25.0061	16.9295	16.6383	16.4644	16.0353	16.6933	10.9262	9.98533	9.98533	22.3803	17.0105	10.3978	16.0703	26.4418	21.0905	2.55714	7.83362	9.86514	24.4244	21.5408	20.5811	13.4651	22.928	36.0278	6.7155	10.8258	7.26112	9.0882	6.88385	9.70969	6.14948	5.86705	6.98344	6.1809	5.30967	6.52401	6.29476	7.18106	7.48703
ENSG00000054965	FAM168A	family with sequence similarity 168 member A [Source:HGNC Symbol;Acc:HGNC:28999]	5.01474	6.70984	7.72689	7.19976	4.97143	4.88274	7.4839	7.57465	7.80312	7.09181	6.93359	7.51719	7.17848	5.4786	4.97143	4.88274	4.88274	6.52514	6.60214	4.06763	6.69663	8.05819	9.4292	8.25779	7.48281	7.20899	8.01483	7.65825	8.51648	5.43155	12.2913	8.44785	8.13578	15.1774	7.91686	15.3245	7.44298	11.4842	2.08298	2.46119	2.51261	2.23106	2.12382	2.65606	1.92117	2.12282	1.91759
ENSG00000054967	RELT	RELT, TNF receptor [Source:HGNC Symbol;Acc:HGNC:13764]	3.53237	6.43509	1.66503	2.44965	2.0688	2.25295	1.91238	2.00415	1.77132	1.70976	2.12678	1.61231	1.52372	1.85418	2.0688	2.25295	2.25295	2.51292	1.19144	1.71083	2.09211	1.0829	2.6333	3.29148	2.03433	2.58629	2.04117	2.0956	1.88518	0.791121	0.504825	0.262022	2.57661	0.99833	4.0235	0.965235	0.861048	0.732189	0.522992	0.476835	0.419484	0.402592	0.7726	0.715568	0.665088	0.698984	0.885589
ENSG00000054983	GALC	galactosylceramidase [Source:HGNC Symbol;Acc:HGNC:4115]	9.81611	5.28236	6.45791	5.45383	4.54182	4.21308	4.47925	4.27682	6.56311	5.07708	5.14652	5.27543	5.06113	5.51083	4.54182	4.21308	4.21308	5.59389	6.55406	5.17635	4.70576	7.50974	7.52302	6.75539	6.76653	6.12134	4.39573	3.90878	3.40618	3.95083	6.42977	6.5532	7.22124	10.9058	7.83239	12.7742	5.15026	7.32607	10.3172	9.26728	8.67234	7.94645	8.2806	7.21582	8.36955	8.48949	7.69469
ENSG00000055044	NOP58	NOP58 ribonucleoprotein [Source:HGNC Symbol;Acc:HGNC:29926]	2.03892	12.4321	20.146	7.90629	38.5655	39.4591	26.5362	29.3119	21.8914	21.3911	33.4791	23.8636	23.4075	31.9169	38.5655	39.4591	39.4591	24.9343	12.6715	28.9961	34.3388	16.1022	22.1832	12.8007	22.8227	21.0975	17.9265	17.6243	29.1154	32.0349	9.06952	8.36871	15.4845	11.5838	12.0081	11.3231	24.3197	17.6654	16.2706	14.9193	16.2453	20.6782	20.5885	19.3225	18.0611	20.3836	19.6355
ENSG00000055070	SZRD1	SUZ RNA binding domain containing 1 [Source:HGNC Symbol;Acc:HGNC:30232]	22.8984	25.9196	59.4438	24.4395	36.9232	40.0735	34.288	33.9026	48.52	31.8567	54.6136	24.2301	24.7439	30.499	36.9232	40.0735	40.0735	39.5885	22.9368	16.083	35.4528	33.8644	30.979	16.8466	33.6634	33.846	32.3202	34.0236	51.4127	23.1335	2.43716	2.28761	64.4683	46.3608	57.4525	39.9212	33.5895	40.8408	10.2954	9.9767	12.1678	13.6293	13.703	15.1936	11.9955	13.9172	17.4404
ENSG00000055118	KCNH2	potassium voltage-gated channel subfamily H member 2 [Source:HGNC Symbol;Acc:HGNC:6251]	0	0	0.0104743	0.508535	0.0277603	0.0189933	0.0142612	0	0.00807392	0.0176002	0.0413816	0.00448163	0.0133986	0.0349926	0.0277603	0.0189933	0.0189933	0.0190366	0.00327789	0.00415434	0.010092	0.0124587	0.0131022	0.373162	0.100464	0.0452787	0.0101185	0.0102467	0.00668179	0	0.0678812	0.344498	1.31268	0.684229	3.68323	2.86829	3.02077	5.91077	0.0966957	0.148609	0.213227	0.128319	0.205331	0.0699773	0.100337	0.0233513	0.00862122
ENSG00000055130	CUL1	cullin 1 [Source:HGNC Symbol;Acc:HGNC:2551]	15.0908	22.1869	28.8587	15.7749	32.1497	32.8264	26.7113	28.0027	35.4006	27.4552	35.487	25.9154	26.2479	35.0997	32.1497	32.8264	32.8264	32.187	26.7244	25.5987	32.2465	30.5221	34.6464	13.8142	28.0366	22.0419	21.3446	22.4128	28.926	32.5447	15.067	15.3553	29.1261	30.481	26.8808	27.8985	26.5218	31.0883	46.8568	47.7708	50.2111	45.4327	46.0775	45.3724	49.2823	49.0381	49.7244
ENSG00000055147	FAM114A2	family with sequence similarity 114 member A2 [Source:HGNC Symbol;Acc:HGNC:1333]	3.41306	5.51002	8.3419	1.99319	4.98692	4.91328	5.44088	5.49514	6.72269	5.41842	6.23916	7.96638	7.97104	6.28616	4.98692	4.91328	4.91328	5.58705	7.9524	6.25769	5.50232	6.19958	6.53389	3.65579	5.57905	2.47634	4.44432	4.61107	6.62284	6.41431	4.75579	1.94098	2.9397	4.0945	2.29566	4.16336	3.33204	4.9044	4.44925	5.28331	4.90833	4.25012	4.90497	4.65123	3.64807	3.64115	3.79827
ENSG00000055163	CYFIP2	cytoplasmic FMR1 interacting protein 2 [Source:HGNC Symbol;Acc:HGNC:13760]	3.10195	2.56301	6.68008	1.7716	7.71385	7.68982	12.4092	12.3597	5.0401	6.68102	5.97214	3.18591	3.11542	6.05697	7.71385	7.68982	7.68982	8.97338	4.10697	2.06728	15.3378	10.9394	7.1937	3.7497	3.86443	4.63259	5.59712	4.05754	8.48501	5.81551	5.57955	7.253	16.9008	20.5329	14.7674	27.6924	6.8606	7.64322	4.69897	5.04522	5.67045	4.29968	4.6809	4.71709	3.88863	5.09153	4.10813
ENSG00000055208	TAB2	TGF-beta activated kinase 1 (MAP3K7) binding protein 2 [Source:HGNC Symbol;Acc:HGNC:17075]	17.7651	33.9848	19.5689	22.8052	14.599	13.8237	16.8597	17.7176	27.2274	15.6941	22.7073	16.6236	16.0393	18.1338	14.599	13.8237	13.8237	14.855	13.2912	11.523	16.5176	17.8348	13.1939	12.1876	17.2562	15.2595	13.5919	14.3687	22.1562	18.4884	46.331	44.3492	25.8743	31.3323	28.4515	32.6466	20.2338	27.2895	6.28951	5.91701	5.21383	6.07069	5.70162	6.16085	6.23334	5.7049	5.69636
ENSG00000055211	GINM1	glycoprotein integral membrane 1 [Source:HGNC Symbol;Acc:HGNC:21074]	6.46309	12.8005	51.3984	9.91063	18.2162	19.2759	22.7802	19.7587	39.4928	18.6926	29.7663	22.4956	23.1187	26.7229	18.2162	19.2759	19.2759	22.4701	27.071	19.8427	19.1415	27.3435	21.7714	31.5811	26.7784	30.0142	26.5986	30.2038	30.6832	15.4772	14.0196	9.90692	16.8922	22.8634	17.5348	25.2554	17.9849	18.2074	26.4284	26.2809	25.1628	25.1461	23.9643	24.3086	29.4932	29.6814	26.6745
ENSG00000055332	EIF2AK2	eukaryotic translation initiation factor 2 alpha kinase 2 [Source:HGNC Symbol;Acc:HGNC:9437]	9.10782	7.50523	10.4819	7.55484	6.30154	6.24088	8.04967	8.24362	15.7359	7.41166	13.2729	7.48051	7.2546	10.3212	6.30154	6.24088	6.24088	7.55875	9.92859	7.52229	7.95371	9.0461	8.66616	5.35962	7.03061	7.89699	7.9027	7.33639	10.9356	14.5401	19.9228	10.3043	9.12554	8.5516	8.25847	7.14849	7.63423	8.01032	6.01032	5.9475	5.91634	5.80635	4.99924	5.19425	5.63409	5.38323	4.7378
ENSG00000055483	USP36	ubiquitin specific peptidase 36 [Source:HGNC Symbol;Acc:HGNC:20062]	11.7994	13.753	6.01467	8.50246	7.24902	7.47703	6.88385	6.85212	6.04756	6.41506	7.03509	6.37145	5.98003	7.57137	7.24902	7.47703	7.47703	6.77203	6.72943	6.18374	8.25921	6.50536	9.60205	8.16249	7.29954	8.81406	9.62991	9.67693	5.81911	2.37823	5.7022	2.79024	4.57195	5.35495	5.19863	5.26791	4.26831	4.6398	5.66686	6.14719	6.20405	7.12143	6.549	7.34784	7.10433	7.59661	7.87573
ENSG00000055609	KMT2C	lysine methyltransferase 2C [Source:HGNC Symbol;Acc:HGNC:13726]	14.6206	13.1551	6.76152	14.3858	1.52895	1.39405	2.68349	2.96894	6.57474	4.71181	4.32688	5.49975	5.12717	2.04486	1.52895	1.39405	1.39405	3.79202	6.92166	4.16224	3.30406	4.91797	2.84286	7.51055	2.66993	4.64951	6.37416	6.45193	3.51124	8.80026	8.86572	17.2123	5.03014	5.62692	6.51432	4.58257	5.93765	4.10715	2.07017	2.03659	2.3124	2.12147	2.21551	1.72516	1.68254	1.59246	1.82752
ENSG00000055732	MCOLN3	mucolipin 3 [Source:HGNC Symbol;Acc:HGNC:13358]	0	0	0	0	0.00410557	0	0	0	0	0	0	0.0318147	0.0237788	0.00345013	0.00410557	0	0	0	0	0.00368641	0.00447764	0	0	0.0693063	0	0	0.0044894	0	0.00592917	0.0328333	0	0.0277904	0.783108	1.12184	1.08521	0.921367	0.702139	0.585575	2.0593	1.95678	2.29251	2.13023	2.3426	2.30917	3.01559	2.84707	2.40979
ENSG00000055813	CCDC85A	coiled-coil domain containing 85A [Source:HGNC Symbol;Acc:HGNC:29400]	1.01352	1.91043	1.55105	1.84224	0.437025	0.549428	0.531463	0.486286	0.417068	0.454579	0.802697	0.502695	0.586655	0.384471	0.437025	0.549428	0.549428	0.203695	1.19494	0.288174	0.685158	1.69167	0.700014	3.89365	0.857409	1.02467	1.12751	1.15691	1.26722	0.218438	0.901667	0.600886	0.379621	1.83913	1.01529	2.28598	0.212956	1.08915	0.499493	0.551864	0.402523	0.544481	0.728753	0.477665	0.71468	0.537637	0.528045
ENSG00000055917	PUM2	pumilio RNA binding family member 2 [Source:HGNC Symbol;Acc:HGNC:14958]	11.4902	13.3666	26.1386	11.5251	18.86	17.0171	18.8003	18.5788	30.4096	23.743	25.4273	23.8927	23.2913	26.1183	18.86	17.0171	17.0171	22.2457	24.4626	20.6678	22.2862	21.626	19.7569	17.4976	17.9011	19.6944	24.0193	21.877	20.5602	15.2698	19.095	26.403	14.7122	17.7308	16.3835	16.7941	26.9037	23.6716	7.35911	7.06554	6.53183	6.26821	6.0856	6.68189	6.10646	5.28252	5.76519
ENSG00000055950	MRPL43	mitochondrial ribosomal protein L43 [Source:HGNC Symbol;Acc:HGNC:14517]	2.8615	2.96224	14.0815	4.56249	13.3939	14.2708	11.8167	11.3676	8.12753	10.5955	10.6183	10.4381	10.7548	9.65042	13.3939	14.2708	14.2708	13.3624	10.4327	9.84666	13.064	14.7137	12.4866	5.8096	14.3836	10.8735	12.1163	11.1659	15.1558	5.29487	3.1263	1.90598	8.49069	9.07809	7.15839	8.65257	11.2312	9.33125	11.466	11.9853	10.4483	10.5796	11.3543	9.25845	11.9689	11.7455	11.2097
ENSG00000055955	ITIH4	inter-alpha-trypsin inhibitor heavy chain family member 4 [Source:HGNC Symbol;Acc:HGNC:6169]	0	0	0.00751343	0	0.00497825	0.00408728	0.0038362	0.0043768	0	0	0	0.0192886	0.00480554	0.00418349	0.00497825	0.00408728	0.00408728	0.0153622	0.0246886	0.0223499	0.00542941	0.00670267	0	0.0933756	0.00469987	0	0	0	0	0.119437	0.219116	0.101093	0.00954336	0.0146268	0.0205607	0.0185173	0.0400652	0.00381744	0.0141876	0	0	0.0115057	0.0105205	0.00941177	0	0	0.00463813
ENSG00000056050	HPF1	histone PARylation factor 1 [Source:HGNC Symbol;Acc:HGNC:26051]	0	5.06725	19.2046	6.24372	17.7803	16.9923	14.3726	15.0328	14.473	15.8288	21.1457	16.9293	18.0957	18.7766	17.7803	16.9923	16.9923	15.4066	13.1871	21.9158	14.3527	17.8206	17.0197	5.82471	16.0352	10.5008	12.4855	10.3791	25.7463	20.5946	9.4456	4.87056	9.61933	8.66049	9.0327	9.83713	17.2013	13.5618	18.5997	18.6384	18.0011	19.5622	16.7668	18.6691	17.9433	18.0432	17.3418
ENSG00000056097	ZFR	zinc finger RNA binding protein [Source:HGNC Symbol;Acc:HGNC:17277]	17.9054	16.5084	26.0538	13.3208	20.1652	19.3829	24.208	25.3316	27.3161	18.3397	28.2413	23.3642	22.8664	24.6366	20.1652	19.3829	19.3829	24.2962	28.4368	21.9383	25.2586	25.1074	30.0818	12.5702	18.2212	19.1497	17.6333	16.8194	19.9987	40.2445	15.154	20.7578	20.5142	21.0237	20.631	20.4557	18.6351	18.8094	20.4191	18.7864	20.381	22.905	21.481	21.0298	18.587	21.3329	20.8464
ENSG00000056277	ZNF280C	zinc finger protein 280C [Source:HGNC Symbol;Acc:HGNC:25955]	0	0.999254	1.74905	2.93155	1.46107	1.3152	1.5871	1.76432	1.99673	1.80243	1.80687	2.01774	2.02212	1.8935	1.46107	1.3152	1.3152	2.14871	2.38204	2.39198	1.92626	1.43785	1.27284	1.55184	1.53448	2.32248	2.4767	2.70301	1.96599	4.6926	7.92021	3.05833	1.47919	1.64932	1.42378	1.96434	4.74011	2.19128	1.80605	1.76919	1.57222	1.81047	1.88485	1.28684	2.09134	1.38598	1.45419
ENSG00000056291	NPFFR2	neuropeptide FF receptor 2 [Source:HGNC Symbol;Acc:HGNC:4525]	0	0	0	0.460697	0	0.00946364	0.00888229	0	0.0804586	0.0109619	0.0589111	0	0	0.00968639	0	0.00946364	0.00946364	0.0118565	0.032665	0.0103498	0.0251424	0.0155193	0.15668	0	0.119702	0.0752021	0	0.0638194	0	0.092181	0	0	4.67343	3.35281	9.55691	10.8616	4.07013	3.43832	2.21189	1.98252	1.9519	1.46521	1.65642	1.27483	1.99977	2.11758	1.78268
ENSG00000056487	PHF21B	PHD finger protein 21B [Source:HGNC Symbol;Acc:HGNC:25161]	0.374144	1.14985	0	0.661176	0.00945287	0.00388054	0	0	0.00824795	0	0.00603908	0.00457823	0.00456247	0.0158875	0.00945287	0.00388054	0.00388054	0.0194469	0	0	0	0.00636363	0.00267692	0.115248	0.00446214	0.0051394	0.00516831	0	0	0.0755971	0.138689	0.191958	0.443971	0.240707	0.868671	0.439517	0.499257	0.608891	0.0673499	0.151812	0.0911816	0.142008	0.0599304	0.0670177	0.0623912	0.0715637	0.0660528
ENSG00000056558	TRAF1	TNF receptor associated factor 1 [Source:HGNC Symbol;Acc:HGNC:12031]	0.0417206	0.512875	0.5409	0.71621	0.189735	0.155778	0.438626	0.430005	0.139798	0.236577	0.134683	0.657545	0.643071	0.212593	0.189735	0.155778	0.155778	0.216851	1.19486	1.13576	0.23912	0.624453	0.764165	1.77941	0.708541	1.0224	2.03324	4.71096	0.295324	0.370911	1.54651	0.256862	1.04268	1.17275	2.49455	0.940999	0.390233	0.510845	1.58214	1.79551	1.87084	1.71996	2.0583	1.82145	1.57829	2.0131	1.97592
ENSG00000056586	RC3H2	ring finger and CCCH-type domains 2 [Source:HGNC Symbol;Acc:HGNC:21461]	9.48513	5.30007	13.2588	8.21325	7.52968	6.71579	8.85502	9.16278	19.0912	11.8465	13.0184	13.3187	12.7454	12.4751	7.52968	6.71579	6.71579	13.4627	14.9174	11.2168	12.4273	15.7158	10.39	7.93409	8.70291	11.7218	15.2929	14.1983	9.65821	14.2019	4.8377	7.25383	10.7977	13.8124	13.149	13.5498	8.35918	9.16391	7.32753	7.22575	6.96697	7.87117	7.64517	8.26209	7.7881	8.31139	8.55127
ENSG00000056736	IL17RB	interleukin 17 receptor B [Source:HGNC Symbol;Acc:HGNC:18015]	0	0	0	0	0.74288	0.68341	0.675913	0.786901	0	1.0044	0	0.953667	0.794867	1.03796	0.74288	0.68341	0.68341	1.08637	1.29358	0.658998	0.800443	0.807396	0.947945	7.05093	0.701339	0.720196	0.518718	0.88209	0	0	1.83842	4.3015	0.102948	0.0262975	0.258762	0.0887792	0.909416	0.569659	0.578177	0.454409	0.489228	0.579209	0.349924	0.558405	0.379765	0.352349	0.533687
ENSG00000056972	TRAF3IP2	TRAF3 interacting protein 2 [Source:HGNC Symbol;Acc:HGNC:1343]	0	1.11042	3.93287	0.787766	2.8963	2.97073	1.90892	2.07213	2.92538	3.63045	3.11217	4.19616	4.29787	2.92209	2.8963	2.97073	2.97073	3.2737	5.15632	3.69971	4.13176	4.57555	3.62623	1.37758	1.23398	2.53122	2.68611	2.33418	4.62622	2.88701	1.33933	3.17386	3.84202	3.57621	3.55177	2.60327	3.15163	4.46736	3.74081	4.08004	3.72232	3.00651	3.22261	2.96926	3.2669	3.83245	3.42521
ENSG00000056998	GYG2	glycogenin 2 [Source:HGNC Symbol;Acc:HGNC:4700]	0	2.44935	0.0844179	2.98076	0.0447469	0.0367384	0.126433	0.18359	0	0.00709244	0.00952903	0.0361198	0.0215973	0.137878	0.0447469	0.0367384	0.0367384	0.0767127	0.0686874	0.0468748	0.0488021	0.0502057	0	0.0979188	0.0281631	0.113532	0.456682	0.181684	0.0161556	0.178926	0	0	9.5931	6.97537	6.40673	5.50186	9.33325	15.4237	13.9782	14.6971	15.1308	9.77308	8.35313	7.97331	9.90093	9.09382	9.41493
ENSG00000057019	DCBLD2	discoidin, CUB and LCCL domain containing 2 [Source:HGNC Symbol;Acc:HGNC:24627]	1.45578	1.11483	15.6487	2.57863	10.9112	10.2832	24.0125	24.1054	14.7351	13.0694	15.4361	11.3727	11.6805	7.05328	10.9112	10.2832	10.2832	7.15238	3.45675	7.1725	11.0873	13.8367	7.28216	0.809767	19.812	16.6875	7.79332	13.4686	28.6192	17.0315	2.33545	2.857	13.0638	47.1668	26.9152	54.282	8.96046	9.82436	15.7634	13.357	14.2327	12.3553	12.931	14.3177	11.3524	11.3036	11.2443
ENSG00000057149	SERPINB3	serpin family B member 3 [Source:HGNC Symbol;Acc:HGNC:10569]	0	0	0	0	0	0	0	0	0	0	0	0	0	0	0	0	0	0	0	0	0	0	0	0	0	0	0	0	0	0	0	0	0	0	0	0	0.0125364	0	0	0	0	0	0	0	0	0	0
ENSG00000057252	SOAT1	sterol O-acyltransferase 1 [Source:HGNC Symbol;Acc:HGNC:11177]	4.14819	2.50249	7.96455	2.17202	10.2942	9.9561	10.9478	10.675	8.59595	6.09468	8.79358	6.21522	6.46361	10.7613	10.2942	9.9561	9.9561	7.70208	7.33992	8.57752	10.3466	6.67916	12.0784	5.22031	6.66228	6.00625	4.65631	4.25967	9.47107	9.00242	6.26455	3.36319	9.40944	7.85421	9.19423	6.38663	5.52948	5.30127	6.86243	6.88548	7.35534	7.93963	7.53051	7.65786	6.14515	6.86471	7.17148
ENSG00000057294	PKP2	plakophilin 2 [Source:HGNC Symbol;Acc:HGNC:9024]	0	1.12709	1.29356	0.462921	0.860945	0.795614	2.18072	2.23345	0.249278	0.767363	0.828737	0.448761	0.45467	0.379593	0.860945	0.795614	0.795614	0.0555974	0.276258	0.239194	0.644226	0.556193	0.14869	0.514145	9.07203	5.00829	1.18207	7.007	2.12988	0.0308753	0	0.235198	47.5594	16.6068	31.2767	17.7066	35.2894	20.6851	41.1542	47.4463	46.0787	40.8581	42.4345	38.5206	38.6049	38.998	38.2286
ENSG00000057468	MSH4	mutS homolog 4 [Source:HGNC Symbol;Acc:HGNC:7327]	0	0	0.0691093	0.332757	0.0915808	0.0478485	0.0898183	0.0731968	0.0581145	0.609659	0.276581	0.129032	0.120551	0.0279855	0.0915808	0.0478485	0.0478485	0.0856383	0.25953	0.306497	0.0908005	0.0336283	0.0330074	0.109312	0.0471599	0.0543178	0.0182078	0.0276577	0.0120235	0.199744	0.122149	0.11271	0.0558605	0.0489233	0.0171927	0.0929042	0.0418777	0.0255369	0.0316362	0.00862625	0.00892304	0	0.0615803	0.0472202	0	0.0252116	0.0853239
ENSG00000057593	F7	coagulation factor VII [Source:HGNC Symbol;Acc:HGNC:3544]	0	0	0	0.859119	0	0	0	0	0	0	0	0.00694033	0.00691644	0	0	0	0	0	0	0	0	0	0	0.134392	0	0	0	0	0	0	0	0.872992	0.0068677	0.00701727	0.00739807	0.0177675	0.00720804	0.0219772	0.0136131	0	0.0460753	0.0248396	0	0	0	0	0.0467284
ENSG00000057608	GDI2	GDP dissociation inhibitor 2 [Source:HGNC Symbol;Acc:HGNC:4227]	48.9678	32.4766	112.049	28.5642	125.971	123.852	106.393	108.701	140.716	93.1002	124.438	95.3883	95.6001	136.693	125.971	123.852	123.852	101.26	98.7713	84.6143	102.224	102.659	102.315	26.1901	98.9464	84.3901	84.1571	83.0059	115.952	89.7211	23.3447	22.91	105.738	91.6123	99.6745	92.5816	97.528	74.754	76.5192	72.7771	71.3283	76.4243	81.1866	77.4739	76.203	76.2978	73.4186
ENSG00000057657	PRDM1	PR/SET domain 1 [Source:HGNC Symbol;Acc:HGNC:9346]	22.2207	17.501	0.228743	1.79169	0.601971	0.501246	0.848792	0.758208	1.16223	0.178646	0.430944	2.28276	2.06884	1.67188	0.601971	0.501246	0.501246	0.750946	0.617035	0.433177	1.73211	1.68421	3.39489	4.87675	0.35469	0.705633	0.56955	0.226924	0.508665	3.31184	87.9429	91.869	1.8783	0.75263	2.61846	1.18044	0.223337	0.0949404	0.129783	0.0221176	0.0686355	0.108539	0.0586452	0.0686073	0.0966117	0.0775706	0.103418
ENSG00000057663	ATG5	autophagy related 5 [Source:HGNC Symbol;Acc:HGNC:589]	4.28802	2.76116	13.2728	5.97966	13.9086	13.1927	10.1242	10.7465	12.0877	10.2573	12.4452	14.0255	13.8045	13.4396	13.9086	13.1927	13.1927	10.875	9.66864	12.1736	12.1458	13.1603	10.5578	7.67671	10.6436	9.05783	11.4179	12.5757	13.982	14.0826	7.06442	5.58733	12.204	8.69047	12.7274	10.4903	11.7708	9.37841	11.2916	10.826	11.427	10.8503	12.2253	11.5871	10.721	11.6509	9.70272
ENSG00000057704	TMCC3	transmembrane and coiled-coil domain family 3 [Source:HGNC Symbol;Acc:HGNC:29199]	1.11504	1.67534	12.6328	5.37971	14.5827	13.2098	9.88971	10.6412	14.8433	12.0424	15.4436	6.92928	6.69996	20.8791	14.5827	13.2098	13.2098	14.7339	26.3578	10.954	17.511	18.437	45.0379	4.17251	11.3479	13.5332	6.36197	3.68345	16.3796	12.8504	9.42999	23.0811	4.13246	1.22627	3.2148	0.812446	4.34985	4.18298	5.44769	6.36981	5.96272	5.87446	4.70996	4.76196	4.74595	4.46989	5.23001
ENSG00000057757	PITHD1	PITH domain containing 1 [Source:HGNC Symbol;Acc:HGNC:25022]	15.7544	14.8279	22.1525	3.23152	24.8278	24.7043	16.4866	15.8353	11.0052	15.8514	18.1184	16.5188	17.0263	26.4669	24.8278	24.7043	24.7043	17.2346	16.1798	18.4174	21.1359	16.4628	16.4852	17.7316	17.5209	20.356	21.4907	19.4351	19.6165	13.7277	18.6147	19.197	13.3415	15.033	11.3921	12.8933	19.1582	19.3343	14.5698	14.5249	15.6378	13.3537	13.8138	12.3814	15.2118	16.423	15.3322
ENSG00000057935	MTA3	metastasis associated 1 family member 3 [Source:HGNC Symbol;Acc:HGNC:23784]	2.11074	2.0633	6.54752	3.82635	4.10438	4.34467	5.14327	5.04784	6.38653	5.60931	4.71885	4.12505	4.04634	3.51392	4.10438	4.34467	4.34467	5.18149	5.90671	4.95917	3.82606	5.97248	4.29404	2.42475	5.14142	6.07548	5.60661	5.13122	6.17613	3.82293	3.8838	2.66168	6.47385	6.08627	6.55718	7.81028	8.61486	6.57453	4.77066	4.63875	5.13715	3.90252	4.1631	3.96243	3.99357	4.27531	4.35793
ENSG00000058056	USP13	ubiquitin specific peptidase 13 [Source:HGNC Symbol;Acc:HGNC:12611]	5.89756	5.64318	3.10948	4.57119	4.45884	3.88038	4.01936	4.40449	5.8526	4.26797	6.70981	4.30966	4.21397	5.54469	4.45884	3.88038	3.88038	4.09932	2.69333	2.98535	4.32534	3.68269	4.34274	4.13332	5.00031	4.36498	12.2949	7.45258	5.89266	4.04508	2.26884	7.91615	1.85281	1.89317	2.17553	1.68969	4.88427	4.20723	1.94344	2.07962	1.7748	2.30453	2.48168	2.59472	2.07476	2.05528	2.34424
ENSG00000058063	ATP11B	ATPase phospholipid transporting 11B (putative) [Source:HGNC Symbol;Acc:HGNC:13553]	4.18389	2.12206	18.2098	4.96357	5.90187	5.33599	6.49835	6.65761	13.5241	10.0219	13.0985	10.8064	10.3325	7.88675	5.90187	5.33599	5.33599	6.05863	7.77187	6.01881	7.13975	8.12936	8.79204	5.86775	7.7241	8.27914	13.7156	16.4073	8.41232	13.6678	4.29478	12.7694	6.75664	8.03318	7.47076	6.1628	8.27834	8.92897	5.08697	4.6445	4.98176	4.74953	4.53345	4.6007	4.66152	4.32778	4.02481
ENSG00000058085	LAMC2	laminin subunit gamma 2 [Source:HGNC Symbol;Acc:HGNC:6493]	0.32897	0	19.5846	2.11776	22.6739	20.704	26.1924	29.1564	0.609176	0.466356	0.69029	0.817168	0.645867	0.534324	22.6739	20.704	20.704	20.2451	0.580016	0.783611	31.6633	13.507	26.2603	0.841844	0.996539	15.5494	21.6899	2.00181	5.24246	11.5657	0	0.0843906	191.18	83.4652	288.236	44.5036	7.97683	7.41875	39.909	37.741	45.4176	37.233	34.0406	35.2574	40.6264	47.0875	50.8527
ENSG00000058091	CDK14	cyclin dependent kinase 14 [Source:HGNC Symbol;Acc:HGNC:8883]	2.67444	0.918624	3.54234	2.2638	6.85642	6.406	2.63716	2.92841	5.38942	5.73427	8.61334	1.952	2.1448	6.75051	6.85642	6.406	6.406	5.24555	2.96242	3.90084	5.72214	4.20632	5.42084	1.97566	3.15208	3.89414	0.977926	1.32482	4.80457	5.37201	4.60694	4.22406	8.26348	7.04205	10.5104	8.12169	7.5014	6.28788	3.33412	3.16286	3.65934	2.70999	3.41033	3.46045	2.5822	2.81251	2.45891
ENSG00000058262	SEC61A1	Sec61 translocon alpha 1 subunit [Source:HGNC Symbol;Acc:HGNC:18276]	54.4184	53.6585	101.932	32.9136	143.673	143.502	117.315	114.486	122.854	110.224	115.265	90.8756	90.071	143.25	143.673	143.502	143.502	132.946	75.5556	66.0252	127.916	127.85	132.403	30.8812	113.4	113.402	97.3153	107.286	99.6562	59.7226	6.79477	6.73996	113.89	154.919	100.169	158.198	43.6729	62.7169	110.539	110.492	122.372	130.786	136.055	130.438	148.563	154.965	155.571
ENSG00000058272	PPP1R12A	protein phosphatase 1 regulatory subunit 12A [Source:HGNC Symbol;Acc:HGNC:7618]	7.85648	7.86641	6.8131	7.7956	6.28516	5.92933	6.74088	7.20925	12.5745	7.68658	10.7037	11.2778	10.8835	8.74168	6.28516	5.92933	5.92933	7.44274	8.1084	8.2038	7.26389	7.55439	9.6221	6.38007	6.91142	6.33882	7.59753	7.71417	7.9618	18.8651	11.3789	12.8676	11.7443	12.8543	11.532	11.6765	8.5548	9.60217	10.9992	11.019	11.4548	12.4944	12.4994	11.9457	12.5555	12.303	12.9573
ENSG00000058335	RASGRF1	Ras protein specific guanine nucleotide releasing factor 1 [Source:HGNC Symbol;Acc:HGNC:9875]	0.433568	0	0.0702641	0.0547278	0.00273856	0	0.0211031	0.0361155	0.00955795	0.00520879	0.0139965	0.0450957	0.0317227	0.00460272	0.00273856	0	0	0.0112678	0.0155215	0.0245897	0.0059735	0.0110615	0.00620417	0.0975962	0	0.00297784	0.0868431	0.0727807	0.110739	0.043802	0.84376	2.18739	4.7905	1.74068	1.07733	0.787756	1.57036	0.776999	1.97979	2.20472	2.06338	2.2311	2.23394	2.32209	1.91339	1.55079	2.06668
ENSG00000058404	CAMK2B	calcium/calmodulin dependent protein kinase II beta [Source:HGNC Symbol;Acc:HGNC:1461]	0	0	0.186104	0.166501	0.0666532	0.109448	0.403195	0.363323	0.0872358	0.0602184	0.0468404	0.0129126	0.0128682	0.103623	0.0666532	0.109448	0.109448	0.0479927	0.0354164	0.00897723	0.210812	0.139099	0.0868261	0.156274	0.500262	0.597935	0.0583077	0.0295232	0.0721943	0.133261	1.0268	1.44375	0.0606932	0.0065279	0.0860266	0.0454532	0.0301741	0.0281113	0	0.00345304	0	0	0.0211288	0.0126013	0.00314234	0	0.0186298
ENSG00000058453	CROCC	ciliary rootlet coiled-coil, rootletin [Source:HGNC Symbol;Acc:HGNC:21299]	8.37104	10.9617	1.89903	13.5373	2.16401	2.39328	3.15091	2.27176	1.54049	4.41332	1.91906	4.88708	5.03891	2.62735	2.16401	2.39328	2.39328	3.06778	3.04674	2.67792	2.23644	3.42535	2.66133	11.625	4.03971	4.67619	5.89236	4.69419	2.00085	0.0980521	0	0.10374	1.91557	1.96329	1.89893	1.6342	3.46904	3.69962	2.80119	3.15049	2.89422	2.14298	2.37406	2.10067	2.39881	2.50925	2.39884
ENSG00000058600	POLR3E	RNA polymerase III subunit E [Source:HGNC Symbol;Acc:HGNC:30347]	4.96256	3.41629	3.64838	3.83719	5.89219	5.82824	3.78078	3.75926	3.99088	6.24945	4.54059	3.92247	3.98366	5.0912	5.89219	5.82824	5.82824	5.09393	4.17851	3.8393	4.97591	4.11322	3.9783	3.54776	5.8522	5.73701	4.50011	3.82405	4.07465	2.81903	1.09321	0.640161	3.32929	2.85448	3.7521	3.36499	4.44857	3.72494	2.41757	2.18842	2.34665	2.6163	2.7375	2.64946	2.35631	2.91596	2.80622
ENSG00000058668	ATP2B4	ATPase plasma membrane Ca2+ transporting 4 [Source:HGNC Symbol;Acc:HGNC:817]	32.383	21.1633	26.4928	24.7911	19.9549	17.835	28.8574	30.664	40.5679	32.7434	39.2425	58.1448	56.4973	24.9258	19.9549	17.835	17.835	31.0308	34.2201	11.7642	37.6024	35.3144	52.8151	26.8309	28.5702	41.0671	28.0969	22.224	26.4513	47.5131	8.41294	13.6324	31.4385	39.3692	41.3669	33.159	23.0126	29.377	46.6291	50.1359	54.4	45.1662	46.6634	55.0877	39.0496	35.4432	42.4839
ENSG00000058673	ZC3H11A	zinc finger CCCH-type containing 11A [Source:HGNC Symbol;Acc:HGNC:29093]	0	0	0.0148077	0	0.00280321	0.00460304	0.0216014	0.0221809	0.0293508	0.0106635	0.0250721	0.0271532	0.0216477	0.00942276	0.00280321	0.00460304	0.00460304	0.00865035	0.027804	0.0528574	0.00917179	0.00377422	0.0142889	0.0262896	0.0211717	0.0152407	0.0122611	0.00931237	0.0161934	0.0896722	0	0.0758993	0.0080607	0.0192179	0.0202608	0.00347566	0.0112802	0.0128975	0.0266298	0.0290447	0.0240352	0.0356333	0.0296202	0.0264985	0.021145	0.0226368	0.0443988
ENSG00000058729	RIOK2	RIO kinase 2 [Source:HGNC Symbol;Acc:HGNC:18999]	0.146704	0.721381	5.90738	2.46907	7.07208	6.58543	4.29577	4.34932	7.84804	4.65763	7.2302	5.87376	5.67225	6.95224	7.07208	6.58543	6.58543	5.22076	3.97748	5.03211	5.65405	4.94388	5.74363	2.05787	5.16026	4.22385	3.9612	4.58053	5.81325	6.91651	2.24774	2.17441	5.0449	5.39194	4.715	5.87634	5.10101	4.08529	6.32862	5.78624	6.42494	7.48716	7.06541	7.28781	7.08293	6.88921	7.17367
ENSG00000058799	YIPF1	Yip1 domain family member 1 [Source:HGNC Symbol;Acc:HGNC:25231]	8.68759	3.50678	10.4623	3.40439	8.84532	8.59637	7.54319	7.99557	8.18663	5.63291	6.7309	8.99954	8.88	9.7017	8.84532	8.59637	8.59637	8.86935	11.4193	10.2602	9.30395	14.5205	13.6413	6.73469	10.4044	7.99377	8.76953	8.5614	9.0555	9.95577	9.03618	2.48365	18.0996	16.8895	18.3879	16.0689	13.3675	14.3092	15.9343	15.8585	15.0137	15.2037	15.4389	15.4097	15.8031	16.6799	18.8627
ENSG00000058804	NDC1	NDC1 transmembrane nucleoporin [Source:HGNC Symbol;Acc:HGNC:25525]	2.30545	3.67146	6.88502	4.23285	20.498	18.8728	7.63868	7.63039	9.91516	12.3026	22.5575	7.84258	7.60601	26.3879	20.498	18.8728	18.8728	11.6617	6.23132	10.988	13.6583	6.28109	7.08384	2.99952	10.9532	6.87497	6.06825	5.03104	15.7993	16.3462	15.6934	7.16868	8.29852	5.39353	6.03066	5.30493	22.7146	12.5877	5.87547	5.87059	6.63442	7.44706	7.99561	8.71968	7.87374	6.76689	6.6454
ENSG00000058866	DGKG	diacylglycerol kinase gamma [Source:HGNC Symbol;Acc:HGNC:2853]	0	0	0.0130838	0.123746	0.00247688	0	0.0381733	0.0174211	0	0	0	0.0887709	0.0597738	0.00208145	0.00247688	0	0	0	0.0035096	0.004448	0	0	0.0154312	3.36357	0.00467675	0.0134665	0.100212	0.126167	0.0196738	0.178274	0.763135	1.74365	0.0118705	0.00727743	0.0204596	0.0368525	0	0	0.00235297	0	0.0265464	0	0.0026172	0	0.0186834	0.00500038	0.0138459
ENSG00000059122	FLYWCH1	FLYWCH-type zinc finger 1 [Source:HGNC Symbol;Acc:HGNC:25404]	11.441	7.46444	5.9347	6.55118	5.98794	6.08302	8.79049	7.77749	3.6522	6.00787	3.89149	7.76798	8.39907	6.16377	5.98794	6.08302	6.08302	7.61444	4.75255	3.8628	7.92902	7.83164	8.05228	16.4473	8.32109	9.44008	8.77978	9.76009	7.69379	0.774872	2.32188	0.830755	6.52889	6.72486	6.62958	5.65836	2.98596	4.2846	9.29042	9.91538	9.82383	9.01719	8.46352	8.13635	9.9368	11.1888	11.3773
ENSG00000059145	UNKL	unk like zinc finger [Source:HGNC Symbol;Acc:HGNC:14184]	5.74446	3.79567	3.04749	2.32033	2.67413	2.94029	2.27316	1.90445	1.6526	3.05726	2.63793	2.58325	2.60237	2.9973	2.67413	2.94029	2.94029	3.64267	1.99223	1.55078	3.09851	2.32049	2.00981	4.42369	4.66895	3.70475	5.47134	4.78931	2.4995	0.870516	0.106469	0.0736813	2.53534	2.03976	2.68244	2.2224	3.00045	3.44732	1.53731	1.80454	1.73829	2.12583	2.21986	2.41464	3.34249	3.53069	3.99913
ENSG00000059377	TBXAS1	thromboxane A synthase 1 [Source:HGNC Symbol;Acc:HGNC:11609]	0	0.369203	0.166876	1.03982	0.394578	0.3382	2.48593	2.51603	0.0680998	0.152573	0.0831036	0.197403	0.184166	0.302434	0.394578	0.3382	0.3382	0.557516	0.0245756	0.30368	0.255365	0.0758937	0.181729	1.04102	5.07191	3.54087	0.312932	0.302492	0.288051	0.242734	0	0.117401	0.0706538	0.0636993	0.0492477	0.102147	0.0610689	0.0897742	0.0659057	0.0224632	0.0418249	0.0851819	0.05498	0.0532843	0.0981215	0.0481451	0.0282784
ENSG00000059378	PARP12	poly(ADP-ribose) polymerase family member 12 [Source:HGNC Symbol;Acc:HGNC:21919]	1.62675	1.10514	6.81035	1.12396	10.0328	10.1056	4.13399	3.77704	7.93483	14.5197	12.0453	17.2992	16.9933	6.83143	10.0328	10.1056	10.1056	10.587	8.66505	7.99851	7.39381	6.64047	6.68449	10.9631	10.0518	14.3813	14.8927	13.1842	9.42516	4.94766	12.9488	4.89059	0.584705	0.347447	0.906819	0.171654	0.087047	0.301898	0.780887	1.02652	0.788265	0.874919	1.05144	0.805664	1.10957	1.26209	0.98351
ENSG00000059573	ALDH18A1	aldehyde dehydrogenase 18 family member A1 [Source:HGNC Symbol;Acc:HGNC:9722]	12.2883	22.747	28.9808	12.8417	33.581	32.675	34.8016	33.0724	37.5975	38.6718	36.2927	28.3598	27.4188	35.1612	33.581	32.675	32.675	34.4605	29.1162	21.945	32.0887	37.8543	42.7332	5.18685	29.4811	26.5993	19.9985	20.8595	29.2744	26.6189	2.54235	3.03013	37.1566	40.8863	28.7093	37.7782	30.4125	31.2763	33.465	33.0285	33.9249	36.8872	38.1003	34.2828	31.459	33.3577	33.3384
ENSG00000059588	TARBP1	TAR (HIV-1) RNA binding protein 1 [Source:HGNC Symbol;Acc:HGNC:11568]	6.74117	9.39761	5.28151	17.8955	4.7092	4.35654	5.05228	5.56974	2.62899	3.166	3.05116	4.41187	4.14583	4.93125	4.7092	4.35654	4.35654	3.13541	11.6909	10.7618	3.9487	4.08038	6.12194	9.03053	3.17278	4.76172	2.93378	3.42981	4.17134	2.97691	9.8923	6.18036	3.58479	2.54853	4.9059	3.50942	6.50743	2.81135	2.81228	2.93995	3.14649	2.54039	3.56223	2.41998	2.9668	2.66211	2.41458
ENSG00000059691	GATB	glutamyl-tRNA amidotransferase subunit B [Source:HGNC Symbol;Acc:HGNC:8849]	1.12135	1.9974	2.24617	1.01681	2.699	2.74763	2.09765	2.15331	1.70316	2.20166	2.22813	1.87957	2.01598	1.98824	2.699	2.74763	2.74763	2.30759	2.2497	2.0538	2.39625	2.1081	2.23597	0.650698	2.35811	1.85344	1.80317	1.95662	2.60189	1.36869	0.644707	0.50096	2.31656	2.35795	2.16114	2.17074	2.25686	1.72915	2.43215	2.5281	2.39943	2.49623	2.66373	2.56226	2.62773	2.52129	2.36592
ENSG00000059728	MXD1	MAX dimerization protein 1 [Source:HGNC Symbol;Acc:HGNC:6761]	1.39802	2.13523	2.33914	1.02672	2.07648	2.01418	3.67533	3.76791	2.82416	1.49837	1.91466	1.75839	1.42997	2.37101	2.07648	2.01418	2.01418	1.38284	2.01711	2.71022	2.18995	2.02332	3.9986	4.38465	3.12446	3.12383	2.27529	2.88252	1.66016	2.39676	7.22372	5.24549	3.36097	4.71308	6.73268	4.98993	1.2706	1.35263	2.08242	2.61283	2.68896	2.89928	2.13983	2.9949	3.50806	3.53515	3.86524
ENSG00000059758	CDK17	cyclin dependent kinase 17 [Source:HGNC Symbol;Acc:HGNC:8750]	26.3426	20.3595	28.8184	17.8447	29.2221	28.1318	27.399	26.0385	36.1513	26.1908	38.0967	32.6949	32.7226	39.9416	29.2221	28.1318	28.1318	27.3885	25.8906	28.107	26.5844	28.2222	24.6306	22.2875	35.1869	38.2108	35.0151	38.7562	18.4648	57.7267	10.9682	8.74315	10.5255	8.28163	11.5742	8.0384	4.34948	4.50968	12.1244	11.0722	10.3226	10.7268	9.72495	10.6041	9.78619	11.1977	9.27513
ENSG00000059769	DNAJC25	DnaJ heat shock protein family (Hsp40) member C25 [Source:HGNC Symbol;Acc:HGNC:34187]	0	0.383704	3.57062	1.57596	2.90207	3.22871	2.93314	2.67164	4.20192	2.27991	3.10348	3.53421	2.99425	2.50062	2.90207	3.22871	3.22871	3.14738	2.99466	4.73007	2.86692	3.14285	2.49525	2.93861	2.46184	2.72117	2.12709	2.66635	3.15093	2.94313	0.771341	0.854088	3.35613	3.66608	3.46332	3.62431	3.09933	3.55578	3.26632	3.45358	3.13289	4.13129	4.63306	4.96975	4.48126	3.7148	4.47695
ENSG00000059804	SLC2A3	solute carrier family 2 member 3 [Source:HGNC Symbol;Acc:HGNC:11007]	28.3079	24.0587	18.4103	28.9386	8.87389	8.82985	9.87279	9.87838	13.128	10.2529	8.29225	14.0096	13.7738	7.88386	8.87389	8.82985	8.82985	7.57932	16.8839	16.2331	6.41836	7.96515	11.4621	170.205	0.408464	3.20681	11.2725	11.8993	7.16965	6.03747	70.9914	61.5014	393.487	251.522	153.963	94.5456	300.433	364.066	57.2944	87.4156	59.0707	75.4252	94.7877	83.1578	78.0931	85.9019	76.0044
ENSG00000059915	PSD	pleckstrin and Sec7 domain containing [Source:HGNC Symbol;Acc:HGNC:9507]	0	0.260929	0.0356123	0.428678	0.0686429	0.0598802	0.0330598	0.0226312	0.02246	0.0408	0	0.0706462	0.0538376	0.0252369	0.0686429	0.0598802	0.0598802	0.0706077	0.0759868	0.0269652	0.0655059	0.0231051	0.0510266	0.563288	0.133659	0.102631	0.0375302	0.0807621	0.0247832	0.102929	0.692382	0.813122	0.213833	1.07984	0.349949	1.58516	0.129479	0.213838	1.59762	2.12923	1.93579	1.59143	1.3509	1.50052	1.0477	1.17358	1.13517
ENSG00000060069	CTDP1	CTD phosphatase subunit 1 [Source:HGNC Symbol;Acc:HGNC:2498]	3.84625	7.04774	4.46911	6.81531	6.0873	6.6628	5.39163	4.30728	4.48588	6.37844	5.43984	5.23929	5.39471	5.10008	6.0873	6.6628	6.6628	5.93337	4.35945	2.45962	6.05507	6.10742	5.52043	5.31684	6.10349	7.10165	7.39423	7.561	4.50414	1.31969	0	0.198577	7.06142	5.59547	6.45948	5.0605	3.22425	4.69039	7.14836	6.99489	7.8015	8.14474	7.0715	6.95365	7.64828	8.17305	8.8556
ENSG00000060138	YBX3	Y-box binding protein 3 [Source:HGNC Symbol;Acc:HGNC:2428]	20.0933	19.2843	60.64	20.5429	49.3642	54.4143	75.9114	64.7935	47.219	48.1591	48.7328	44.8857	43.2191	48.4844	49.3642	54.4143	54.4143	40.801	38.5172	33.0298	45.0549	34.5137	30.6253	76.7573	67.2924	67.5404	69.1014	64.6788	44.4341	22.9831	17.1437	22.7024	30.7216	25.4862	28.8583	24.5434	15.7773	15.6999	29.5301	30.3657	30.4119	28.466	28.7583	30.2472	29.0955	28.4225	30.6179
ENSG00000060140	STYK1	serine/threonine/tyrosine kinase 1 [Source:HGNC Symbol;Acc:HGNC:18889]	0	1.35238	4.85413	0	3.85155	3.57952	7.47808	8.16185	6.18075	7.78641	5.82429	3.93848	3.84826	3.26336	3.85155	3.57952	3.57952	6.24085	2.45303	5.59037	6.55642	5.1857	5.32084	0.119163	7.1599	8.48841	3.05669	5.18835	5.50499	5.14423	0	0	1.80401	1.22886	2.20571	0.551396	1.06254	0.828189	3.03272	3.57927	3.6939	3.17525	3.49915	3.70089	3.78135	3.67938	3.69939
ENSG00000060237	WNK1	WNK lysine deficient protein kinase 1 [Source:HGNC Symbol;Acc:HGNC:14540]	21.6256	24.6281	21.8386	28.2852	9.32485	8.10495	13.1232	15.2636	24.2932	17.6047	20.2316	20.521	18.8393	11.2629	9.32485	8.10495	8.10495	15.972	18.6542	11.217	15.0031	20.0298	18.4804	18.7787	13.2998	15.9974	24.8874	20.8989	18.2271	20.0053	21.099	42.2419	28.8125	43.4706	28.357	50.4817	19.2433	19.9977	5.61917	6.66397	6.90946	6.54463	6.13021	6.46076	4.93855	5.51234	6.64805
ENSG00000060339	CCAR1	cell division cycle and apoptosis regulator 1 [Source:HGNC Symbol;Acc:HGNC:24236]	14.0767	18.2326	15.6256	14.1252	19.2748	18.7728	19.2968	20.1775	20.1893	16.4057	25.2587	23.7303	23.0248	20.7421	19.2748	18.7728	18.7728	20.2004	22.3673	28.0497	22.1865	19.8548	23.9405	10.1684	15.7863	16.2206	13.3871	15.5147	17.5087	30.5062	8.36196	11.7864	18.0363	17.0622	14.5545	17.572	24.3703	17.6814	15.6759	14.8004	14.2226	16.8338	17.7018	16.1925	19.617	17.9659	17.774
ENSG00000060491	OGFR	opioid growth factor receptor [Source:HGNC Symbol;Acc:HGNC:15768]	19.6842	16.4603	12.4285	11.73	12.9421	13.6218	10.343	8.32289	7.09436	12.55	10.1967	13.1749	12.655	9.3403	12.9421	13.6218	13.6218	13.2888	8.32924	5.51961	11.6112	10.3321	15.7737	19.8714	12.9445	12.9096	11.5658	12.7305	12.8655	2.45111	0.254533	0	10.4817	9.42434	10.7956	8.03053	6.23069	8.88668	11.2564	11.5821	12.1107	12.7974	12.7526	13.4531	13.0482	14.6575	14.9727
ENSG00000060558	GNA15	G protein subunit alpha 15 [Source:HGNC Symbol;Acc:HGNC:4383]	0	0	0	0	0.0520306	0.0939809	0.0240566	0.0274467	0.0181594	0.0296889	0.0398884	0.100798	0.0803609	0.166151	0.0520306	0.0939809	0.0939809	0.117744	0.0884693	0.196218	0.0226984	0.0980749	0.064831	0.292777	0.088418	0.067892	0.193443	0.345695	0.0225424	0	1.98476	0.0704385	0.0997433	0.0509578	0.0214892	0	0	0.199492	0	0	0	0.0360759	0.0219913	0	0	0	0
ENSG00000060566	CREB3L3	cAMP responsive element binding protein 3 like 3 [Source:HGNC Symbol;Acc:HGNC:18855]	0	0	0	0	0	0	0	0	0	0	0.0389203	0	0.0098013	0	0	0	0	0	0	0	0	0	0.00575068	0.0190447	0	0.0110407	0	0.0112435	0	0	0	0	0.00973224	0	0.0209676	0	0	0	0.0096456	0.0315609	0.0326467	0.0704005	0.0214575	0	0	0.0614946	0.0378394
ENSG00000060642	PIGV	phosphatidylinositol glycan anchor biosynthesis class V [Source:HGNC Symbol;Acc:HGNC:26031]	4.69376	2.05376	2.53001	2.08874	2.12255	2.25756	2.82517	2.84865	2.32903	2.47733	2.08539	2.35972	2.65428	2.54717	2.12255	2.25756	2.25756	2.36525	3.24108	2.2668	2.29738	2.87944	3.23762	2.42794	2.70977	2.47411	2.91882	2.78664	2.61831	1.35025	1.76939	1.4694	3.41392	3.29142	3.8602	3.44915	4.96619	7.45995	6.40045	6.32276	6.30763	4.84989	5.69195	4.56766	4.82898	5.20212	4.93635
ENSG00000060656	PTPRU	protein tyrosine phosphatase, receptor type U [Source:HGNC Symbol;Acc:HGNC:9683]	0.845582	4.35592	0.322436	1.6671	0.390654	0.410946	0.366887	0.379234	0.276948	0.85913	0.58234	1.16675	1.12345	1.28921	0.390654	0.410946	0.410946	1.20969	1.16185	0.749041	1.37581	2.51481	1.15007	1.87001	0.799087	2.20801	1.16139	1.84301	0.317348	0.748498	1.01496	0.550901	36.5201	18.847	32.0042	19.1072	21.8648	32.9739	6.6027	7.95617	8.12958	8.53033	8.00203	7.1856	7.78896	9.68165	9.4972
ENSG00000060688	SNRNP40	small nuclear ribonucleoprotein U5 subunit 40 [Source:HGNC Symbol;Acc:HGNC:30857]	3.11969	7.9258	13.5244	4.97048	23.9123	24.5854	13.4758	13.4221	11.3338	13.9523	18.6829	11.5439	11.8558	20.6894	23.9123	24.5854	24.5854	17.0872	11.6896	13.6198	17.3302	13.4233	12.5036	4.87546	14.7965	11.7856	10.856	11.0013	16.1487	19.3866	3.59774	1.94442	8.6966	6.86178	7.5669	6.88872	18.0366	15.3386	11.8605	12.0795	12.0295	11.926	12.1708	12.2656	12.0826	11.952	12.0303
ENSG00000060709	RIMBP2	RIMS binding protein 2 [Source:HGNC Symbol;Acc:HGNC:30339]	0	0	0.00235015	0	0	0	0	0	0	0	0	0	0	0	0	0	0	0	0	0.00279637	0	0	0.00176387	0.660084	0	0.00677287	0	0	0	0.0249061	0.731074	2.1924	0.13433	0.390415	0.061097	0.266437	0	0	0	0	0	0	0	0	0	0	0
ENSG00000060718	COL11A1	collagen type XI alpha 1 chain [Source:HGNC Symbol;Acc:HGNC:2186]	30.7688	16.4957	0.071858	15.9783	0.00328356	0.00808769	0.0126514	0.00866057	0.00573004	0.0124908	0.0167819	1.39628	1.54679	0.0413903	0.00328356	0.00808769	0.00808769	0	0.00697893	0.00884497	0.00716228	0.0221048	0.00371943	0.147813	0.0681989	0	0	0.0145441	0.213392	0.052519	0.1927	1.33358	3.45575	86.3523	8.81496	151.173	4.63121	16.092	1.09487	1.5752	1.47103	1.42672	1.10333	1.23846	1.11767	0.500484	0.859642
ENSG00000060749	QSER1	glutamine and serine rich 1 [Source:HGNC Symbol;Acc:HGNC:26154]	14.7589	9.54246	6.71445	13.2019	5.94299	5.22047	5.01114	5.40422	11.8975	7.10958	12.2525	7.47888	7.23392	8.82173	5.94299	5.22047	5.22047	7.16424	6.19225	4.91453	6.77429	5.60424	8.75904	3.55274	5.11124	4.65237	5.14978	4.49778	6.35413	10.4631	9.31372	9.95652	9.29034	8.49438	9.38697	7.63098	13.6033	10.7806	2.52254	2.50263	2.75191	2.25146	2.23047	2.73696	1.69592	2.2141	2.41385
ENSG00000060762	MPC1	mitochondrial pyruvate carrier 1 [Source:HGNC Symbol;Acc:HGNC:21606]	3.65471	4.06488	9.38361	3.16335	9.84933	10.7725	8.90448	8.59752	7.58102	6.99164	9.93294	8.79088	8.91341	10.4496	9.84933	10.7725	10.7725	9.40758	10.2427	12.7287	9.64857	11.0351	11.9736	21.3772	7.70453	6.00519	6.09667	5.5312	10.3252	9.98661	21.1597	20.9533	8.85061	9.92186	8.80769	12.6264	5.11349	3.60103	19.4317	17.786	15.6269	19.4914	23.2864	22.4282	24.8589	21.4109	22.515
ENSG00000060971	ACAA1	acetyl-CoA acyltransferase 1 [Source:HGNC Symbol;Acc:HGNC:82]	4.0135	5.21311	6.07837	3.86171	4.89411	5.24974	4.85353	4.81755	3.37215	4.74895	4.91367	5.20767	5.43352	3.70761	4.89411	5.24974	5.24974	4.44378	5.24302	4.74146	4.46543	4.9356	5.38556	6.79688	6.61817	6.44515	5.44371	5.94488	5.0371	1.19346	0.280705	0.233113	6.16913	5.62142	4.38559	4.68749	3.63777	4.61853	6.6413	5.90348	6.99653	6.5798	6.56226	6.4711	7.87623	8.20786	7.43675
ENSG00000060982	BCAT1	branched chain amino acid transaminase 1 [Source:HGNC Symbol;Acc:HGNC:976]	18.3941	12.4998	27.2334	13.9598	35.1927	31.2774	18.9461	18.7472	50.4405	28.1122	52.1246	17.2906	16.9792	36.7214	35.1927	31.2774	31.2774	24.5442	35.1467	32.1885	25.8198	36.9924	53.5761	0.220899	15.8079	17.1903	21.5014	29.082	31.2217	52.9464	0.1694	0.797185	88.003	91.8941	88.2088	87.0663	24.6922	19.3386	18.1003	17.5452	19.4111	22.0048	22.6437	23.8393	18.0394	19.6617	18.537
ENSG00000061273	HDAC7	histone deacetylase 7 [Source:HGNC Symbol;Acc:HGNC:14067]	31.0845	38.1459	18.163	31.8001	22.4859	24.0427	23.5725	21.6739	13.2009	24.5749	20.143	25.731	25.7323	17.6647	22.4859	24.0427	24.0427	26.6116	16.9551	16.9464	24.0726	25.2118	20.5518	52.0394	31.2764	35.5858	31.1349	27.5048	20.9081	4.40254	2.49135	1.48313	22.7552	15.9386	23.8988	16.3306	7.30152	11.736	9.1272	8.6864	9.09093	10.6819	9.46627	10.9696	9.16503	9.0624	9.89045
ENSG00000061337	LZTS1	leucine zipper tumor suppressor 1 [Source:HGNC Symbol;Acc:HGNC:13861]	0	1.44915	0.00719214	1.04755	0.00476537	0.0117375	0.0146886	0.00837927	0	0.0045319	0.0243553	0.913956	0.897009	0.00400459	0.00476537	0.0117375	0.0117375	0.00490176	0	0.0128365	0.00519724	0	0	0.732938	0	0	0	0.0052769	0.0172051	0	7.62079	4.903	3.23845	14.076	2.49463	7.82876	1.46696	4.68834	1.86059	1.76269	2.2881	2.69836	2.23569	2.20728	1.46479	2.22713	1.59832
ENSG00000061455	PRDM6	PR/SET domain 6 [Source:HGNC Symbol;Acc:HGNC:9350]	0.402865	0	0.00877826	0	0.00290815	0.00955069	0	0.0025568	0.0101498	0	0.00371581	0.0366205	0.0224581	0.00488774	0.00290815	0.00955069	0.00955069	0.00299139	0.0494482	0.0208899	0.0031717	0.00783101	0.00329418	0.120004	0.00823658	0.012649	0.00954009	0.0161016	0.00419988	0	0	0.118111	0.0139374	0.136713	0.0480439	0.0757211	0.506132	0.053521	0.500042	0.421847	0.557918	0.450327	0.550049	0.497577	0.438731	0.322907	0.444351
ENSG00000061656	SPAG4	sperm associated antigen 4 [Source:HGNC Symbol;Acc:HGNC:11214]	0	0	1.14504	0	0.728335	0.976707	1.84277	1.70758	1.39809	2.65517	0.558367	1.70495	1.59362	0.62226	0.728335	0.976707	0.976707	1.04885	1.04061	1.32975	0.860537	0.964281	2.15879	4.30327	2.91087	2.56071	5.90684	5.65907	1.49888	0.388313	0.534292	0.73951	0.139623	0.0356659	0.288277	0.105356	0.207601	0.251328	0.115317	0.213816	0.247192	0.210416	0.141093	0.149172	0.171685	0.183797	0.0904766
ENSG00000061676	NCKAP1	NCK associated protein 1 [Source:HGNC Symbol;Acc:HGNC:7666]	9.66547	8.92975	17.6208	6.92512	14.9564	14.4109	15.3475	15.7024	22.1534	16.2021	20.4754	17.1996	16.5984	19.2319	14.9564	14.4109	14.4109	15.4292	13.1556	12.6911	16.3223	15.7527	19.3913	10.4427	15.114	14.5209	16.245	14.9935	17.7687	17.7962	14.8982	11.6383	15.5348	17.8373	17.6632	19.908	10.5774	11.6985	13.583	13.3561	13.3536	14.3074	13.8414	14.5467	15.2134	14.3244	13.9255
ENSG00000061794	MRPS35	mitochondrial ribosomal protein S35 [Source:HGNC Symbol;Acc:HGNC:16635]	7.20564	4.51255	26.4811	3.70682	42.1264	42.9686	29.54	28.4843	36.9725	31.4385	41.4842	30.837	31.6991	42.0287	42.1264	42.9686	42.9686	34.7958	23.3429	30.3369	36.1739	24.4745	34.427	11.9837	30.4831	25.7124	24.7151	23.5372	33.068	21.8664	10.4824	8.83543	24.1797	23.6297	23.7203	24.0716	34.2519	22.5261	29.825	31.3338	29.1868	30.0884	34.1324	33.1068	32.7896	31.1501	28.4441
ENSG00000061918	GUCY1B1	guanylate cyclase 1 soluble subunit beta 1 [Source:HGNC Symbol;Acc:HGNC:4687]	0.93924	0	8.68374	1.38621	1.47492	1.31287	0.0787719	0.0449362	1.10854	1.41655	1.74461	6.5422	6.57607	2.34392	1.47492	1.31287	1.31287	1.03646	5.09539	4.16315	1.21043	1.51395	3.73429	2.15018	0.0137866	0.0317583	0.814392	0.436611	1.91388	1.40143	19.6041	16.5077	1.0428	1.89503	0.376956	1.63862	6.57419	9.23844	5.6115	4.90991	3.70152	3.36665	3.57216	3.66503	2.61616	2.17424	2.56464
ENSG00000061936	SFSWAP	splicing factor SWAP [Source:HGNC Symbol;Acc:HGNC:10790]	5.90721	10.0623	3.82424	10.5126	5.1882	5.7213	5.28732	5.19687	4.6717	5.42029	5.05904	6.94184	6.63885	4.81661	5.1882	5.7213	5.7213	4.71986	5.94218	6.46854	4.69488	3.79905	5.17943	8.20989	5.86607	6.17713	6.03916	5.54057	4.44419	3.76805	3.41711	4.92894	4.42893	3.98003	4.49177	4.15242	4.43834	5.57762	3.30866	3.28416	3.41724	3.04105	3.30964	3.00385	3.24865	3.30759	3.37214
ENSG00000061938	TNK2	tyrosine kinase non receptor 2 [Source:HGNC Symbol;Acc:HGNC:19297]	21.1491	13.907	2.44116	13.9732	3.19641	3.56698	5.09319	4.51162	2.88139	6.1895	3.4506	8.2767	8.3667	3.5316	3.19641	3.56698	3.56698	5.03584	4.82926	5.20201	3.7906	6.04387	10.1233	13.9863	7.75324	6.22642	6.89838	7.14836	3.02937	0.481223	0.211882	0.488774	10.8317	4.30209	14.1981	3.93931	3.75801	4.65301	0.546481	0.591049	0.673296	0.892847	0.712123	0.862321	0.846517	0.881941	0.89027
ENSG00000061987	MON2	MON2 homolog, regulator of endosome-to-Golgi trafficking [Source:HGNC Symbol;Acc:HGNC:29177]	4.83877	2.3339	3.3353	3.57986	2.43827	2.08972	3.1167	3.43051	4.7646	3.78988	3.73159	4.02463	4.0075	3.28613	2.43827	2.08972	2.08972	2.96042	3.82421	3.64991	2.99999	3.06798	2.79367	4.86641	2.99764	2.98735	2.80363	3.0723	2.94995	4.6712	4.6336	4.9077	3.79535	4.63798	3.55197	4.17266	3.787	3.23948	4.37129	4.71843	4.22927	4.54437	4.24677	4.18762	4.47318	4.49739	3.63692
ENSG00000062038	CDH3	cadherin 3 [Source:HGNC Symbol;Acc:HGNC:1762]	0	0	0	1.13279	0	0	0	0	0	0	0	0.0126709	0.00420909	0.00366424	0	0	0	0	0.00926757	0	0	0	0.00246958	0.752431	0	0	0	0	0	0.104613	0	0.23612	79.3339	49.3494	66.6009	15.381	50.5111	135.193	111.761	106.129	108.561	94.3721	85.3793	87.4811	93.1384	90.321	86.1808
ENSG00000062096	ARSF	arylsulfatase F [Source:HGNC Symbol;Acc:HGNC:721]	0	0	0	0	0	0	0	0.0108467	0	0	0	0	0	0	0	0	0	0	0	0.0332329	0	0	0	0.0462811	0	0	0	0	0	0	0.181006	0.16702	0	0.0241657	0	0	0.0620565	0.0473024	0.22268	0.17896	0.119004	0.142568	0.0260722	0.0583111	0.0581632	0.0871731	0.0344829
ENSG00000062194	GPBP1	GC-rich promoter binding protein 1 [Source:HGNC Symbol;Acc:HGNC:29520]	7.77402	3.73068	13.6995	7.47249	11.8772	11.2934	9.12337	9.62226	15.7704	10.6601	14.6336	12.449	12.6332	13.0351	11.8772	11.2934	11.2934	11.7418	13.8231	13.4826	10.9192	11.2964	11.9095	10.6779	9.03948	8.84451	9.90038	9.6164	12.5719	12.0286	34.3338	24.8555	14.1792	11.583	20.5926	12.674	20.5962	19.7716	13.566	14.3	13.6437	13.3272	12.2837	12.125	12.7716	12.9644	10.8935
ENSG00000062282	DGAT2	diacylglycerol O-acyltransferase 2 [Source:HGNC Symbol;Acc:HGNC:16940]	0	0	0.254381	0	0.326776	0.276765	0.0874711	0.10887	0.114049	0.300953	0.399949	0.12328	0.132817	0.202342	0.326776	0.276765	0.276765	0.541344	0.0487392	0.0648598	0.348888	0.152831	0.662379	0.135488	0.383193	0.302963	0.109078	0.217112	0.260799	0.19256	0	0	0.0131881	0.0707453	0.0461712	0.0938274	0.107273	0.126609	0.058818	0.0392039	0.0294929	0.115274	0.0545192	0.113804	0.0616228	0.0243048	0.0897326
ENSG00000062370	ZNF112	zinc finger protein 112 [Source:HGNC Symbol;Acc:HGNC:12892]	0	0	2.52757	1.62396	1.32847	1.4272	1.9494	1.88242	2.62655	1.70691	1.75159	2.67629	2.55112	2.07243	1.32847	1.4272	1.4272	2.25326	3.05884	2.73464	1.66465	2.49267	1.72493	1.15311	1.94798	2.3128	1.78492	1.90926	2.30633	3.16463	0.103674	0.143495	1.612	2.03466	1.24764	1.89246	1.54971	2.47089	2.64485	2.46004	1.96152	2.78455	2.13546	3.02591	2.06546	2.01145	2.00798
ENSG00000062485	CS	citrate synthase [Source:HGNC Symbol;Acc:HGNC:2422]	18.5759	20.4073	37.9647	10.2279	54.875	55.1353	41.2226	43.727	37.4519	33.5174	43.632	28.5807	29.0686	47.7598	54.875	55.1353	55.1353	36.3533	25.7638	24.8651	43.6494	33.7965	36.278	12.3402	37.5437	36.2821	31.0941	34.7803	43.7497	27.8527	17.822	12.5924	26.8568	26.4517	28.2686	24.8404	24.1456	23.0102	19.9603	17.8449	18.5772	19.9615	20.788	20.9137	21.982	23.0355	21.5267
ENSG00000062524	LTK	leukocyte receptor tyrosine kinase [Source:HGNC Symbol;Acc:HGNC:6721]	12.5662	16.6798	0	2.1798	0.0623294	0.0127935	0.0480305	0.0410992	0.0135961	0.0370473	0.00995497	0.0377343	0.0601671	0.0130947	0.0623294	0.0127935	0.0127935	0.00801417	0.0110396	0.0279829	0.0254918	0	0.0706031	16.5573	0.419263	0.372764	0.0511174	0.0603925	0.0112518	0	0	0.369166	0.126954	0.122089	0.273516	0.115922	0.258653	0.10754	0.0296056	0	0.0334013	0.108042	0.00823255	0.132568	0.0146925	0.031458	0.145177
ENSG00000062582	MRPS24	mitochondrial ribosomal protein S24 [Source:HGNC Symbol;Acc:HGNC:14510]	0	0	0.00785273	0	0.0520306	0.0512623	0.0721699	0.0548934	0.0363188	0.0494815	0.0531846	0.141117	0.0502256	0.0612137	0.0520306	0.0512623	0.0512623	0.0214079	0.0958417	0.112124	0.0453968	0.0280214	0.0589373	0.0390369	0.117891	0.033946	0.0682739	0.0345695	0.105198	0.166441	0	0.140877	0	0.0305747	0.0752122	0	0.0628117	0.0159593	0.395422	0.388152	0.401506	0.444936	0.373852	0.570534	0.627958	0.556715	0.436282
ENSG00000062598	ELMO2	engulfment and cell motility 2 [Source:HGNC Symbol;Acc:HGNC:17233]	5.17886	6.21603	7.37982	6.79447	5.88497	5.99228	7.01196	6.96022	5.9403	5.79261	6.1187	6.79022	6.67933	6.86406	5.88497	5.99228	5.99228	6.74014	7.42188	6.42015	6.72394	7.91237	11.7941	6.02157	6.28733	5.51636	5.70511	5.79565	7.16577	5.04253	5.68356	4.93754	9.59485	10.3003	9.36564	8.942	6.32247	7.6666	13.2991	13.7451	14.4432	14.9253	15.2193	13.9659	14.1287	14.5805	15.3429
ENSG00000062650	WAPL	WAPL cohesin release factor [Source:HGNC Symbol;Acc:HGNC:23293]	12.5658	9.45009	12.5877	9.89004	12.3966	11.8094	10.4133	10.9843	18.55	12.1871	18.4357	13.1005	12.1901	16.5225	12.3966	11.8094	11.8094	13.712	11.8496	9.76938	12.6036	12.557	15.1549	12.26	11.3931	10.9617	11.056	11.3326	11.7996	17.026	6.95949	16.8381	14.6568	14.0249	13.7254	12.6612	13.1362	13.3154	13.9125	15.8359	13.5585	14.7269	14.5079	14.7266	14.9076	15.4503	14.8138
ENSG00000062716	VMP1	vacuole membrane protein 1 [Source:HGNC Symbol;Acc:HGNC:29559]	4.90183	3.96942	13.8674	4.79279	25.8112	26.3888	49.8293	51.3068	19.5675	26.2142	18.989	31.1904	31.0299	25.6817	25.8112	26.3888	26.3888	22.344	17.7907	21.4144	23.1549	14.6472	16.6874	8.00866	17.4639	14.7151	21.3369	22.7958	16.4008	69.5818	22.6119	18.5759	29.7787	30.3964	35.1961	37.1457	10.8018	9.65062	19.2238	18.6166	17.9971	18.4416	18.7362	18.0066	18.4317	18.2121	15.5642
ENSG00000062725	APPBP2	amyloid beta precursor protein binding protein 2 [Source:HGNC Symbol;Acc:HGNC:622]	4.74036	7.1335	8.58498	5.69473	4.36391	4.11864	6.48161	6.785	8.47535	5.73423	6.48702	7.03268	7.18388	5.78659	4.36391	4.11864	4.11864	6.25037	7.69514	5.97027	5.39299	7.75867	6.78948	4.83886	5.16221	4.81107	5.04286	4.93601	8.25259	9.13769	3.91828	6.18738	7.57398	12.9701	6.21724	12.3338	5.16013	6.21346	8.38799	7.73084	8.66666	8.35186	8.2855	8.79427	7.95422	7.46763	7.42099
ENSG00000062822	POLD1	DNA polymerase delta 1, catalytic subunit [Source:HGNC Symbol;Acc:HGNC:9175]	6.81225	8.1701	3.8352	7.99765	12.3474	14.4619	6.66814	5.74277	4.20979	11.3965	8.58916	6.8747	6.77539	9.4731	12.3474	14.4619	14.4619	9.89698	2.80358	3.24161	10.9697	5.32043	5.12287	4.32538	13.4642	7.82082	9.13788	7.45622	7.3518	0.716196	0	0.113662	7.87575	3.22878	5.27069	2.53999	12.8495	14.1724	10.5706	11.2392	10.834	11.5715	12.8754	11.1057	12.1648	11.9551	11.2379
ENSG00000063015	SEZ6	seizure related 6 homolog [Source:HGNC Symbol;Acc:HGNC:15955]	0	0.0646634	0	0	0	0	0	0.00934743	0	0.0707774	0.00679234	0.0102986	0.0102631	0	0	0	0	0	0.0414284	0.00477323	0	0.00715737	0	0.149565	0.0150561	0.0289022	0.0406907	0.0176598	0.0038386	0	0.389968	2.05106	0.00509539	0	0	0.0131824	0	0	0.0707005	0.242351	0.131042	0.19658	0.146045	0.0753769	0.260644	0.252202	0.163442
ENSG00000063046	EIF4B	eukaryotic translation initiation factor 4B [Source:HGNC Symbol;Acc:HGNC:3285]	43.471	58.1751	118.07	53.9326	61.9655	58.518	101.354	106.815	177.248	72.545	74.0306	76.093	74.8786	54.1363	61.9655	58.518	58.518	71.0341	93.4717	49.3903	62.7174	74.0539	50.0698	22.1815	86.7231	83.1204	88.1839	73.4084	118.554	47.9066	23.4326	25.8744	53.1394	49.7514	55.2971	49.6932	105.973	80.9405	12.5372	12.8261	12.632	12.03	11.229	11.1998	13.0069	12.0265	11.5909
ENSG00000063127	SLC6A16	solute carrier family 6 member 16 [Source:HGNC Symbol;Acc:HGNC:13622]	3.43889	1.47042	0.216652	1.8873	0.151104	0.161279	0.273633	0.305551	0.197765	0.273032	0.0579208	0.351278	0.364655	0.139679	0.151104	0.161279	0.161279	0.295315	0.658376	0.413815	0.123599	0.142412	0.0770229	0.708554	0.199716	0.805102	1.12357	1.06251	0.125477	0.302105	2.21694	4.65382	0.673479	1.14691	0.702086	1.12411	0.494038	0.492449	0.258381	0.258327	0.299605	0.366693	0.159664	0.314242	0.17097	0.160152	0.408263
ENSG00000063169	BICRA	BRD4 interacting chromatin remodeling complex associated protein [Source:HGNC Symbol;Acc:HGNC:4332]	11.2181	6.30048	2.17027	8.5776	2.83249	3.26232	3.35778	2.43296	2.43352	4.28515	3.09154	3.23487	3.0524	2.12461	2.83249	3.26232	3.26232	3.20045	1.17017	1.45053	2.6823	3.24793	2.22378	6.5561	4.20607	4.06068	3.88549	3.75422	2.37486	0.144835	0.0531421	0.58843	3.57944	2.97275	3.00316	2.64071	3.2394	3.75521	0.440437	0.532918	0.37656	0.326485	0.608542	0.431417	0.505458	0.446056	0.469075
ENSG00000063176	SPHK2	sphingosine kinase 2 [Source:HGNC Symbol;Acc:HGNC:18859]	1.47759	4.40344	3.47621	3.16504	3.76486	4.20191	3.90194	3.08722	2.02942	3.17159	2.42836	3.20849	3.20181	2.55539	3.76486	4.20191	4.20191	3.79815	2.52945	1.65774	4.24425	5.55638	4.10572	3.08098	3.40909	3.59193	3.16185	2.89124	3.41781	0.434259	0	0.15315	5.53441	2.37987	4.32652	3.11948	7.14249	8.26887	1.81835	1.63161	1.82354	1.86681	1.80738	1.69389	2.16319	1.87731	1.78333
ENSG00000063177	RPL18	ribosomal protein L18 [Source:HGNC Symbol;Acc:HGNC:10310]	27.1038	27.4252	119.488	28.4026	136.763	163.89	147.495	137.535	103.007	124.743	103.725	108.546	118.193	76.8785	136.763	163.89	163.89	144.565	144.882	112.858	117.241	125.208	89.0686	53.9705	179.53	148.593	179.933	165.73	133.056	24.0756	49.6658	14.4306	100.84	81.5177	97.0341	84.7213	144.597	123.773	39.7498	41.507	37.299	38.3202	41.1076	39.9446	42.0179	44.3235	43.679
ENSG00000063180	CA11	carbonic anhydrase 11 [Source:HGNC Symbol;Acc:HGNC:1370]	0	1.43459	6.72436	2.61876	1.17938	1.29107	1.83783	1.72815	1.37206	1.74471	1.02136	3.16063	3.30154	1.49765	1.17938	1.29107	1.29107	2.27799	6.61017	2.82391	2.01514	4.74606	2.66444	2.01549	1.07631	1.82389	7.07867	3.62771	2.03441	0.838381	27.4931	16.5872	3.02707	3.69619	3.86971	6.40158	6.59145	16.0577	2.53952	2.82412	3.6797	2.28662	2.13237	1.85809	2.95304	3.04233	2.64933
ENSG00000063241	ISOC2	isochorismatase domain containing 2 [Source:HGNC Symbol;Acc:HGNC:26278]	0.854534	3.22649	6.86611	1.04783	7.7601	8.85797	8.53249	7.97773	6.31883	9.64434	5.75369	8.22781	8.34239	5.52075	7.7601	8.85797	8.85797	13.2043	7.64362	6.58564	10.3404	12.8235	8.35348	5.11406	10.6515	9.54487	9.11965	8.21741	5.90192	0.838642	1.53855	0	5.53423	7.20137	5.08903	7.05942	3.66133	4.87214	5.59631	5.30487	5.1436	6.16609	5.775	5.35879	6.02571	6.22042	6.17244
ENSG00000063244	U2AF2	U2 small nuclear RNA auxiliary factor 2 [Source:HGNC Symbol;Acc:HGNC:23156]	40.4728	52.6472	42.6939	36.5123	78.3027	88.7727	61.6837	54.615	37.5106	60.742	63.8795	48.9263	48.3433	52.2861	78.3027	88.7727	88.7727	63.3204	29.4229	31.612	65.66	45.6757	44.4045	38.3969	58.4156	52.2074	42.2191	46.1052	53.3494	16.4346	1.26031	0.670921	41.3777	35.6325	30.4295	30.8955	47.7158	52.1753	4.40664	4.82678	4.52543	5.58954	6.10241	6.0839	5.82548	5.92297	6.69813
ENSG00000063245	EPN1	epsin 1 [Source:HGNC Symbol;Acc:HGNC:21604]	13.8835	11.4907	9.90083	10.3644	14.602	16.9679	10.4017	8.15325	6.04444	12.6506	9.59688	10.4885	10.8413	8.81917	14.602	16.9679	16.9679	12.1001	6.03646	2.81488	12.811	11.4489	7.77971	10.1911	15.1713	14.0097	16.0566	14.3166	11.9951	1.20973	0.135878	0.323895	9.71294	8.59114	9.15136	8.65048	5.75786	7.70072	3.42242	3.4497	3.81157	3.92954	3.9307	4.30581	4.21047	4.04788	4.91253
ENSG00000063322	MED29	mediator complex subunit 29 [Source:HGNC Symbol;Acc:HGNC:23074]	11.0148	9.65954	13.5475	4.81756	10.2171	10.2455	11.8071	12.3925	8.45076	10.3099	10.5361	9.71127	9.68468	10.868	10.2171	10.2455	10.2455	12.2891	13.0605	7.385	12.5427	13.9185	13.1676	15.4668	13.7892	13.176	13.599	12.5543	13.6289	6.69092	8.73814	8.01495	13.7145	13.4437	12.6286	12.5801	12.0831	14.1906	15.9364	16.309	17.8427	15.8544	14.6917	13.1768	16.4527	19.0018	16.1513
ENSG00000063438	AHRR	aryl-hydrocarbon receptor repressor [Source:HGNC Symbol;Acc:HGNC:346]	11.3538	9.6064	5.65226	6.86495	2.58525	2.71281	6.44591	6.52917	3.38049	2.9099	3.31229	4.41835	4.40997	2.63977	2.58525	2.71281	2.71281	3.28217	0.978514	3.27209	4.71984	4.36764	6.63308	0.763897	3.36681	1.70593	1.15401	0.839221	8.79433	1.58602	0	0	0.319082	0.274005	0.329097	0.122947	0.156759	0.217253	1.32889	1.45674	1.49547	1.03131	1.02907	0.967481	1.77979	2.10554	1.78832
ENSG00000063587	ZNF275	zinc finger protein 275 [Source:HGNC Symbol;Acc:HGNC:13069]	2.08263	3.16977	2.96985	3.97246	2.77625	2.58659	2.5178	2.7933	3.5738	3.78719	3.17163	2.99015	2.95083	3.53183	2.77625	2.58659	2.58659	3.68046	2.47578	2.23782	3.18817	2.87428	2.27816	3.05171	3.27073	4.60633	4.55552	3.98433	2.2194	2.61833	1.76456	2.62323	3.50644	5.01266	3.6289	5.3311	2.36609	2.52086	3.79895	4.05691	3.58062	2.98431	3.67132	3.41703	3.66982	2.74167	3.7787
ENSG00000063601	MTMR1	myotubularin related protein 1 [Source:HGNC Symbol;Acc:HGNC:7449]	5.23389	1.98776	7.32759	2.92193	7.93417	7.38273	5.3684	5.61828	5.74088	5.84006	6.79142	4.66121	4.79046	7.61071	7.93417	7.38273	7.38273	6.55555	4.75892	4.15863	6.66462	5.07201	4.95888	3.55713	7.87213	5.84045	5.01276	6.02867	7.03338	5.70893	2.08207	1.22258	10.1935	9.28679	11.1006	8.42981	14.8518	16.4782	7.32074	7.73063	8.40219	8.29905	9.22883	9.42693	9.98285	9.60192	9.14296
ENSG00000063660	GPC1	glypican 1 [Source:HGNC Symbol;Acc:HGNC:4449]	9.20803	2.84257	6.87437	3.8778	3.8767	4.221	30.8512	26.2871	2.00259	4.70669	3.94029	12.9753	12.6526	4.48167	3.8767	4.221	4.221	12.5511	1.45161	2.18821	8.51069	6.24774	3.04414	1.94113	17.7323	44.8859	26.8311	20.0225	18.5376	0.367097	0.183673	0.254221	26.0109	36.3411	31.4666	39.7209	15.1508	29.1804	35.2777	41.4385	39.966	43.391	41.1749	45.3441	43.3719	43.9507	49.8271
ENSG00000063761	ADCK1	aarF domain containing kinase 1 [Source:HGNC Symbol;Acc:HGNC:19038]	2.53015	0	1.62085	1.43079	1.15065	1.24283	1.70637	1.68156	0.580079	0.909468	0.757978	1.09476	1.02681	1.01423	1.15065	1.24283	1.24283	1.06786	1.46012	1.63012	1.52265	1.64562	1.67703	0.796153	0.980092	1.22894	1.11283	1.31381	1.16322	0.777063	1.9508	0.069233	1.03918	1.2271	1.06135	1.19207	0.843735	0.901957	1.66635	1.97643	2.08279	1.89112	1.81565	2.42194	1.83716	2.46234	2.0059
ENSG00000063854	HAGH	hydroxyacylglutathione hydrolase [Source:HGNC Symbol;Acc:HGNC:4805]	4.95333	1.88211	8.53736	4.22891	5.72494	6.07905	9.47896	8.71821	4.12164	7.3444	4.94249	5.73497	5.86459	5.05573	5.72494	6.07905	6.07905	7.26972	5.1973	5.40605	7.6037	7.33425	9.11131	8.12613	10.1265	7.87793	7.63859	8.11836	6.98296	2.03807	5.27466	2.18711	5.02066	5.21469	6.24478	6.67507	3.3741	4.04804	4.49609	4.05508	4.53113	4.30706	4.04887	4.57286	4.61275	5.10814	5.38044
ENSG00000063978	RNF4	ring finger protein 4 [Source:HGNC Symbol;Acc:HGNC:10067]	8.47508	6.73335	12.1563	4.85839	16.1988	16.3612	12.0244	12.397	12.734	11.5601	14.3798	12.3433	12.1672	17.6138	16.1988	16.3612	16.3612	14.4579	10.4164	8.83577	15.7496	13.2038	15.4829	6.14546	15.3494	13.5756	13.9219	13.0629	13.9413	10.1997	7.46293	4.50646	12.6945	12.8464	13.4933	13.7082	7.49521	10.8384	13.4982	13.2147	12.9118	13.001	13.4015	13.87	14.5825	15.0676	14.9178
ENSG00000064012	CASP8	caspase 8 [Source:HGNC Symbol;Acc:HGNC:1509]	1.18871	1.00463	1.44481	1.9506	1.18255	1.41475	2.78008	2.77908	2.04398	1.27099	1.93309	2.22549	2.17434	2.26514	1.18255	1.41475	1.41475	1.50988	2.38575	2.93601	1.8179	1.93589	2.796	2.45749	2.09817	2.13904	1.43268	1.74599	3.49695	2.7621	1.43206	0.33035	1.5257	1.61408	1.66679	1.66638	0.79688	0.397269	1.93295	1.84373	1.59333	1.4967	1.42805	1.16044	1.51147	1.21263	1.22068
ENSG00000064042	LIMCH1	LIM and calponin homology domains 1 [Source:HGNC Symbol;Acc:HGNC:29191]	8.4467	20.28	23.5266	25.3637	2.77619	2.48281	12.5099	13.7093	2.61672	4.19477	4.80105	8.10865	7.8415	4.49978	2.77619	2.48281	2.48281	6.68723	23.1943	6.34315	3.45916	11.1832	4.46754	24.5806	5.49951	14.7563	14.4971	13.6163	1.96489	6.14608	8.96159	21.1642	2.41865	7.88472	3.97794	12.0926	5.72173	7.2312	1.6718	1.79747	1.52394	1.25839	1.92831	1.52158	1.26044	1.40495	1.21979
ENSG00000064102	INTS13	integrator complex subunit 13 [Source:HGNC Symbol;Acc:HGNC:20174]	0.804353	9.29471	11.2625	3.16776	21.7448	21.5105	12.7662	12.414	13.4762	13.5286	19.9628	12.1653	12.1392	19.4415	21.7448	21.5105	21.5105	14.0642	11.38	12.4885	15.4084	10.8352	12.3571	3.41536	13.0541	10.0148	7.01332	8.72245	15.2615	20.6078	2.26601	2.03589	7.97861	9.45007	6.82377	10.4014	8.374	7.31807	8.02342	7.45393	6.6562	6.55684	8.22008	7.75332	7.5727	6.0802	7.16456
ENSG00000064115	TM7SF3	transmembrane 7 superfamily member 3 [Source:HGNC Symbol;Acc:HGNC:23049]	7.75059	14.9724	36.1038	10.552	24.4567	23.1401	19.994	20.0631	14.157	18.2104	21.616	25.3427	23.4125	37.2491	24.4567	23.1401	23.1401	19.6031	33.2416	22.7824	35.7879	38.9923	40.4258	14.259	21.4517	20.5022	27.4696	27.2446	30.5071	16.1078	14.7755	9.32588	28.9186	25.8566	21.1073	29.3783	20.2556	12.7422	17.8717	18.188	18.6264	15.6949	15.4595	16.6795	13.9204	14.6977	14.4846
ENSG00000064195		distal-less homeobox 3 [Source:NCBI gene;Acc:1747]	0	0	0.0151154	0	0	0	0	0	0.0174771	0.0095245	0.0127966	0	0	0	0	0	0	0	0	0.00899266	0	0	0	0.0563555	0.00945513	0	0	0	0	0	0	0	2.5247	1.46149	1.88205	0.769894	12.9468	21.1197	3.39655	2.5631	3.13431	2.32628	2.27525	3.22833	3.00294	2.61834	3.13519
ENSG00000064199	SPA17	sperm autoantigenic protein 17 [Source:HGNC Symbol;Acc:HGNC:11210]	1.2406	0	1.364	0.208796	0.480613	0.591895	0.177127	0.197495	1.59536	0.491843	2.08257	0.339036	0.282398	0.487295	0.480613	0.591895	0.591895	0.494369	0.296087	0.314277	0.489984	0.379815	0.272205	0.323354	0.286052	0.380593	0.285622	0.271887	2.07095	2.00535	0.15329	0.424336	1.67744	0.757219	0.965522	0.900333	3.71033	2.08709	0.317614	0.221923	0.358334	0.319956	0.36984	0.434565	0.384206	0.337486	0.379637
ENSG00000064201	TSPAN32	tetraspanin 32 [Source:HGNC Symbol;Acc:HGNC:13410]	0	0	0	0	0.0215063	0.00588577	0.0165726	0.00630268	0	0	0	0.00694399	0.0415205	0	0.0215063	0.00588577	0.00588577	0.00737397	0.0914198	0.0128738	0	0.019304	0.00406019	0.21514	0.0135358	0.0389757	0.031356	0.0396915	0	0	0	0	0	0	0	0	0	0.0109944	0.00681016	0.0148554	0.0230498	0.00828423	0.0227247	0.0135531	0.00675938	0.0795987	0
ENSG00000064205	CCN5	cellular communication network factor 5 [Source:HGNC Symbol;Acc:HGNC:12770]	0	0	0.00823898	0	0.00545898	0	0.0630997	0.043195	0	0.0103831	0	0.0105756	0.0158088	0	0.00545898	0	0	0.0168457	0.0193377	0.00980328	0.0119074	0.0220498	0	0.0307178	0.00515372	0.0178078	0.0298467	0.0120899	0.10643	0.0436569	0.0800919	0	0	0	0.00563655	0	0	0	0.0155577	0.00565616	0.0175523	0.0252336	0.00576824	0.0103206	0	0	0
ENSG00000064218	DMRT3	doublesex and mab-3 related transcription factor 3 [Source:HGNC Symbol;Acc:HGNC:13909]	0	0	0	0	0	0	0	0.0200302	0	0	0	0	0	0	0	0	0	0	0	0	0	0	0	0.0213665	0	0	0	0	0	0	0	0	0	0	0	0	0	0.0174704	0	0	0.0732534	0	0.0120367	0	0	0	0
ENSG00000064225	ST3GAL6	ST3 beta-galactoside alpha-2,3-sialyltransferase 6 [Source:HGNC Symbol;Acc:HGNC:18080]	0.812987	1.05201	9.44052	2.41969	5.16321	4.85691	6.36797	6.25785	8.79131	4.96372	3.2157	7.24227	7.24655	8.24904	5.16321	4.85691	4.85691	3.07362	7.80003	12.9103	6.11691	5.7174	9.7452	0.575878	5.09086	10.6033	9.3153	10.3	3.99059	6.60527	6.53476	2.63439	0.592716	0.292225	1.36628	0.477185	3.49327	2.7589	3.10973	2.9168	2.8225	2.6235	2.11558	2.28912	2.45048	2.0079	2.10709
ENSG00000064270	ATP2C2	ATPase secretory pathway Ca2+ transporting 2 [Source:HGNC Symbol;Acc:HGNC:29103]	0	0	0	0	0.0221908	0.0212559	0.0313502	0.0325164	0	0.0140691	0	0.050155	0.0107105	0.0124321	0.0221908	0.0212559	0.0212559	0.011413	0.0262026	0.0697384	0.00806731	0.0149388	0.0125683	0.14568	0.00698332	0.0201081	0.00404424	0.0122865	0.00267063	0.0591553	0	0.250348	2.33616	0.282533	2.58149	0.353097	1.84918	2.68577	0.48837	0.498169	0.372607	0.273533	0.211032	0.314652	0.268519	0.642124	0.323904
ENSG00000064300	NGFR	nerve growth factor receptor [Source:HGNC Symbol;Acc:HGNC:7809]	27.6836	16.4978	0.00494438	15.5816	0	0	0.00504899	0	0	0	0.0167435	0.158666	0.14547	0.00550607	0	0	0	0	0.00464197	0	0	0	0	1.73283	0.0123714	0.0142491	0.0143293	0.0145108	0.00473119	0	0	0.0443508	0.521259	0.731538	0.703583	0.731145	1.89834	2.90907	0	0.0135775	0.021067	0.0454295	0.0553862	0.0185809	0	0.0396825	0.0671489
ENSG00000064309	CDON	cell adhesion associated, oncogene regulated [Source:HGNC Symbol;Acc:HGNC:17104]	1.42143	0.780078	1.19824	0.307581	0.336042	0.35172	0.203603	0.155615	0.523746	0.370809	0.390037	0.531741	0.445719	0.773889	0.336042	0.35172	0.35172	0.459121	1.55749	0.582737	0.282566	0.694208	0.483802	0.529263	0.133197	0.139467	0.302943	0.232926	0.270437	0.53338	0.112907	0.625095	1.57607	2.43946	1.91232	2.89431	8.06958	14.4501	4.37664	4.43597	4.95425	2.90506	2.60753	2.89044	2.67268	2.0663	2.74127
ENSG00000064313	TAF2	TATA-box binding protein associated factor 2 [Source:HGNC Symbol;Acc:HGNC:11536]	3.86303	6.36549	9.04512	8.75637	8.35214	7.92124	8.67961	9.21992	10.4076	8.47222	11.3245	8.98737	8.73593	10.4496	8.35214	7.92124	7.92124	8.77063	10.3927	9.29317	9.74775	8.97495	9.99479	5.62445	7.84981	7.71351	6.95306	7.24351	9.65978	14.6476	4.87475	5.42581	7.51991	7.46811	7.30302	7.77577	6.18788	5.94602	7.34645	7.24236	7.22445	6.69045	6.17025	7.52615	7.54622	7.28205	6.8064
ENSG00000064393	HIPK2	homeodomain interacting protein kinase 2 [Source:HGNC Symbol;Acc:HGNC:14402]	70.1726	54.4168	13.0746	53.2209	6.83575	6.10951	6.6212	7.27643	14.526	9.6539	10.0516	8.11943	7.58363	7.46392	6.83575	6.10951	6.10951	6.90974	7.69467	4.7413	9.63099	6.96925	7.01023	33.6998	14.097	17.9394	12.33	10.9418	14.4422	11.4784	12.7177	33.8428	10.7081	17.8644	11.5496	16.0142	7.58012	9.59016	2.03602	2.42735	2.2611	2.53792	2.42695	2.62843	2.02084	1.89788	2.46064
ENSG00000064419	TNPO3	transportin 3 [Source:HGNC Symbol;Acc:HGNC:17103]	22.383	23.9082	21.3222	17.1989	26.5922	24.5639	18.9817	19.9336	21.6855	21.822	27.4763	19.9454	19.4558	27.1896	26.5922	24.5639	24.5639	21.8025	19.9192	13.988	26.1863	21.4367	23.1005	8.02765	22.6897	19.0642	19.0825	16.9803	24.5221	18.9738	6.31339	4.88087	22.3564	21.5391	21.1108	20.5845	20.2351	21.3949	24.2455	24.498	26.2134	21.2617	23.091	23.3124	24.0209	24.3537	24.1686
ENSG00000064490	RFXANK	regulatory factor X associated ankyrin containing protein [Source:HGNC Symbol;Acc:HGNC:9987]	6.12713	6.07856	16.2481	5.42741	15.9475	17.6243	14.1977	13.3236	10.1233	12.9243	14.0332	13.9848	13.3284	10.3159	15.9475	17.6243	17.6243	17.3873	14.8079	11.3735	14.5967	19.4093	17.9475	7.49846	14.6763	13.3601	16.1912	14.8565	16.1986	4.25701	1.27507	0.147068	15.3795	11.7779	15.1539	11.9069	12.0325	14.3949	9.45311	9.72504	10.2808	9.35256	9.16014	8.42066	10.6118	10.3735	11.103
ENSG00000064545	TMEM161A	transmembrane protein 161A [Source:HGNC Symbol;Acc:HGNC:26020]	4.75625	1.31051	5.13449	5.71382	8.10514	8.73665	7.49108	6.1277	1.64869	8.29128	3.81208	6.34983	6.21597	4.9099	8.10514	8.73665	8.73665	8.66107	6.17675	5.09733	6.91448	6.89575	7.97474	7.97436	11.6578	9.31796	9.51538	7.67204	4.86523	0.463939	1.09431	0.112195	5.5208	5.68974	5.63053	5.37408	6.16956	8.51575	9.82536	11.2144	11.7512	9.82599	9.20357	9.21285	10.1741	10.9337	8.74046
ENSG00000064547	LPAR2	lysophosphatidic acid receptor 2 [Source:HGNC Symbol;Acc:HGNC:3168]	0	0.776937	0.240997	2.09698	0.30111	0.449491	0.442973	0.36902	0.222922	0.919818	0.139904	0.972229	0.757489	0.207032	0.30111	0.449491	0.449491	0.638229	0.465443	1.13063	0.457769	0.675687	1.04908	0.684587	0.861432	1.4585	1.21727	1.27311	0.191074	0	0	0.123527	8.76344	4.57545	12.2007	2.73784	4.99358	9.12401	9.57825	8.61272	8.48853	8.41437	9.72826	9.16012	9.50683	8.40912	8.26312
ENSG00000064601	CTSA	cathepsin A [Source:HGNC Symbol;Acc:HGNC:9251]	11.762	12.7082	77.3114	12.3414	22.1903	24.3452	47.6638	49.5104	38.991	20.8073	23.9688	28.2501	28.6952	16.8216	22.1903	24.3452	24.3452	27.8835	24.4684	17.836	31.5849	40.5986	49.9248	16.8961	28.0159	32.3288	28.2456	31.1898	49.1532	16.7473	5.10935	3.86593	11.6162	23.2153	12.2735	27.2544	7.3618	10.1691	21.6846	19.8166	20.9761	22.0051	20.9109	21.6566	22.184	22.0805	23.815
ENSG00000064607	SUGP2	SURP and G-patch domain containing 2 [Source:HGNC Symbol;Acc:HGNC:18641]	13.8214	13.1239	8.07876	15.2083	11.0075	10.7247	13.2653	14.1212	7.5199	13.0517	9.16984	10.5783	10.5264	13.3653	11.0075	10.7247	10.7247	10.7875	11.3633	16.7947	12.3132	8.09328	12.4905	11.2568	10.0646	12.3498	8.64119	9.92407	10.1117	7.52413	5.98312	7.82477	10.9232	14.9129	11.7037	15.3918	16.4909	14.5597	15.7737	17.4137	16.7463	15.4995	15.3294	15.3499	16.307	15.2826	15.443
ENSG00000064651	SLC12A2	solute carrier family 12 member 2 [Source:HGNC Symbol;Acc:HGNC:10911]	9.58752	9.02561	6.4363	4.48411	5.4209	5.58328	27.4197	26.0738	15.4312	4.89828	7.38253	6.81434	6.54474	8.33955	5.4209	5.58328	5.58328	6.56485	8.39105	7.65604	7.53344	17.8415	13.0839	6.20782	7.8596	9.92867	7.57273	12.5138	14.4754	8.17699	26.8228	34.0531	6.02204	5.12683	5.21548	4.29011	6.14091	3.01892	3.45414	3.61678	3.27663	3.92187	4.24346	4.30481	3.58225	3.50553	3.76533
ENSG00000064652	SNX24	sorting nexin 24 [Source:HGNC Symbol;Acc:HGNC:21533]	0.682114	1.58389	2.5201	1.83682	2.25955	2.16959	2.49079	3.04381	3.18119	2.17799	3.07303	2.61902	2.72091	2.50387	2.25955	2.16959	2.16959	2.29271	2.78381	2.6891	2.54786	2.90817	4.32944	2.16937	3.75298	2.90672	2.5713	2.63781	2.89816	2.75647	10.2263	3.00711	11.3355	9.23443	13.5238	11.2728	8.62245	8.95707	14.5526	14.3803	13.6765	14.1355	14.9809	14.1478	14.8269	14.806	12.6881
ENSG00000064655	EYA2	EYA transcriptional coactivator and phosphatase 2 [Source:HGNC Symbol;Acc:HGNC:3520]	0	0	0	0	0	0	0.0115828	0.00660753	0	0	0.00960277	0	0	0	0	0	0	0	0	0.00674822	0	0	0	0.140967	0.0212858	0	0	0	0.00542688	0.120207	0	0.406978	0.468239	1.05992	0.22504	0.23296	5.36808	8.31615	0.15707	0	0.0563843	0.0607945	0.0317652	0.149191	0.00708633	0.0834488	0.0630185
ENSG00000064666	CNN2	calponin 2 [Source:HGNC Symbol;Acc:HGNC:2156]	73.8889	62.2487	58.2925	45.9908	54.0392	60.0348	45.6087	44.1983	59.9086	59.3658	66.1591	51.4921	53.4175	42.1397	54.0392	60.0348	60.0348	56.008	30.9865	16.0691	72.9711	75.4798	74.4961	7.24798	70.3144	71.9828	56.1873	73.0488	62.771	12.8266	1.97006	1.51486	306.398	185.435	242.005	181.972	62.4613	75.7725	75.7069	78.9395	79.0169	119.076	133.245	127.813	142.527	150.375	163.329
ENSG00000064687	ABCA7	ATP binding cassette subfamily A member 7 [Source:HGNC Symbol;Acc:HGNC:37]	4.37333	1.5417	1.36108	0.714392	0.789704	0.867161	2.05351	1.85717	0.510403	1.40931	0.726664	2.36723	2.20536	1.29722	0.789704	0.867161	0.867161	1.64802	1.20185	0.895832	1.87495	1.7152	1.45592	7.19279	1.34382	1.60079	1.53873	2.59463	1.99466	0.155938	0.0476799	0.19798	5.6194	3.2401	6.83184	2.92937	2.63508	3.59601	5.47059	5.95657	4.59414	5.14125	4.32674	3.66491	4.63923	4.09065	4.45689
ENSG00000064692	SNCAIP	synuclein alpha interacting protein [Source:HGNC Symbol;Acc:HGNC:11139]	5.32602	7.45041	12.0734	7.0845	3.81976	3.71825	1.26149	1.4001	5.6228	2.87009	3.52883	5.67043	5.32841	5.54644	3.81976	3.71825	3.71825	3.86418	6.99559	5.89628	3.60319	5.49774	4.83769	1.87296	0.714924	0.536847	3.7263	1.6319	0.418154	4.36394	0.490162	0.351779	0.0996262	0.719843	0.183977	1.58789	0.709537	2.42525	0.377325	0.280772	0.453551	0.29599	0.39224	0.329847	0.465515	0.382198	0.719366
ENSG00000064703	DDX20	DEAD-box helicase 20 [Source:HGNC Symbol;Acc:HGNC:2743]	1.74334	2.58272	6.05451	2.16671	7.4359	7.03605	7.09816	6.9347	7.39467	5.4734	7.1402	6.62949	6.24472	9.06947	7.4359	7.03605	7.03605	6.98423	6.22829	6.73351	7.57275	5.94251	6.59355	2.60135	5.48045	7.5649	5.87849	6.51825	7.19615	8.05657	1.25932	2.0488	3.84514	3.61032	3.33046	3.30474	5.06733	4.25747	6.18844	6.41261	6.43472	7.90903	6.87382	6.85826	7.79927	7.23228	6.73847
ENSG00000064726	BTBD1	BTB domain containing 1 [Source:HGNC Symbol;Acc:HGNC:1120]	19.7484	16.0259	38.9958	12.5779	27.1455	26.9246	35.2774	31.2058	35.8752	21.7963	31.7011	31.399	29.7799	32.8804	27.1455	26.9246	26.9246	25.1249	25.8488	27.2027	30.4308	32.8339	36.7332	18.9376	28.731	32.9712	32.6717	32.4573	37.2155	36.0426	9.09069	5.78348	21.9931	27.6079	23.3683	32.6303	11.4037	11.2432	30.2115	30.2615	28.9958	30.3594	31.764	33.4349	33.387	30.9496	32.6862
ENSG00000064763	FAR2	fatty acyl-CoA reductase 2 [Source:HGNC Symbol;Acc:HGNC:25531]	3.82874	4.70671	16.3099	6.17606	14.9398	14.9849	8.80574	8.43405	28.1405	18.6284	23.8981	18.5163	18.2537	16.444	14.9398	14.9849	14.9849	20.0971	23.839	18.3237	21.1441	25.5952	25.8142	4.73163	4.80584	3.53536	14.1386	14.2398	17.2904	24.1527	5.30836	1.93886	5.28869	10.9259	5.71268	6.40508	3.27587	6.32732	2.11478	1.92126	1.97121	2.33444	2.28855	2.75989	2.16061	2.31811	2.33624
[truncated: 23,922 more rows]
[truncated: 66 more columns]
