# Supplementary material for: Pluripotent stem cell-derived epithelium misidentified as brain microvascular endothelium requires ETS factors to acquire vascular fate
Source: Proc Natl Acad Sci U S A. 2021 Feb 4;118(8):e2016950118. doi: 10.1073/pnas.2016950118 (PMC7923590; doi:10.1073/pnas.2016950118)
Supplement: Supplementary File [file pnas.2016950118.sd02.xlsx]

## Sheet: Fig.1b Pearson Correlation 
	Epi-iBMEC 1	Epi-iBMEC 2	Epi-iBMEC 3	Epi-iBMEC 4	Epi-iBMEC 5	Epi-iBMEC 6	Epi-iBMEC 7	Epi-iBMEC 8	Epi-iBMEC 9	Epi-iBMEC 10	Epi-iBMEC 11	Epi-iBMEC 12	Epi-iBMEC 13	Epi-iBMEC 14	Epi-iBMEC 15	Epi-iBMEC 16	Epi-iBMEC 17	Epi-iBMEC 18	Epi-iBMEC 19	Epi-iBMEC 20	Epi-iBMEC 21	Epi-iBMEC 22	Epi-iBMEC 23	Epi-iBMEC 24	Epi-iBMEC 25	Epi-iBMEC 26	Epi-iBMEC 27	Epi-iBMEC 28	Epi-iBMEC 29	Epi-iBMEC 30	Epi-iBMEC 31	Epi-iBMEC 32	Epi-iBMEC 33	Epi-iBMEC 34	Epi-iBMEC 35	Epi-iBMEC 36	Epi-iBMEC 37	Epi-iBMEC 38	Epi-iBMEC 39	Epi-iBMEC 40	Epi-iBMEC 41	Epi-iBMEC 42	Epi-iBMEC 43	Epi-iBMEC 44	Epi-iBMEC 45	Epi-iBMEC 46	Epi-iBMEC 47	Epi-iBMEC 48	Epi-iBMEC 49
Epi-iBMEC 1	1	0.945619	0.949163	0.944447	0.842067	0.828506	0.821086	0.840272	0.811625	0.844388	0.819155	0.8003	0.806036	0.799372	0.874177	0.832349	0.842906	0.831449	0.831175	0.823257	0.842484	0.844846	0.84089	0.826194	0.825204	0.824866	0.764708	0.762077	0.770216	0.775747	0.772072	0.770024	0.770266	0.770114	0.766774	0.772526	0.774552	0.776053	0.826061	0.827769	0.829357	0.83195	0.83314	0.825251	0.827897	0.85878	0.870469	0.865683	0.860454
Epi-iBMEC 2	0.945619	1	0.93693	0.944567	0.872563	0.851862	0.85099	0.87069	0.848416	0.875499	0.849397	0.824257	0.83804	0.824427	0.900146	0.868626	0.891396	0.862668	0.862045	0.857066	0.87277	0.874916	0.871579	0.859611	0.858935	0.858214	0.79316	0.793621	0.798559	0.803503	0.801367	0.800535	0.79807	0.798756	0.797644	0.800973	0.80159	0.803369	0.847842	0.847827	0.8482	0.853266	0.853404	0.848584	0.850046	0.873516	0.896365	0.891393	0.8896
Epi-iBMEC 3	0.949163	0.93693	1	0.932098	0.854508	0.838479	0.835227	0.850065	0.828541	0.859095	0.821412	0.801483	0.803913	0.795983	0.891327	0.846896	0.842259	0.842939	0.843278	0.835573	0.855634	0.858513	0.853975	0.836417	0.835728	0.835536	0.781807	0.779258	0.78691	0.791704	0.789626	0.78703	0.787174	0.786905	0.783624	0.789674	0.791607	0.792666	0.843391	0.847303	0.848554	0.851625	0.852767	0.846847	0.848964	0.878232	0.879942	0.878527	0.87603
Epi-iBMEC 4	0.944447	0.944567	0.932098	1	0.875065	0.867456	0.863935	0.869674	0.850114	0.868512	0.869274	0.849607	0.857674	0.846761	0.894726	0.864456	0.873873	0.858822	0.858137	0.852185	0.861679	0.864232	0.861907	0.853591	0.853011	0.852773	0.804028	0.803766	0.809494	0.814273	0.811965	0.81064	0.808861	0.809737	0.807718	0.812104	0.813262	0.81543	0.851709	0.851317	0.85228	0.858854	0.859765	0.853353	0.855353	0.882294	0.897496	0.890457	0.886638
Epi-iBMEC 5	0.842067	0.872563	0.854508	0.875065	1	0.943805	0.950768	0.95713	0.951205	0.960337	0.930103	0.914589	0.914071	0.910077	0.937475	0.933465	0.928226	0.891824	0.892139	0.889336	0.895711	0.896893	0.895926	0.888335	0.888016	0.886731	0.882795	0.887014	0.887228	0.888618	0.889269	0.888959	0.888312	0.888722	0.889025	0.889575	0.890392	0.891458	0.92068	0.92032	0.919147	0.92883	0.928822	0.927389	0.927321	0.895014	0.933117	0.934088	0.934244
Epi-iBMEC 6	0.828506	0.851862	0.838479	0.867456	0.943805	1	0.961247	0.938827	0.940759	0.936827	0.951754	0.938955	0.934913	0.925378	0.899594	0.903439	0.901393	0.887449	0.887408	0.884018	0.878755	0.879863	0.879638	0.883109	0.881521	0.882227	0.90259	0.906087	0.908849	0.902637	0.90292	0.903151	0.90898	0.909518	0.911176	0.909023	0.9107	0.912049	0.892389	0.893867	0.89398	0.902941	0.90177	0.897646	0.897712	0.874974	0.90447	0.899008	0.898335
Epi-iBMEC 7	0.821086	0.85099	0.835227	0.863935	0.950768	0.961247	1	0.943381	0.946745	0.938652	0.947444	0.932324	0.926935	0.918338	0.910026	0.913159	0.904112	0.88893	0.88971	0.886753	0.883389	0.884439	0.884636	0.885149	0.883783	0.883634	0.905669	0.910281	0.910803	0.908762	0.909303	0.909629	0.910827	0.911217	0.912924	0.912743	0.913585	0.91481	0.903443	0.905411	0.904968	0.912956	0.912413	0.909524	0.909998	0.879761	0.910385	0.907723	0.907287
Epi-iBMEC 8	0.840272	0.87069	0.850065	0.869674	0.95713	0.938827	0.943381	1	0.959947	0.963256	0.917977	0.908731	0.902808	0.904138	0.923486	0.92526	0.920811	0.875609	0.875614	0.871662	0.878535	0.88015	0.879032	0.872318	0.871966	0.870688	0.869203	0.872693	0.874201	0.876903	0.877645	0.876718	0.874557	0.874621	0.874757	0.876396	0.877619	0.878396	0.909504	0.906872	0.907353	0.915954	0.915799	0.913806	0.914593	0.877809	0.923293	0.924397	0.923545
Epi-iBMEC 9	0.811625	0.848416	0.828541	0.850114	0.951205	0.940759	0.946745	0.959947	1	0.956613	0.921067	0.914281	0.90154	0.903342	0.914342	0.922199	0.914293	0.868406	0.868791	0.866798	0.869756	0.871466	0.8707	0.866365	0.865632	0.864489	0.886773	0.891339	0.890788	0.894226	0.895232	0.894557	0.891253	0.891469	0.893134	0.894302	0.895226	0.895835	0.900172	0.900136	0.899175	0.910792	0.909373	0.909987	0.910054	0.875319	0.912696	0.91369	0.91428
Epi-iBMEC 10	0.844388	0.875499	0.859095	0.868512	0.960337	0.936827	0.938652	0.963256	0.956613	1	0.915318	0.899175	0.89556	0.890992	0.936895	0.929224	0.931838	0.878621	0.878585	0.875793	0.885766	0.887326	0.88603	0.875478	0.875247	0.873502	0.868186	0.871995	0.872185	0.875043	0.875664	0.874849	0.872702	0.872794	0.873331	0.873769	0.874795	0.875753	0.916863	0.915605	0.915283	0.921946	0.921751	0.921797	0.922029	0.888506	0.931079	0.93456	0.93564
Epi-iBMEC 11	0.819155	0.849397	0.821412	0.869274	0.930103	0.951754	0.947444	0.917977	0.921067	0.915318	1	0.967389	0.978286	0.953641	0.91743	0.922028	0.91856	0.907005	0.907263	0.905224	0.894288	0.895382	0.895796	0.903926	0.903373	0.903058	0.901406	0.906625	0.908517	0.902049	0.902339	0.903115	0.90692	0.909099	0.911057	0.906188	0.906534	0.90816	0.903982	0.903949	0.902713	0.908067	0.907546	0.904464	0.904227	0.865028	0.925081	0.917046	0.914896
Epi-iBMEC 12	0.8003	0.824257	0.801483	0.849607	0.914589	0.938955	0.932324	0.908731	0.914281	0.899175	0.967389	1	0.951839	0.979068	0.892801	0.915297	0.883375	0.866915	0.867333	0.863477	0.855344	0.856602	0.857109	0.863885	0.86336	0.863257	0.898661	0.902856	0.905819	0.901993	0.901873	0.902947	0.904203	0.906104	0.907542	0.905004	0.904702	0.907075	0.880418	0.881623	0.880847	0.886218	0.885565	0.881665	0.88163	0.848636	0.894598	0.887169	0.883791
Epi-iBMEC 13	0.806036	0.83804	0.803913	0.857674	0.914071	0.934913	0.926935	0.902808	0.90154	0.89556	0.978286	0.951839	1	0.962237	0.894984	0.9016	0.903986	0.895578	0.896041	0.893834	0.879548	0.880275	0.880975	0.894082	0.893428	0.893505	0.883112	0.888375	0.890697	0.884441	0.885022	0.885417	0.887762	0.891294	0.892426	0.887273	0.886906	0.888993	0.877529	0.877667	0.876775	0.885689	0.884629	0.881373	0.880954	0.849747	0.903608	0.893151	0.891414
Epi-iBMEC 14	0.799372	0.824427	0.795983	0.846761	0.910077	0.925378	0.918338	0.904138	0.903342	0.890992	0.953641	0.979068	0.962237	1	0.885249	0.90484	0.880201	0.864616	0.865328	0.861495	0.853263	0.854114	0.854224	0.862783	0.861865	0.861696	0.882713	0.887639	0.89025	0.887798	0.887394	0.888557	0.888089	0.890718	0.891534	0.889004	0.888523	0.89078	0.867271	0.867851	0.867274	0.874972	0.874282	0.870203	0.870169	0.840513	0.888544	0.880509	0.877214
Epi-iBMEC 15	0.874177	0.900146	0.891327	0.894726	0.937475	0.899594	0.910026	0.923486	0.914342	0.936895	0.91743	0.892801	0.894984	0.885249	1	0.970916	0.939852	0.900252	0.900371	0.897309	0.912243	0.914182	0.912918	0.895653	0.895446	0.893504	0.856743	0.859404	0.861628	0.864632	0.863817	0.863136	0.861458	0.862139	0.861427	0.86193	0.863216	0.863422	0.946682	0.945256	0.944246	0.94158	0.940944	0.94356	0.943726	0.905153	0.963439	0.969364	0.96764
Epi-iBMEC 16	0.832349	0.868626	0.846896	0.864456	0.933465	0.903439	0.913159	0.92526	0.922199	0.929224	0.922028	0.915297	0.9016	0.90484	0.970916	1	0.923924	0.883613	0.883603	0.880432	0.890154	0.891425	0.89122	0.880168	0.879831	0.878001	0.869094	0.872879	0.87379	0.876499	0.876565	0.876628	0.87324	0.874815	0.875058	0.87441	0.874333	0.875101	0.93733	0.935213	0.933744	0.927702	0.92672	0.929286	0.928959	0.878675	0.935977	0.941158	0.938989
Epi-iBMEC 17	0.842906	0.891396	0.842259	0.873873	0.928226	0.901393	0.904112	0.920811	0.914293	0.931838	0.91856	0.883375	0.903986	0.880201	0.939852	0.923924	1	0.902911	0.903627	0.904041	0.910166	0.911285	0.911409	0.904459	0.903587	0.901272	0.846103	0.851568	0.849487	0.848811	0.849202	0.849225	0.848953	0.851202	0.853101	0.849223	0.849109	0.849561	0.91187	0.905719	0.904513	0.910468	0.909838	0.91117	0.910683	0.877453	0.955582	0.952948	0.954599
Epi-iBMEC 18	0.831449	0.862668	0.842939	0.858822	0.891824	0.887449	0.88893	0.875609	0.868406	0.878621	0.907005	0.866915	0.895578	0.864616	0.900252	0.883613	0.902911	1	0.987452	0.985748	0.983908	0.983514	0.98362	0.986333	0.985168	0.986184	0.908512	0.910424	0.912653	0.911023	0.910195	0.909536	0.912376	0.91368	0.912478	0.911823	0.911668	0.910939	0.904972	0.906607	0.905778	0.903821	0.902823	0.900268	0.900498	0.862994	0.907756	0.903911	0.902557
Epi-iBMEC 19	0.831175	0.862045	0.843278	0.858137	0.892139	0.887408	0.88971	0.875614	0.868791	0.878585	0.907263	0.867333	0.896041	0.865328	0.900371	0.883603	0.903627	0.987452	1	0.986447	0.983689	0.983656	0.98407	0.986779	0.986011	0.986236	0.909316	0.910944	0.912845	0.911279	0.910478	0.909654	0.912912	0.914594	0.913353	0.912732	0.912144	0.911689	0.904763	0.90666	0.905869	0.904298	0.902895	0.90065	0.900573	0.862956	0.908048	0.90407	0.902864
Epi-iBMEC 20	0.823257	0.857066	0.835573	0.852185	0.889336	0.884018	0.886753	0.871662	0.866798	0.875793	0.905224	0.863477	0.893834	0.861495	0.897309	0.880432	0.904041	0.985748	0.986447	1	0.982315	0.981456	0.982276	0.985386	0.984192	0.984665	0.907601	0.909847	0.910917	0.909398	0.908145	0.907581	0.910958	0.912735	0.911996	0.909848	0.909901	0.909411	0.901733	0.903008	0.901844	0.900166	0.89911	0.89737	0.897221	0.859696	0.904254	0.900586	0.899375
Epi-iBMEC 21	0.842484	0.87277	0.855634	0.861679	0.895711	0.878755	0.883389	0.878535	0.869756	0.885766	0.894288	0.855344	0.879548	0.853263	0.912243	0.890154	0.910166	0.983908	0.983689	0.982315	1	0.988389	0.988362	0.982522	0.981853	0.981866	0.900872	0.902161	0.904002	0.903872	0.902819	0.901479	0.904201	0.905333	0.903561	0.903798	0.903907	0.902813	0.91317	0.913929	0.913071	0.909328	0.908464	0.907215	0.907289	0.868423	0.915429	0.914572	0.913757
Epi-iBMEC 22	0.844846	0.874916	0.858513	0.864232	0.896893	0.879863	0.884439	0.88015	0.871466	0.887326	0.895382	0.856602	0.880275	0.854114	0.914182	0.891425	0.911285	0.983514	0.983656	0.981456	0.988389	1	0.988007	0.982386	0.98186	0.981713	0.901968	0.903047	0.90496	0.905207	0.903946	0.903001	0.905348	0.906349	0.90457	0.904715	0.905178	0.903859	0.914868	0.915718	0.914953	0.911197	0.910485	0.909205	0.90931	0.871021	0.917358	0.916221	0.915313
Epi-iBMEC 23	0.84089	0.871579	0.853975	0.861907	0.895926	0.879638	0.884636	0.879032	0.8707	0.88603	0.895796	0.857109	0.880975	0.854224	0.912918	0.89122	0.911409	0.98362	0.98407	0.982276	0.988362	0.988007	1	0.982623	0.982088	0.981552	0.902974	0.904303	0.905423	0.905818	0.90461	0.903445	0.906048	0.906952	0.905519	0.905375	0.90551	0.904781	0.915024	0.915696	0.914947	0.911388	0.910129	0.909149	0.909242	0.869418	0.916181	0.915338	0.914706
Epi-iBMEC 24	0.826194	0.859611	0.836417	0.853591	0.888335	0.883109	0.885149	0.872318	0.866365	0.875478	0.903926	0.863885	0.894082	0.862783	0.895653	0.880168	0.904459	0.986333	0.986779	0.985386	0.982522	0.982386	0.982623	1	0.987484	0.987821	0.905307	0.907669	0.908866	0.908003	0.907019	0.906716	0.908962	0.910364	0.909242	0.907958	0.907582	0.906863	0.899463	0.901681	0.900807	0.8995	0.898984	0.896437	0.89635	0.857572	0.904949	0.90014	0.899103
Epi-iBMEC 25	0.825204	0.858935	0.835728	0.853011	0.888016	0.881521	0.883783	0.871966	0.865632	0.875247	0.903373	0.86336	0.893428	0.861865	0.895446	0.879831	0.903587	0.985168	0.986011	0.984192	0.981853	0.98186	0.982088	0.987484	1	0.98654	0.903842	0.906287	0.907643	0.90695	0.905988	0.905404	0.90749	0.908992	0.90763	0.906765	0.906229	0.905334	0.899214	0.901112	0.9002	0.89926	0.897869	0.895875	0.89551	0.857033	0.904093	0.899361	0.898212
Epi-iBMEC 26	0.824866	0.858214	0.835536	0.852773	0.886731	0.882227	0.883634	0.870688	0.864489	0.873502	0.903058	0.863257	0.893505	0.861696	0.893504	0.878001	0.901272	0.986184	0.986236	0.984665	0.981866	0.981713	0.981552	0.987821	0.98654	1	0.904461	0.906639	0.908442	0.907573	0.906378	0.906049	0.908323	0.909652	0.90866	0.907844	0.907191	0.906395	0.897453	0.899977	0.899139	0.898068	0.896972	0.894563	0.894354	0.856631	0.902801	0.897633	0.896482
Epi-iBMEC 27	0.764708	0.79316	0.781807	0.804028	0.882795	0.90259	0.905669	0.869203	0.886773	0.868186	0.901406	0.898661	0.883112	0.882713	0.856743	0.869094	0.846103	0.908512	0.909316	0.907601	0.900872	0.901968	0.902974	0.905307	0.903842	0.904461	1	0.988983	0.988143	0.98414	0.984278	0.982935	0.98833	0.988143	0.986983	0.986381	0.986702	0.986295	0.887385	0.889774	0.889402	0.88317	0.882145	0.881617	0.881309	0.831608	0.8532	0.853671	0.852954
Epi-iBMEC 28	0.762077	0.793621	0.779258	0.803766	0.887014	0.906087	0.910281	0.872693	0.891339	0.871995	0.906625	0.902856	0.888375	0.887639	0.859404	0.872879	0.851568	0.910424	0.910944	0.909847	0.902161	0.903047	0.904303	0.907669	0.906287	0.906639	0.988983	1	0.989074	0.983993	0.984627	0.983668	0.988637	0.988806	0.989314	0.986872	0.987342	0.987171	0.889096	0.891692	0.891422	0.885118	0.884259	0.883597	0.883226	0.831911	0.856065	0.855872	0.855283
Epi-iBMEC 29	0.770216	0.798559	0.78691	0.809494	0.887228	0.908849	0.910803	0.874201	0.890788	0.872185	0.908517	0.905819	0.890697	0.89025	0.861628	0.87379	0.849487	0.912653	0.912845	0.910917	0.904002	0.90496	0.905423	0.908866	0.907643	0.908442	0.988143	0.989074	1	0.985021	0.985162	0.984246	0.989698	0.98937	0.988898	0.987352	0.988195	0.987757	0.890178	0.893008	0.892693	0.886907	0.885939	0.884449	0.884222	0.834154	0.857933	0.857445	0.856047
Epi-iBMEC 30	0.775747	0.803503	0.791704	0.814273	0.888618	0.902637	0.908762	0.876903	0.894226	0.875043	0.902049	0.901993	0.884441	0.887798	0.864632	0.876499	0.848811	0.911023	0.911279	0.909398	0.903872	0.905207	0.905818	0.908003	0.90695	0.907573	0.98414	0.983993	0.985021	1	0.989487	0.988519	0.98456	0.984243	0.982832	0.986349	0.985506	0.985545	0.892003	0.895295	0.895215	0.889864	0.888795	0.887861	0.887477	0.83861	0.859075	0.85961	0.858399
Epi-iBMEC 31	0.772072	0.801367	0.789626	0.811965	0.889269	0.90292	0.909303	0.877645	0.895232	0.875664	0.902339	0.901873	0.885022	0.887394	0.863817	0.876565	0.849202	0.910195	0.910478	0.908145	0.902819	0.903946	0.90461	0.907019	0.905988	0.906378	0.984278	0.984627	0.985162	0.989487	1	0.988436	0.98496	0.984643	0.983351	0.986348	0.98569	0.985597	0.89186	0.895553	0.895282	0.889997	0.889154	0.888031	0.887974	0.838372	0.858952	0.859343	0.85824
Epi-iBMEC 32	0.770024	0.800535	0.78703	0.81064	0.888959	0.903151	0.909629	0.876718	0.894557	0.874849	0.903115	0.902947	0.885417	0.888557	0.863136	0.876628	0.849225	0.909536	0.909654	0.907581	0.901479	0.903001	0.903445	0.906716	0.905404	0.906049	0.982935	0.983668	0.984246	0.988519	0.988436	1	0.983938	0.983766	0.982967	0.985881	0.984561	0.984344	0.890952	0.89436	0.894259	0.889109	0.887897	0.886887	0.886665	0.83707	0.858775	0.85879	0.857649
Epi-iBMEC 33	0.770266	0.79807	0.787174	0.808861	0.888312	0.90898	0.910827	0.874557	0.891253	0.872702	0.90692	0.904203	0.887762	0.888089	0.861458	0.87324	0.848953	0.912376	0.912912	0.910958	0.904201	0.905348	0.906048	0.908962	0.90749	0.908323	0.98833	0.988637	0.989698	0.98456	0.98496	0.983938	1	0.989908	0.98904	0.987592	0.98806	0.987481	0.891347	0.893763	0.893601	0.887838	0.886733	0.885572	0.885238	0.834918	0.857981	0.857746	0.856177
Epi-iBMEC 34	0.770114	0.798756	0.786905	0.809737	0.888722	0.909518	0.911217	0.874621	0.891469	0.872794	0.909099	0.906104	0.891294	0.890718	0.862139	0.874815	0.851202	0.91368	0.914594	0.912735	0.905333	0.906349	0.906952	0.910364	0.908992	0.909652	0.988143	0.988806	0.98937	0.984243	0.984643	0.983766	0.989908	1	0.989775	0.98728	0.987884	0.987304	0.890333	0.892583	0.89251	0.887323	0.88591	0.884806	0.884307	0.83435	0.85893	0.858591	0.856893
Epi-iBMEC 35	0.766774	0.797644	0.783624	0.807718	0.889025	0.911176	0.912924	0.874757	0.893134	0.873331	0.911057	0.907542	0.892426	0.891534	0.861427	0.875058	0.853101	0.912478	0.913353	0.911996	0.903561	0.90457	0.905519	0.909242	0.90763	0.90866	0.986983	0.989314	0.988898	0.982832	0.983351	0.982967	0.98904	0.989775	1	0.986565	0.987263	0.987212	0.889896	0.892414	0.892111	0.88637	0.885	0.883903	0.883492	0.833769	0.85819	0.857693	0.856103
Epi-iBMEC 36	0.772526	0.800973	0.789674	0.812104	0.889575	0.909023	0.912743	0.876396	0.894302	0.873769	0.906188	0.905004	0.887273	0.889004	0.86193	0.87441	0.849223	0.911823	0.912732	0.909848	0.903798	0.904715	0.905375	0.907958	0.906765	0.907844	0.986381	0.986872	0.987352	0.986349	0.986348	0.985881	0.987592	0.98728	0.986565	1	0.988822	0.988349	0.890886	0.894112	0.893823	0.888709	0.887667	0.886185	0.886363	0.837442	0.858354	0.85825	0.856692
Epi-iBMEC 37	0.774552	0.80159	0.791607	0.813262	0.890392	0.9107	0.913585	0.877619	0.895226	0.874795	0.906534	0.904702	0.886906	0.888523	0.863216	0.874333	0.849109	0.911668	0.912144	0.909901	0.903907	0.905178	0.90551	0.907582	0.906229	0.907191	0.986702	0.987342	0.988195	0.985506	0.98569	0.984561	0.98806	0.987884	0.987263	0.988822	1	0.98959	0.892148	0.894449	0.894385	0.88886	0.887874	0.886722	0.886744	0.838741	0.859171	0.859173	0.85776
Epi-iBMEC 38	0.776053	0.803369	0.792666	0.81543	0.891458	0.912049	0.91481	0.878396	0.895835	0.875753	0.90816	0.907075	0.888993	0.89078	0.863422	0.875101	0.849561	0.910939	0.911689	0.909411	0.902813	0.903859	0.904781	0.906863	0.905334	0.906395	0.986295	0.987171	0.987757	0.985545	0.985597	0.984344	0.987481	0.987304	0.987212	0.988349	0.98959	1	0.890857	0.893486	0.893005	0.888396	0.887311	0.885782	0.885635	0.839521	0.85918	0.858924	0.857404
Epi-iBMEC 39	0.826061	0.847842	0.843391	0.851709	0.92068	0.892389	0.903443	0.909504	0.900172	0.916863	0.903982	0.880418	0.877529	0.867271	0.946682	0.93733	0.91187	0.904972	0.904763	0.901733	0.91317	0.914868	0.915024	0.899463	0.899214	0.897453	0.887385	0.889096	0.890178	0.892003	0.89186	0.890952	0.891347	0.890333	0.889896	0.890886	0.892148	0.890857	1	0.982865	0.983212	0.969097	0.968491	0.971049	0.970771	0.872609	0.933445	0.940457	0.93813
Epi-iBMEC 40	0.827769	0.847827	0.847303	0.851317	0.92032	0.893867	0.905411	0.906872	0.900136	0.915605	0.903949	0.881623	0.877667	0.867851	0.945256	0.935213	0.905719	0.906607	0.90666	0.903008	0.913929	0.915718	0.915696	0.901681	0.901112	0.899977	0.889774	0.891692	0.893008	0.895295	0.895553	0.89436	0.893763	0.892583	0.892414	0.894112	0.894449	0.893486	0.982865	1	0.986712	0.968314	0.968058	0.97055	0.969969	0.87641	0.930309	0.935905	0.934318
Epi-iBMEC 41	0.829357	0.8482	0.848554	0.85228	0.919147	0.89398	0.904968	0.907353	0.899175	0.915283	0.902713	0.880847	0.876775	0.867274	0.944246	0.933744	0.904513	0.905778	0.905869	0.901844	0.913071	0.914953	0.914947	0.900807	0.9002	0.899139	0.889402	0.891422	0.892693	0.895215	0.895282	0.894259	0.893601	0.89251	0.892111	0.893823	0.894385	0.893005	0.983212	0.986712	1	0.968341	0.967977	0.970446	0.970063	0.876826	0.929249	0.935206	0.933376
Epi-iBMEC 42	0.83195	0.853266	0.851625	0.858854	0.92883	0.902941	0.912956	0.915954	0.910792	0.921946	0.908067	0.886218	0.885689	0.874972	0.94158	0.927702	0.910468	0.903821	0.904298	0.900166	0.909328	0.911197	0.911388	0.8995	0.89926	0.898068	0.88317	0.885118	0.886907	0.889864	0.889997	0.889109	0.887838	0.887323	0.88637	0.888709	0.88886	0.888396	0.969097	0.968314	0.968341	1	0.985432	0.984759	0.984881	0.886046	0.936694	0.940327	0.938671
Epi-iBMEC 43	0.83314	0.853404	0.852767	0.859765	0.928822	0.90177	0.912413	0.915799	0.909373	0.921751	0.907546	0.885565	0.884629	0.874282	0.940944	0.92672	0.909838	0.902823	0.902895	0.89911	0.908464	0.910485	0.910129	0.898984	0.897869	0.896972	0.882145	0.884259	0.885939	0.888795	0.889154	0.887897	0.886733	0.88591	0.885	0.887667	0.887874	0.887311	0.968491	0.968058	0.967977	0.985432	1	0.984969	0.98475	0.886983	0.936405	0.940169	0.938488
Epi-iBMEC 44	0.825251	0.848584	0.846847	0.853353	0.927389	0.897646	0.909524	0.913806	0.909987	0.921797	0.904464	0.881665	0.881373	0.870203	0.94356	0.929286	0.91117	0.900268	0.90065	0.89737	0.907215	0.909205	0.909149	0.896437	0.895875	0.894563	0.881617	0.883597	0.884449	0.887861	0.888031	0.886887	0.885572	0.884806	0.883903	0.886185	0.886722	0.885782	0.971049	0.97055	0.970446	0.984759	0.984969	1	0.987985	0.883827	0.936596	0.941967	0.940941
Epi-iBMEC 45	0.827897	0.850046	0.848964	0.855353	0.927321	0.897712	0.909998	0.914593	0.910054	0.922029	0.904227	0.88163	0.880954	0.870169	0.943726	0.928959	0.910683	0.900498	0.900573	0.897221	0.907289	0.90931	0.909242	0.89635	0.89551	0.894354	0.881309	0.883226	0.884222	0.887477	0.887974	0.886665	0.885238	0.884307	0.883492	0.886363	0.886744	0.885635	0.970771	0.969969	0.970063	0.984881	0.98475	0.987985	1	0.884022	0.936921	0.942139	0.941274
Epi-iBMEC 46	0.85878	0.873516	0.878232	0.882294	0.895014	0.874974	0.879761	0.877809	0.875319	0.888506	0.865028	0.848636	0.849747	0.840513	0.905153	0.878675	0.877453	0.862994	0.862956	0.859696	0.868423	0.871021	0.869418	0.857572	0.857033	0.856631	0.831608	0.831911	0.834154	0.83861	0.838372	0.83707	0.834918	0.83435	0.833769	0.837442	0.838741	0.839521	0.872609	0.87641	0.876826	0.886046	0.886983	0.883827	0.884022	1	0.900144	0.896896	0.897625
Epi-iBMEC 47	0.870469	0.896365	0.879942	0.897496	0.933117	0.90447	0.910385	0.923293	0.912696	0.931079	0.925081	0.894598	0.903608	0.888544	0.963439	0.935977	0.955582	0.907756	0.908048	0.904254	0.915429	0.917358	0.916181	0.904949	0.904093	0.902801	0.8532	0.856065	0.857933	0.859075	0.858952	0.858775	0.857981	0.85893	0.85819	0.858354	0.859171	0.85918	0.933445	0.930309	0.929249	0.936694	0.936405	0.936596	0.936921	0.900144	1	0.9905	0.988745
Epi-iBMEC 48	0.865683	0.891393	0.878527	0.890457	0.934088	0.899008	0.907723	0.924397	0.91369	0.93456	0.917046	0.887169	0.893151	0.880509	0.969364	0.941158	0.952948	0.903911	0.90407	0.900586	0.914572	0.916221	0.915338	0.90014	0.899361	0.897633	0.853671	0.855872	0.857445	0.85961	0.859343	0.85879	0.857746	0.858591	0.857693	0.85825	0.859173	0.858924	0.940457	0.935905	0.935206	0.940327	0.940169	0.941967	0.942139	0.896896	0.9905	1	0.994104
Epi-iBMEC 49	0.860454	0.8896	0.87603	0.886638	0.934244	0.898335	0.907287	0.923545	0.91428	0.93564	0.914896	0.883791	0.891414	0.877214	0.96764	0.938989	0.954599	0.902557	0.902864	0.899375	0.913757	0.915313	0.914706	0.899103	0.898212	0.896482	0.852954	0.855283	0.856047	0.858399	0.85824	0.857649	0.856177	0.856893	0.856103	0.856692	0.85776	0.857404	0.93813	0.934318	0.933376	0.938671	0.938488	0.940941	0.941274	0.897625	0.988745	0.994104	1
Epi-iBMEC 50	0.867443	0.888473	0.882923	0.894338	0.934915	0.909044	0.915419	0.925021	0.918009	0.935545	0.926134	0.896497	0.9007	0.887777	0.963871	0.936978	0.94556	0.901087	0.901438	0.897798	0.909427	0.911338	0.910297	0.897622	0.896647	0.895055	0.856586	0.858537	0.860745	0.862512	0.862183	0.861458	0.860783	0.861408	0.860522	0.860933	0.862521	0.86247	0.935447	0.932873	0.931813	0.935388	0.935661	0.936248	0.936341	0.898785	0.978481	0.97894	0.977401
Epi-iBMEC 51	0.862725	0.885812	0.88277	0.882646	0.931966	0.898828	0.90661	0.922855	0.916243	0.936999	0.910142	0.879515	0.884073	0.87147	0.966275	0.936268	0.94672	0.897901	0.898118	0.896227	0.910594	0.911907	0.910778	0.894327	0.892922	0.891196	0.851755	0.853321	0.855314	0.858159	0.857391	0.856263	0.855394	0.856394	0.855258	0.855901	0.857803	0.857115	0.935983	0.932101	0.931259	0.933864	0.933427	0.935859	0.936134	0.895198	0.9714	0.978302	0.977785
Epi-iBMEC 52	0.856916	0.881884	0.873308	0.886286	0.936087	0.906966	0.915435	0.925232	0.921141	0.936486	0.922339	0.895565	0.896216	0.884881	0.967419	0.946343	0.942109	0.896809	0.897136	0.893744	0.906069	0.907666	0.906924	0.893663	0.892624	0.890648	0.859098	0.861216	0.862978	0.866051	0.865637	0.864876	0.862792	0.863441	0.862708	0.863369	0.864904	0.864493	0.941852	0.939956	0.939076	0.938348	0.938255	0.940496	0.940225	0.893166	0.970773	0.97562	0.974867
Epi-iBMEC 53	0.866612	0.891802	0.883651	0.890279	0.941037	0.909952	0.916245	0.929297	0.920561	0.941795	0.923434	0.89304	0.897411	0.884837	0.96791	0.940632	0.951333	0.902558	0.902845	0.899679	0.913209	0.914805	0.913671	0.898857	0.897874	0.896119	0.854664	0.857119	0.858642	0.859451	0.859331	0.858686	0.858832	0.859807	0.859269	0.85908	0.860593	0.860486	0.936151	0.933343	0.932438	0.936312	0.935851	0.937053	0.93738	0.899575	0.977005	0.98071	0.980902
Epi-iBMEC 54	0.864345	0.890153	0.88164	0.887267	0.937459	0.905499	0.913027	0.926524	0.919862	0.941299	0.920495	0.88948	0.893664	0.880547	0.970254	0.94177	0.953405	0.901591	0.901751	0.898913	0.913155	0.914627	0.913644	0.898009	0.897101	0.894956	0.854164	0.856508	0.857851	0.859894	0.859635	0.858946	0.858103	0.858953	0.858258	0.858522	0.859758	0.859498	0.939119	0.936381	0.935448	0.937908	0.937497	0.939818	0.939956	0.896826	0.978739	0.983926	0.983746
Epi-iBMEC 55	0.86668	0.890895	0.884461	0.885966	0.935559	0.901602	0.909826	0.922945	0.914464	0.937191	0.916602	0.88533	0.889347	0.876365	0.970844	0.942769	0.947345	0.901748	0.901705	0.899245	0.914039	0.91539	0.914379	0.897426	0.896601	0.894768	0.85192	0.854396	0.856292	0.858184	0.857407	0.856955	0.856317	0.85736	0.856759	0.856607	0.858181	0.857703	0.938408	0.936189	0.935701	0.935525	0.934724	0.936936	0.937621	0.894039	0.973379	0.979326	0.978645
Epi-iBMEC 56	0.81464	0.85149	0.840431	0.844681	0.916563	0.888932	0.899673	0.90457	0.903677	0.913814	0.89721	0.872303	0.874772	0.861855	0.937977	0.92856	0.918925	0.901204	0.901863	0.897826	0.909502	0.911282	0.910899	0.898379	0.897003	0.895743	0.870078	0.874504	0.8743	0.875002	0.875504	0.87511	0.874859	0.874691	0.875966	0.874803	0.87598	0.875247	0.952534	0.954236	0.95387	0.951356	0.95079	0.95382	0.952953	0.869418	0.931928	0.935449	0.936884
Epi-iBMEC 57	0.840242	0.864117	0.858765	0.86572	0.911172	0.886493	0.893547	0.903753	0.894962	0.910315	0.891999	0.87111	0.867855	0.860139	0.931132	0.915537	0.90626	0.886579	0.886767	0.879436	0.894221	0.896793	0.894508	0.882193	0.880696	0.880797	0.848951	0.8523	0.854593	0.856451	0.856858	0.856887	0.854787	0.85463	0.855052	0.856106	0.857234	0.85695	0.940308	0.941826	0.942304	0.943249	0.943229	0.94388	0.943398	0.872833	0.930538	0.931193	0.930637
Epi-iBMEC 58	0.816498	0.849503	0.839162	0.849755	0.923918	0.896399	0.907619	0.912191	0.911126	0.919838	0.908055	0.885194	0.881198	0.872742	0.942208	0.93451	0.918454	0.901046	0.901615	0.898352	0.908433	0.909859	0.909257	0.897368	0.8963	0.895452	0.87296	0.877383	0.877614	0.87885	0.878659	0.878998	0.878524	0.878585	0.879967	0.878793	0.879943	0.879357	0.956136	0.956693	0.956437	0.954463	0.954239	0.957225	0.956065	0.872438	0.935567	0.939311	0.938457
Epi-iBMEC 59	0.81632	0.848814	0.840995	0.849079	0.925945	0.90132	0.91319	0.91191	0.913919	0.921929	0.908335	0.884178	0.882195	0.871326	0.936935	0.926898	0.916575	0.899155	0.899669	0.895394	0.904988	0.906896	0.906171	0.895294	0.893653	0.893366	0.875263	0.879948	0.879956	0.88146	0.881803	0.882122	0.880754	0.880618	0.882191	0.881571	0.88265	0.882297	0.952998	0.955161	0.954974	0.956312	0.955669	0.958605	0.957619	0.875982	0.933106	0.935465	0.936375
Epi-iBMEC 60	0.817085	0.852131	0.829529	0.856388	0.922467	0.901433	0.911464	0.911622	0.908946	0.915466	0.926226	0.897031	0.903366	0.888263	0.933677	0.924631	0.930464	0.911569	0.912169	0.908833	0.913779	0.915431	0.915452	0.91015	0.909022	0.907479	0.875537	0.88059	0.880489	0.881851	0.881642	0.882666	0.880457	0.881171	0.8826	0.881051	0.881578	0.881434	0.947179	0.945251	0.944668	0.949629	0.949089	0.949949	0.949259	0.863736	0.940833	0.939478	0.939092
Epi-iBMEC 61	0.827401	0.856731	0.851075	0.856114	0.917981	0.893476	0.903011	0.906233	0.904837	0.915738	0.904583	0.876016	0.8788	0.86396	0.94119	0.923323	0.918619	0.905146	0.905902	0.902224	0.913073	0.915056	0.914549	0.900838	0.900004	0.899366	0.869986	0.873948	0.874229	0.87469	0.874583	0.874409	0.874951	0.874175	0.875686	0.874883	0.876802	0.875651	0.953607	0.95449	0.954509	0.952771	0.952322	0.955628	0.954481	0.877697	0.93785	0.939972	0.939945
[truncated: 12 more columns]

## Sheet: Fig.1c BULK RNA Sample List
Cell Type	Sample Identity	Sample Source
Human Umbilical Vein Endothelial Cells	Adult Endothelial Cell	Current Study
Human Umbilical Vein Endothelial Cells	Adult Endothelial Cell	Current Study
Human Umbilical Vein Endothelial Cells	Adult Endothelial Cell	Current Study
Human Umbilical Vein Endothelial Cells	Adult Endothelial Cell	Current Study
Human Brain Microvascaular Endothelial Cells	Adult Endothelial Cell	Current Study
Human Umbilical Vein Endothelial Cells	Adult Endothelial Cell	Ginsberg, M., James, D., Ding, B.-S., Nolan, D., Geng, F., Butler, J. M., . . . Rafii, S. (2012). Efficient direct reprogramming of mature amniotic cells into endothelial cells by ETS factors and TGFβ suppression. Cell, 151(3), 559-575. doi:10.1016/j.cell.2012.09.032
Human Umbilical Vein Endothelial Cells	Adult Endothelial Cell	Ginsberg, M., James, D., Ding, B.-S., Nolan, D., Geng, F., Butler, J. M., . . . Rafii, S. (2012). Efficient direct reprogramming of mature amniotic cells into endothelial cells by ETS factors and TGFβ suppression. Cell, 151(3), 559-575. doi:10.1016/j.cell.2012.09.033
Human Umbilical Vein Endothelial Cells	Adult Endothelial Cell	Ginsberg, M., James, D., Ding, B.-S., Nolan, D., Geng, F., Butler, J. M., . . . Rafii, S. (2012). Efficient direct reprogramming of mature amniotic cells into endothelial cells by ETS factors and TGFβ suppression. Cell, 151(3), 559-575. doi:10.1016/j.cell.2012.09.033
Liver Sinusoidal Endothelial Cells	Adult Endothelial Cell	Ginsberg, M., James, D., Ding, B.-S., Nolan, D., Geng, F., Butler, J. M., . . . Rafii, S. (2012). Efficient direct reprogramming of mature amniotic cells into endothelial cells by ETS factors and TGFβ suppression. Cell, 151(3), 559-575. doi:10.1016/j.cell.2012.09.034
Liver Sinusoidal Endothelial Cells	Adult Endothelial Cell	Ginsberg, M., James, D., Ding, B.-S., Nolan, D., Geng, F., Butler, J. M., . . . Rafii, S. (2012). Efficient direct reprogramming of mature amniotic cells into endothelial cells by ETS factors and TGFβ suppression. Cell, 151(3), 559-575. doi:10.1016/j.cell.2012.09.035
Human Dermal Endothelial Cells	Adult Endothelial Cell	Sandler, V. M., Lis, R., Liu, Y., Kedem, A., James, D., Elemento, O., . . . Rafii, S. (2014). Reprogramming human endothelial cells to haematopoietic cells requires vascular induction. Nature, 511(7509), 312-318. doi:10.1038/nature13547
Human Dermal Endothelial Cells	Adult Endothelial Cell	Sandler, V. M., Lis, R., Liu, Y., Kedem, A., James, D., Elemento, O., . . . Rafii, S. (2014). Reprogramming human endothelial cells to haematopoietic cells requires vascular induction. Nature, 511(7509), 312-318. doi:10.1038/nature13548
Human Umbilical Vein Endothelial Cells	Adult Endothelial Cell	Sandler, V. M., Lis, R., Liu, Y., Kedem, A., James, D., Elemento, O., . . . Rafii, S. (2014). Reprogramming human endothelial cells to haematopoietic cells requires vascular induction. Nature, 511(7509), 312-318. doi:10.1038/nature13549
Human Umbilical Vein Endothelial Cells	Adult Endothelial Cell	Sandler, V. M., Lis, R., Liu, Y., Kedem, A., James, D., Elemento, O., . . . Rafii, S. (2014). Reprogramming human endothelial cells to haematopoietic cells requires vascular induction. Nature, 511(7509), 312-318. doi:10.1038/nature13550
Human Umbilical Vein Endothelial Cells	Adult Endothelial Cell	Sandler, V. M., Lis, R., Liu, Y., Kedem, A., James, D., Elemento, O., . . . Rafii, S. (2014). Reprogramming human endothelial cells to haematopoietic cells requires vascular induction. Nature, 511(7509), 312-318. doi:10.1038/nature13551
Human Glomureli Endothelial Cells	Adult Endothelial Cell	Barry, D. M., McMillan, E. A., Kunar, B., Lis, R., Zhang, T., Lu, T., . . . Rafii, S. (2019). Molecular determinants of nephron vascular specialization in the kidney. Nat Commun, 10(1), 5705. doi:10.1038/s41467-019-12872-5
Human Umbilical Vein Endothelial Cells	Adult Endothelial Cell	Palikuqi, B., Nguyen, D. T., Li, G., Schreiner, R., Pellegata, A. F., Liu, Y., . . . Rafii, S. (2020). Adaptable haemodynamic endothelial cells for organogenesis and tumorigenesis. Nature, 585(7825), 426-432. doi:10.1038/s41586-020-2712-z
Human Umbilical Vein Endothelial Cells	Adult Endothelial Cell	Palikuqi, B., Nguyen, D. T., Li, G., Schreiner, R., Pellegata, A. F., Liu, Y., . . . Rafii, S. (2020). Adaptable haemodynamic endothelial cells for organogenesis and tumorigenesis. Nature, 585(7825), 426-432. doi:10.1038/s41586-020-2712-z
Human Umbilical Vein Endothelial Cells	Adult Endothelial Cell	Palikuqi, B., Nguyen, D. T., Li, G., Schreiner, R., Pellegata, A. F., Liu, Y., . . . Rafii, S. (2020). Adaptable haemodynamic endothelial cells for organogenesis and tumorigenesis. Nature, 585(7825), 426-432. doi:10.1038/s41586-020-2712-z
Human Umbilical Vein Endothelial Cells	Adult Endothelial Cell	Palikuqi, B., Nguyen, D. T., Li, G., Schreiner, R., Pellegata, A. F., Liu, Y., . . . Rafii, S. (2020). Adaptable haemodynamic endothelial cells for organogenesis and tumorigenesis. Nature, 585(7825), 426-432. doi:10.1038/s41586-020-2712-z
Human Umbilical Vein Endothelial Cells	Adult Endothelial Cell	Palikuqi, B., Nguyen, D. T., Li, G., Schreiner, R., Pellegata, A. F., Liu, Y., . . . Rafii, S. (2020). Adaptable haemodynamic endothelial cells for organogenesis and tumorigenesis. Nature, 585(7825), 426-432. doi:10.1038/s41586-020-2712-z
Human Umbilical Vein Endothelial Cells	Adult Endothelial Cell	Palikuqi, B., Nguyen, D. T., Li, G., Schreiner, R., Pellegata, A. F., Liu, Y., . . . Rafii, S. (2020). Adaptable haemodynamic endothelial cells for organogenesis and tumorigenesis. Nature, 585(7825), 426-432. doi:10.1038/s41586-020-2712-z
Human Aortic Endothelial Cells	Adult Endothelial Cell	Palikuqi, B., Nguyen, D. T., Li, G., Schreiner, R., Pellegata, A. F., Liu, Y., . . . Rafii, S. (2020). Adaptable haemodynamic endothelial cells for organogenesis and tumorigenesis. Nature, 585(7825), 426-432. doi:10.1038/s41586-020-2712-z
Human Cardiac Endothelial Cells	Adult Endothelial Cell	Palikuqi, B., Nguyen, D. T., Li, G., Schreiner, R., Pellegata, A. F., Liu, Y., . . . Rafii, S. (2020). Adaptable haemodynamic endothelial cells for organogenesis and tumorigenesis. Nature, 585(7825), 426-432. doi:10.1038/s41586-020-2712-z
Human Dermal Endotheluial Cells	Adult Endothelial Cell	Palikuqi, B., Nguyen, D. T., Li, G., Schreiner, R., Pellegata, A. F., Liu, Y., . . . Rafii, S. (2020). Adaptable haemodynamic endothelial cells for organogenesis and tumorigenesis. Nature, 585(7825), 426-432. doi:10.1038/s41586-020-2712-z
Human Pulmonary Endothelial Cells	Adult Endothelial Cell	Palikuqi, B., Nguyen, D. T., Li, G., Schreiner, R., Pellegata, A. F., Liu, Y., . . . Rafii, S. (2020). Adaptable haemodynamic endothelial cells for organogenesis and tumorigenesis. Nature, 585(7825), 426-432. doi:10.1038/s41586-020-2712-z
Human Brain Microvascular Endothelial Cells	Adult Endothelial Cell	Qian, T., Maguire, S. E., Canfield, S. G., Bao, X., Olson, W. R., Shusta, E. V., & Palecek, S. P. (2017). Directed differentiation of human pluripotent stem cells to blood-brain barrier endothelial cells. Science Advances, 3(11), e1701679. doi:10.1126/sciadv.1701679
Human Cortical Endothelial Cells	Adult Endothelial Cell	Zhang Y, Sloan SA, Clarke LE, Caneda C, Plaza CA, Blumenthal PD, Vogel H, Steinberg GK, Edwards MS, Li G, Duncan JA 3rd, Cheshier SH, Shuer LM, Chang EF, Grant GA, Gephart MG, Barres BA. Purification and Characterization of Progenitor and Mature Human Astrocytes Reveals Transcriptional and Functional Differences with Mouse. Neuron. 2016 Jan 6;89(1):37-53. doi: 10.1016/j.neuron.2015.11.013. Epub 2…
Human Cortical Endothelial Cells	Adult Endothelial Cell	Zhang Y, Sloan SA, Clarke LE, Caneda C, Plaza CA, Blumenthal PD, Vogel H, Steinberg GK, Edwards MS, Li G, Duncan JA 3rd, Cheshier SH, Shuer LM, Chang EF, Grant GA, Gephart MG, Barres BA. Purification and Characterization of Progenitor and Mature Human Astrocytes Reveals Transcriptional and Functional Differences with Mouse. Neuron. 2016 Jan 6;89(1):37-53. doi: 10.1016/j.neuron.2015.11.013. Epub 2…
H1 Derived iEC	iEC (hPSC-derived Endothelial Cell)	Current Study
H6 Derived iEC	iEC (hPSC-derived Endothelial Cell)	Current Study
IMR90-4 Derived iEC	iEC (hPSC-derived Endothelial Cell)	Current Study
IMR90-4 Derived rEC	rEC (TF Regrogrammed Endothelial Cell)	Current Study
IMR90-4 Derived rEC	rEC (TF Regrogrammed Endothelial Cell)	Current Study
IMR90-4 Derived rEC	rEC (TF Regrogrammed Endothelial Cell)	Current Study
IMR90-4 Derived rEC	rEC (TF Regrogrammed Endothelial Cell)	Current Study
Epi-iBMEC	Epi-iBMEC	Qian, T., Maguire, S. E., Canfield, S. G., Bao, X., Olson, W. R., Shusta, E. V., & Palecek, S. P. (2017). Directed differentiation of human pluripotent stem cells to blood-brain barrier endothelial cells. Science Advances, 3(11), e1701679. doi:10.1126/sciadv.1701679
Epi-iBMEC	Epi-iBMEC	Qian, T., Maguire, S. E., Canfield, S. G., Bao, X., Olson, W. R., Shusta, E. V., & Palecek, S. P. (2017). Directed differentiation of human pluripotent stem cells to blood-brain barrier endothelial cells. Science Advances, 3(11), e1701679. doi:10.1126/sciadv.1701680
Epi-iBMEC	Epi-iBMEC	Qian, T., Maguire, S. E., Canfield, S. G., Bao, X., Olson, W. R., Shusta, E. V., & Palecek, S. P. (2017). Directed differentiation of human pluripotent stem cells to blood-brain barrier endothelial cells. Science Advances, 3(11), e1701679. doi:10.1126/sciadv.1701681
Epi-iBMEC	Epi-iBMEC	Qian, T., Maguire, S. E., Canfield, S. G., Bao, X., Olson, W. R., Shusta, E. V., & Palecek, S. P. (2017). Directed differentiation of human pluripotent stem cells to blood-brain barrier endothelial cells. Science Advances, 3(11), e1701679. doi:10.1126/sciadv.1701682
Epi-iBMEC	Epi-iBMEC	Vatine, G. D., Al-Ahmad, A., Barriga, B. K., Svendsen, S., Salim, A., Garcia, L., . . . Svendsen, C. N. (2017). Modeling Psychomotor Retardation using iPSCs from MCT8-Deficient Patients Indicates a Prominent Role for the Blood-Brain Barrier. Cell Stem Cell, 20(6), 831-843.e835. doi:10.1016/j.stem.2017.04.002
Epi-iBMEC	Epi-iBMEC	Vatine, G. D., Al-Ahmad, A., Barriga, B. K., Svendsen, S., Salim, A., Garcia, L., . . . Svendsen, C. N. (2017). Modeling Psychomotor Retardation using iPSCs from MCT8-Deficient Patients Indicates a Prominent Role for the Blood-Brain Barrier. Cell Stem Cell, 20(6), 831-843.e835. doi:10.1016/j.stem.2017.04.003
Epi-iBMEC	Epi-iBMEC	Vatine, G. D., Al-Ahmad, A., Barriga, B. K., Svendsen, S., Salim, A., Garcia, L., . . . Svendsen, C. N. (2017). Modeling Psychomotor Retardation using iPSCs from MCT8-Deficient Patients Indicates a Prominent Role for the Blood-Brain Barrier. Cell Stem Cell, 20(6), 831-843.e835. doi:10.1016/j.stem.2017.04.004
Epi-iBMEC	Epi-iBMEC	Vatine, G. D., Al-Ahmad, A., Barriga, B. K., Svendsen, S., Salim, A., Garcia, L., . . . Svendsen, C. N. (2017). Modeling Psychomotor Retardation using iPSCs from MCT8-Deficient Patients Indicates a Prominent Role for the Blood-Brain Barrier. Cell Stem Cell, 20(6), 831-843.e835. doi:10.1016/j.stem.2017.04.005
Epi-iBMEC	Epi-iBMEC	Vatine, G. D., Al-Ahmad, A., Barriga, B. K., Svendsen, S., Salim, A., Garcia, L., . . . Svendsen, C. N. (2017). Modeling Psychomotor Retardation using iPSCs from MCT8-Deficient Patients Indicates a Prominent Role for the Blood-Brain Barrier. Cell Stem Cell, 20(6), 831-843.e835. doi:10.1016/j.stem.2017.04.006
Epi-iBMEC	Epi-iBMEC	Vatine, G. D., Al-Ahmad, A., Barriga, B. K., Svendsen, S., Salim, A., Garcia, L., . . . Svendsen, C. N. (2017). Modeling Psychomotor Retardation using iPSCs from MCT8-Deficient Patients Indicates a Prominent Role for the Blood-Brain Barrier. Cell Stem Cell, 20(6), 831-843.e835. doi:10.1016/j.stem.2017.04.007
Epi-iBMEC	Epi-iBMEC	Current Study
Epi-iBMEC	Epi-iBMEC	Current Study
Epi-iBMEC	Epi-iBMEC	Current Study
Epi-iBMEC	Epi-iBMEC	Current Study
Epi-iBMEC	Epi-iBMEC	Current Study
Epi-iBMEC	Epi-iBMEC	Current Study
Epi-iBMEC	Epi-iBMEC	Faley, S. L., Neal, E. H., Wang, J. X., Bosworth, A. M., Weber, C. M., Balotin, K. M., . . . Bellan, L. M. (2019). iPSC-Derived Brain Endothelium Exhibits Stable, Long-Term Barrier Function in Perfused Hydrogel Scaffolds. Stem Cell Reports, 12(3), 474-487. doi:10.1016/j.stemcr.2019.01.009
Epi-iBMEC	Epi-iBMEC	Vatine, G. D., Barrile, R., Workman, M. J., Sances, S., Barriga, B. K., Rahnama, M., . . . Svendsen, C. N. (2019). Human iPSC-Derived Blood-Brain Barrier Chips Enable Disease Modeling and Personalized Medicine Applications. Cell Stem Cell, 24(6), 995-1005 e1006. doi:10.1016/j.stem.2019.05.011
Epi-iBMEC	Epi-iBMEC	Vatine, G. D., Barrile, R., Workman, M. J., Sances, S., Barriga, B. K., Rahnama, M., . . . Svendsen, C. N. (2019). Human iPSC-Derived Blood-Brain Barrier Chips Enable Disease Modeling and Personalized Medicine Applications. Cell Stem Cell, 24(6), 995-1005 e1006. doi:10.1016/j.stem.2019.05.012
Epi-iBMEC	Epi-iBMEC	Vatine, G. D., Barrile, R., Workman, M. J., Sances, S., Barriga, B. K., Rahnama, M., . . . Svendsen, C. N. (2019). Human iPSC-Derived Blood-Brain Barrier Chips Enable Disease Modeling and Personalized Medicine Applications. Cell Stem Cell, 24(6), 995-1005 e1006. doi:10.1016/j.stem.2019.05.013
Epi-iBMEC cocultured with iNeural Cells	Epi-iBMEC	Vatine, G. D., Barrile, R., Workman, M. J., Sances, S., Barriga, B. K., Rahnama, M., . . . Svendsen, C. N. (2019). Human iPSC-Derived Blood-Brain Barrier Chips Enable Disease Modeling and Personalized Medicine Applications. Cell Stem Cell, 24(6), 995-1005 e1006. doi:10.1016/j.stem.2019.05.014
Epi-iBMEC cocultured with iNeural Cells	Epi-iBMEC	Vatine, G. D., Barrile, R., Workman, M. J., Sances, S., Barriga, B. K., Rahnama, M., . . . Svendsen, C. N. (2019). Human iPSC-Derived Blood-Brain Barrier Chips Enable Disease Modeling and Personalized Medicine Applications. Cell Stem Cell, 24(6), 995-1005 e1006. doi:10.1016/j.stem.2019.05.015
Epi-iBMEC cocultured with iNeural Cells	Epi-iBMEC	Vatine, G. D., Barrile, R., Workman, M. J., Sances, S., Barriga, B. K., Rahnama, M., . . . Svendsen, C. N. (2019). Human iPSC-Derived Blood-Brain Barrier Chips Enable Disease Modeling and Personalized Medicine Applications. Cell Stem Cell, 24(6), 995-1005 e1006. doi:10.1016/j.stem.2019.05.016
Epi-iBMEC cocultured with Astrocytes and Neural Progenitors	Epi-iBMEC	Vatine, G. D., Barrile, R., Workman, M. J., Sances, S., Barriga, B. K., Rahnama, M., . . . Svendsen, C. N. (2019). Human iPSC-Derived Blood-Brain Barrier Chips Enable Disease Modeling and Personalized Medicine Applications. Cell Stem Cell, 24(6), 995-1005 e1006. doi:10.1016/j.stem.2019.05.017
Epi-iBMEC cocultured with Astrocytes and Neural Progenitors	Epi-iBMEC	Vatine, G. D., Barrile, R., Workman, M. J., Sances, S., Barriga, B. K., Rahnama, M., . . . Svendsen, C. N. (2019). Human iPSC-Derived Blood-Brain Barrier Chips Enable Disease Modeling and Personalized Medicine Applications. Cell Stem Cell, 24(6), 995-1005 e1006. doi:10.1016/j.stem.2019.05.018
Epi-iBMEC cocultured with Astrocytes and Neural Progenitors	Epi-iBMEC	Vatine, G. D., Barrile, R., Workman, M. J., Sances, S., Barriga, B. K., Rahnama, M., . . . Svendsen, C. N. (2019). Human iPSC-Derived Blood-Brain Barrier Chips Enable Disease Modeling and Personalized Medicine Applications. Cell Stem Cell, 24(6), 995-1005 e1006. doi:10.1016/j.stem.2019.05.019
Epi-iBMEC in 2.4dyn flow	Epi-iBMEC	Vatine, G. D., Barrile, R., Workman, M. J., Sances, S., Barriga, B. K., Rahnama, M., . . . Svendsen, C. N. (2019). Human iPSC-Derived Blood-Brain Barrier Chips Enable Disease Modeling and Personalized Medicine Applications. Cell Stem Cell, 24(6), 995-1005 e1006. doi:10.1016/j.stem.2019.05.020
Epi-iBMEC in 2.4dyn flow	Epi-iBMEC	Vatine, G. D., Barrile, R., Workman, M. J., Sances, S., Barriga, B. K., Rahnama, M., . . . Svendsen, C. N. (2019). Human iPSC-Derived Blood-Brain Barrier Chips Enable Disease Modeling and Personalized Medicine Applications. Cell Stem Cell, 24(6), 995-1005 e1006. doi:10.1016/j.stem.2019.05.021
Epi-iBMEC in 2.4dyn flow	Epi-iBMEC	Vatine, G. D., Barrile, R., Workman, M. J., Sances, S., Barriga, B. K., Rahnama, M., . . . Svendsen, C. N. (2019). Human iPSC-Derived Blood-Brain Barrier Chips Enable Disease Modeling and Personalized Medicine Applications. Cell Stem Cell, 24(6), 995-1005 e1006. doi:10.1016/j.stem.2019.05.022
Epi-iBMEC	Epi-iBMEC	Vatine, G. D., Barrile, R., Workman, M. J., Sances, S., Barriga, B. K., Rahnama, M., . . . Svendsen, C. N. (2019). Human iPSC-Derived Blood-Brain Barrier Chips Enable Disease Modeling and Personalized Medicine Applications. Cell Stem Cell, 24(6), 995-1005 e1006. doi:10.1016/j.stem.2019.05.023
Epi-iBMEC	Epi-iBMEC	Vatine, G. D., Barrile, R., Workman, M. J., Sances, S., Barriga, B. K., Rahnama, M., . . . Svendsen, C. N. (2019). Human iPSC-Derived Blood-Brain Barrier Chips Enable Disease Modeling and Personalized Medicine Applications. Cell Stem Cell, 24(6), 995-1005 e1006. doi:10.1016/j.stem.2019.05.024
Epi-iBMEC	Epi-iBMEC	Vatine, G. D., Barrile, R., Workman, M. J., Sances, S., Barriga, B. K., Rahnama, M., . . . Svendsen, C. N. (2019). Human iPSC-Derived Blood-Brain Barrier Chips Enable Disease Modeling and Personalized Medicine Applications. Cell Stem Cell, 24(6), 995-1005 e1006. doi:10.1016/j.stem.2019.05.025
Epi-iBMEC in 0.5dyn flow	Epi-iBMEC	Vatine, G. D., Barrile, R., Workman, M. J., Sances, S., Barriga, B. K., Rahnama, M., . . . Svendsen, C. N. (2019). Human iPSC-Derived Blood-Brain Barrier Chips Enable Disease Modeling and Personalized Medicine Applications. Cell Stem Cell, 24(6), 995-1005 e1006. doi:10.1016/j.stem.2019.05.026
Epi-iBMEC in 0.5dyn flow	Epi-iBMEC	Vatine, G. D., Barrile, R., Workman, M. J., Sances, S., Barriga, B. K., Rahnama, M., . . . Svendsen, C. N. (2019). Human iPSC-Derived Blood-Brain Barrier Chips Enable Disease Modeling and Personalized Medicine Applications. Cell Stem Cell, 24(6), 995-1005 e1006. doi:10.1016/j.stem.2019.05.027
Epi-iBMEC in 0.5dyn flow	Epi-iBMEC	Vatine, G. D., Barrile, R., Workman, M. J., Sances, S., Barriga, B. K., Rahnama, M., . . . Svendsen, C. N. (2019). Human iPSC-Derived Blood-Brain Barrier Chips Enable Disease Modeling and Personalized Medicine Applications. Cell Stem Cell, 24(6), 995-1005 e1006. doi:10.1016/j.stem.2019.05.028
Epi-iBMEC in 0.01dyn flow	Epi-iBMEC	Vatine, G. D., Barrile, R., Workman, M. J., Sances, S., Barriga, B. K., Rahnama, M., . . . Svendsen, C. N. (2019). Human iPSC-Derived Blood-Brain Barrier Chips Enable Disease Modeling and Personalized Medicine Applications. Cell Stem Cell, 24(6), 995-1005 e1006. doi:10.1016/j.stem.2019.05.029
Epi-iBMEC in 0.01dyn flow	Epi-iBMEC	Vatine, G. D., Barrile, R., Workman, M. J., Sances, S., Barriga, B. K., Rahnama, M., . . . Svendsen, C. N. (2019). Human iPSC-Derived Blood-Brain Barrier Chips Enable Disease Modeling and Personalized Medicine Applications. Cell Stem Cell, 24(6), 995-1005 e1006. doi:10.1016/j.stem.2019.05.030
Epi-iBMEC in 0.01dyn flow	Epi-iBMEC	Vatine, G. D., Barrile, R., Workman, M. J., Sances, S., Barriga, B. K., Rahnama, M., . . . Svendsen, C. N. (2019). Human iPSC-Derived Blood-Brain Barrier Chips Enable Disease Modeling and Personalized Medicine Applications. Cell Stem Cell, 24(6), 995-1005 e1006. doi:10.1016/j.stem.2019.05.031
Epi-iBMEC	Epi-iBMEC	Lim, R. G., Quan, C., Reyes-Ortiz, A. M., Lutz, S. E., Kedaigle, A. J., Gipson, T. A., . . . Thompson, L. M. (2017). Huntington’s Disease iPSC-Derived Brain Microvascular Endothelial Cells Reveal WNT-Mediated Angiogenic and Blood-Brain Barrier Deficits. Cell reports, 19(7), 1365-1377. doi:10.1016/j.celrep.2017.04.021
Epi-iBMEC	Epi-iBMEC	Lim, R. G., Quan, C., Reyes-Ortiz, A. M., Lutz, S. E., Kedaigle, A. J., Gipson, T. A., . . . Thompson, L. M. (2017). Huntington’s Disease iPSC-Derived Brain Microvascular Endothelial Cells Reveal WNT-Mediated Angiogenic and Blood-Brain Barrier Deficits. Cell reports, 19(7), 1365-1377. doi:10.1016/j.celrep.2017.04.022
Epi-iBMEC	Epi-iBMEC	Lim, R. G., Quan, C., Reyes-Ortiz, A. M., Lutz, S. E., Kedaigle, A. J., Gipson, T. A., . . . Thompson, L. M. (2017). Huntington’s Disease iPSC-Derived Brain Microvascular Endothelial Cells Reveal WNT-Mediated Angiogenic and Blood-Brain Barrier Deficits. Cell reports, 19(7), 1365-1377. doi:10.1016/j.celrep.2017.04.023
Epi-iBMEC	Epi-iBMEC	Lim, R. G., Quan, C., Reyes-Ortiz, A. M., Lutz, S. E., Kedaigle, A. J., Gipson, T. A., . . . Thompson, L. M. (2017). Huntington’s Disease iPSC-Derived Brain Microvascular Endothelial Cells Reveal WNT-Mediated Angiogenic and Blood-Brain Barrier Deficits. Cell reports, 19(7), 1365-1377. doi:10.1016/j.celrep.2017.04.024
Epi-iBMEC	Epi-iBMEC	Lim, R. G., Quan, C., Reyes-Ortiz, A. M., Lutz, S. E., Kedaigle, A. J., Gipson, T. A., . . . Thompson, L. M. (2017). Huntington’s Disease iPSC-Derived Brain Microvascular Endothelial Cells Reveal WNT-Mediated Angiogenic and Blood-Brain Barrier Deficits. Cell reports, 19(7), 1365-1377. doi:10.1016/j.celrep.2017.04.025
Epi-iBMEC	Epi-iBMEC	Lim, R. G., Quan, C., Reyes-Ortiz, A. M., Lutz, S. E., Kedaigle, A. J., Gipson, T. A., . . . Thompson, L. M. (2017). Huntington’s Disease iPSC-Derived Brain Microvascular Endothelial Cells Reveal WNT-Mediated Angiogenic and Blood-Brain Barrier Deficits. Cell reports, 19(7), 1365-1377. doi:10.1016/j.celrep.2017.04.026
Epi-iBMEC	Epi-iBMEC	Lim, R. G., Quan, C., Reyes-Ortiz, A. M., Lutz, S. E., Kedaigle, A. J., Gipson, T. A., . . . Thompson, L. M. (2017). Huntington’s Disease iPSC-Derived Brain Microvascular Endothelial Cells Reveal WNT-Mediated Angiogenic and Blood-Brain Barrier Deficits. Cell reports, 19(7), 1365-1377. doi:10.1016/j.celrep.2017.04.027
Epi-iBMEC	Epi-iBMEC	Martins Gomes, S. F., Westermann, A. J., Sauerwein, T., Hertlein, T., Forstner, K. U., Ohlsen, K., . . . Schubert-Unkmeir, A. (2019). Induced Pluripotent Stem Cell-Derived Brain Endothelial Cells as a Cellular Model to Study Neisseria meningitidis Infection. Front Microbiol, 10, 1181. doi:10.3389/fmicb.2019.01181
Epi-iBMEC	Epi-iBMEC	Lee, C. A. A., Seo, H. S., Armien, A. G., Bates, F. S., Tolar, J., & Azarin, S. M. (2018). Modeling and rescue of defective blood-brain barrier function of induced brain microvascular endothelial cells from childhood cerebral adrenoleukodystrophy patients. Fluids Barriers CNS, 15(1), 9. doi:10.1186/s12987-018-0094-5
Epi-iBMEC	Epi-iBMEC	Lee, C. A. A., Seo, H. S., Armien, A. G., Bates, F. S., Tolar, J., & Azarin, S. M. (2018). Modeling and rescue of defective blood-brain barrier function of induced brain microvascular endothelial cells from childhood cerebral adrenoleukodystrophy patients. Fluids Barriers CNS, 15(1), 9. doi:10.1186/s12987-018-0094-6
Epi-iBMEC	Epi-iBMEC	Lee, C. A. A., Seo, H. S., Armien, A. G., Bates, F. S., Tolar, J., & Azarin, S. M. (2018). Modeling and rescue of defective blood-brain barrier function of induced brain microvascular endothelial cells from childhood cerebral adrenoleukodystrophy patients. Fluids Barriers CNS, 15(1), 9. doi:10.1186/s12987-018-0094-7
Epi-iBMEC	Epi-iBMEC	Lee, C. A. A., Seo, H. S., Armien, A. G., Bates, F. S., Tolar, J., & Azarin, S. M. (2018). Modeling and rescue of defective blood-brain barrier function of induced brain microvascular endothelial cells from childhood cerebral adrenoleukodystrophy patients. Fluids Barriers CNS, 15(1), 9. doi:10.1186/s12987-018-0094-8
Epi-iBMEC	Epi-iBMEC	Lee, C. A. A., Seo, H. S., Armien, A. G., Bates, F. S., Tolar, J., & Azarin, S. M. (2018). Modeling and rescue of defective blood-brain barrier function of induced brain microvascular endothelial cells from childhood cerebral adrenoleukodystrophy patients. Fluids Barriers CNS, 15(1), 9. doi:10.1186/s12987-018-0094-9
Epi-iBMEC	Epi-iBMEC	Lee, C. A. A., Seo, H. S., Armien, A. G., Bates, F. S., Tolar, J., & Azarin, S. M. (2018). Modeling and rescue of defective blood-brain barrier function of induced brain microvascular endothelial cells from childhood cerebral adrenoleukodystrophy patients. Fluids Barriers CNS, 15(1), 9. doi:10.1186/s12987-018-0094-10
Epi-iBMEC	Epi-iBMEC	Lee, C. A. A., Seo, H. S., Armien, A. G., Bates, F. S., Tolar, J., & Azarin, S. M. (2018). Modeling and rescue of defective blood-brain barrier function of induced brain microvascular endothelial cells from childhood cerebral adrenoleukodystrophy patients. Fluids Barriers CNS, 15(1), 9. doi:10.1186/s12987-018-0094-11
Epi-iBMEC	Epi-iBMEC	Lee, C. A. A., Seo, H. S., Armien, A. G., Bates, F. S., Tolar, J., & Azarin, S. M. (2018). Modeling and rescue of defective blood-brain barrier function of induced brain microvascular endothelial cells from childhood cerebral adrenoleukodystrophy patients. Fluids Barriers CNS, 15(1), 9. doi:10.1186/s12987-018-0094-12
Epi-iBMEC	Epi-iBMEC	Lee, C. A. A., Seo, H. S., Armien, A. G., Bates, F. S., Tolar, J., & Azarin, S. M. (2018). Modeling and rescue of defective blood-brain barrier function of induced brain microvascular endothelial cells from childhood cerebral adrenoleukodystrophy patients. Fluids Barriers CNS, 15(1), 9. doi:10.1186/s12987-018-0094-13
Epi-iBMEC	Epi-iBMEC	Linville, R. M., DeStefano, J. G., Nerenberg, R. F., Grifno, G. N., Ye, R., Gallagher, E., & Searson, P. C. (2020). Long-Term Cryopreservation Preserves Blood–Brain Barrier Phenotype of iPSC-Derived Brain Microvascular Endothelial Cells and Three-Dimensional Microvessels. Molecular Pharmaceutics, 17(9), 3425-3434. doi:10.1021/acs.molpharmaceut.0c00484
Epi-iBMEC	Epi-iBMEC	Linville, R. M., DeStefano, J. G., Nerenberg, R. F., Grifno, G. N., Ye, R., Gallagher, E., & Searson, P. C. (2020). Long-Term Cryopreservation Preserves Blood–Brain Barrier Phenotype of iPSC-Derived Brain Microvascular Endothelial Cells and Three-Dimensional Microvessels. Molecular Pharmaceutics, 17(9), 3425-3434. doi:10.1021/acs.molpharmaceut.0c00485
Epi-iBMEC	Epi-iBMEC	Linville, R. M., DeStefano, J. G., Nerenberg, R. F., Grifno, G. N., Ye, R., Gallagher, E., & Searson, P. C. (2020). Long-Term Cryopreservation Preserves Blood–Brain Barrier Phenotype of iPSC-Derived Brain Microvascular Endothelial Cells and Three-Dimensional Microvessels. Molecular Pharmaceutics, 17(9), 3425-3434. doi:10.1021/acs.molpharmaceut.0c00486
Epi-iBMEC thawed from cryopreservation	Epi-iBMEC	Linville, R. M., DeStefano, J. G., Nerenberg, R. F., Grifno, G. N., Ye, R., Gallagher, E., & Searson, P. C. (2020). Long-Term Cryopreservation Preserves Blood–Brain Barrier Phenotype of iPSC-Derived Brain Microvascular Endothelial Cells and Three-Dimensional Microvessels. Molecular Pharmaceutics, 17(9), 3425-3434. doi:10.1021/acs.molpharmaceut.0c00487
Epi-iBMEC thawed from cryopreservation	Epi-iBMEC	Linville, R. M., DeStefano, J. G., Nerenberg, R. F., Grifno, G. N., Ye, R., Gallagher, E., & Searson, P. C. (2020). Long-Term Cryopreservation Preserves Blood–Brain Barrier Phenotype of iPSC-Derived Brain Microvascular Endothelial Cells and Three-Dimensional Microvessels. Molecular Pharmaceutics, 17(9), 3425-3434. doi:10.1021/acs.molpharmaceut.0c00488
Epi-iBMEC thawed from cryopreservation	Epi-iBMEC	Linville, R. M., DeStefano, J. G., Nerenberg, R. F., Grifno, G. N., Ye, R., Gallagher, E., & Searson, P. C. (2020). Long-Term Cryopreservation Preserves Blood–Brain Barrier Phenotype of iPSC-Derived Brain Microvascular Endothelial Cells and Three-Dimensional Microvessels. Molecular Pharmaceutics, 17(9), 3425-3434. doi:10.1021/acs.molpharmaceut.0c00489
Human Bronchial Epithelial Cells	Epithelial Cell	Fossum SL, Mutolo MJ, Tugores A, Ghosh S, Randell SH, Jones LC, Leir SH, Harris A. Ets homologous factor (EHF) has critical roles in epithelial dysfunction in airway disease. J Biol Chem. 2017 Jun 30;292(26):10938-10949. doi: 10.1074/jbc.M117.775304. Epub 2017 May 1. PMID: 28461336; PMCID: PMC5491778.
Human Bronchial Epithelial Cells	Epithelial Cell	Fossum SL, Mutolo MJ, Tugores A, Ghosh S, Randell SH, Jones LC, Leir SH, Harris A. Ets homologous factor (EHF) has critical roles in epithelial dysfunction in airway disease. J Biol Chem. 2017 Jun 30;292(26):10938-10949. doi: 10.1074/jbc.M117.775304. Epub 2017 May 1. PMID: 28461336; PMCID: PMC5491778.
Human Bronchial Epithelial Cells	Epithelial Cell	Fossum SL, Mutolo MJ, Tugores A, Ghosh S, Randell SH, Jones LC, Leir SH, Harris A. Ets homologous factor (EHF) has critical roles in epithelial dysfunction in airway disease. J Biol Chem. 2017 Jun 30;292(26):10938-10949. doi: 10.1074/jbc.M117.775304. Epub 2017 May 1. PMID: 28461336; PMCID: PMC5491778.
Human Bronchial Epithelial Cells	Epithelial Cell	Fossum SL, Mutolo MJ, Tugores A, Ghosh S, Randell SH, Jones LC, Leir SH, Harris A. Ets homologous factor (EHF) has critical roles in epithelial dysfunction in airway disease. J Biol Chem. 2017 Jun 30;292(26):10938-10949. doi: 10.1074/jbc.M117.775304. Epub 2017 May 1. PMID: 28461336; PMCID: PMC5491778.
Human Bronchial Epithelial Cells	Epithelial Cell	Fossum SL, Mutolo MJ, Tugores A, Ghosh S, Randell SH, Jones LC, Leir SH, Harris A. Ets homologous factor (EHF) has critical roles in epithelial dysfunction in airway disease. J Biol Chem. 2017 Jun 30;292(26):10938-10949. doi: 10.1074/jbc.M117.775304. Epub 2017 May 1. PMID: 28461336; PMCID: PMC5491778.
hESC derived Colonic organoids	Epithelial Cell	Crespo M, Vilar E, Tsai SY, Chang K, Amin S, Srinivasan T, Zhang T, Pipalia NH, Chen HJ, Witherspoon M, Gordillo M, Xiang JZ, Maxfield FR, Lipkin S, Evans T, Chen S. Colonic organoids derived from human induced pluripotent stem cells for modeling colorectal cancer and drug testing. Nat Med. 2017 Jul;23(7):878-884. doi: 10.1038/nm.4355. Epub 2017 Jun 19. Erratum in: Nat Med. 2018 Apr 10;24(4):526.…
hESC derived Colonic organoids	Epithelial Cell	Crespo M, Vilar E, Tsai SY, Chang K, Amin S, Srinivasan T, Zhang T, Pipalia NH, Chen HJ, Witherspoon M, Gordillo M, Xiang JZ, Maxfield FR, Lipkin S, Evans T, Chen S. Colonic organoids derived from human induced pluripotent stem cells for modeling colorectal cancer and drug testing. Nat Med. 2017 Jul;23(7):878-884. doi: 10.1038/nm.4355. Epub 2017 Jun 19. Erratum in: Nat Med. 2018 Apr 10;24(4):526.…
hESC derived Colonic organoids	Epithelial Cell	Crespo M, Vilar E, Tsai SY, Chang K, Amin S, Srinivasan T, Zhang T, Pipalia NH, Chen HJ, Witherspoon M, Gordillo M, Xiang JZ, Maxfield FR, Lipkin S, Evans T, Chen S. Colonic organoids derived from human induced pluripotent stem cells for modeling colorectal cancer and drug testing. Nat Med. 2017 Jul;23(7):878-884. doi: 10.1038/nm.4355. Epub 2017 Jun 19. Erratum in: Nat Med. 2018 Apr 10;24(4):526.…
hESC derived Colonic organoids	Epithelial Cell	Crespo M, Vilar E, Tsai SY, Chang K, Amin S, Srinivasan T, Zhang T, Pipalia NH, Chen HJ, Witherspoon M, Gordillo M, Xiang JZ, Maxfield FR, Lipkin S, Evans T, Chen S. Colonic organoids derived from human induced pluripotent stem cells for modeling colorectal cancer and drug testing. Nat Med. 2017 Jul;23(7):878-884. doi: 10.1038/nm.4355. Epub 2017 Jun 19. Erratum in: Nat Med. 2018 Apr 10;24(4):526.…
hESC derived Colonic organoids	Epithelial Cell	Crespo M, Vilar E, Tsai SY, Chang K, Amin S, Srinivasan T, Zhang T, Pipalia NH, Chen HJ, Witherspoon M, Gordillo M, Xiang JZ, Maxfield FR, Lipkin S, Evans T, Chen S. Colonic organoids derived from human induced pluripotent stem cells for modeling colorectal cancer and drug testing. Nat Med. 2017 Jul;23(7):878-884. doi: 10.1038/nm.4355. Epub 2017 Jun 19. Erratum in: Nat Med. 2018 Apr 10;24(4):526.…
hESC derived Colonic organoids	Epithelial Cell	Crespo M, Vilar E, Tsai SY, Chang K, Amin S, Srinivasan T, Zhang T, Pipalia NH, Chen HJ, Witherspoon M, Gordillo M, Xiang JZ, Maxfield FR, Lipkin S, Evans T, Chen S. Colonic organoids derived from human induced pluripotent stem cells for modeling colorectal cancer and drug testing. Nat Med. 2017 Jul;23(7):878-884. doi: 10.1038/nm.4355. Epub 2017 Jun 19. Erratum in: Nat Med. 2018 Apr 10;24(4):526.…
hESC derived Colonic organoids	Epithelial Cell	Crespo M, Vilar E, Tsai SY, Chang K, Amin S, Srinivasan T, Zhang T, Pipalia NH, Chen HJ, Witherspoon M, Gordillo M, Xiang JZ, Maxfield FR, Lipkin S, Evans T, Chen S. Colonic organoids derived from human induced pluripotent stem cells for modeling colorectal cancer and drug testing. Nat Med. 2017 Jul;23(7):878-884. doi: 10.1038/nm.4355. Epub 2017 Jun 19. Erratum in: Nat Med. 2018 Apr 10;24(4):526.…
hESC derived Colonic organoids	Epithelial Cell	Crespo M, Vilar E, Tsai SY, Chang K, Amin S, Srinivasan T, Zhang T, Pipalia NH, Chen HJ, Witherspoon M, Gordillo M, Xiang JZ, Maxfield FR, Lipkin S, Evans T, Chen S. Colonic organoids derived from human induced pluripotent stem cells for modeling colorectal cancer and drug testing. Nat Med. 2017 Jul;23(7):878-884. doi: 10.1038/nm.4355. Epub 2017 Jun 19. Erratum in: Nat Med. 2018 Apr 10;24(4):526.…
Choroid Plexus Cells	Choroid Plexus Cells	Jacob, F., Pather, S. R., Huang, W.-K., Zhang, F., Wong, S. Z. H., Zhou, H., . . . Ming, G.-l. (2020). Human Pluripotent Stem Cell-Derived Neural Cells and Brain Organoids Reveal SARS-CoV-2 Neurotropism Predominates in Choroid Plexus Epithelium. Cell Stem Cell. doi:https://doi.org/10.1016/j.stem.2020.09.016
Choroid Plexus Cells	Choroid Plexus Cells	Jacob, F., Pather, S. R., Huang, W.-K., Zhang, F., Wong, S. Z. H., Zhou, H., . . . Ming, G.-l. (2020). Human Pluripotent Stem Cell-Derived Neural Cells and Brain Organoids Reveal SARS-CoV-2 Neurotropism Predominates in Choroid Plexus Epithelium. Cell Stem Cell. doi:https://doi.org/10.1016/j.stem.2020.09.017
Choroid Plexus Cells	Choroid Plexus Cells	Jacob, F., Pather, S. R., Huang, W.-K., Zhang, F., Wong, S. Z. H., Zhou, H., . . . Ming, G.-l. (2020). Human Pluripotent Stem Cell-Derived Neural Cells and Brain Organoids Reveal SARS-CoV-2 Neurotropism Predominates in Choroid Plexus Epithelium. Cell Stem Cell. doi:https://doi.org/10.1016/j.stem.2020.09.018

## Sheet: Fig.3b Single Cell Sample List
Cell Type	Sample Identity	Sample Source	Sequencing Platform
Human Umbilical Vein Endothelial Cells	Adult Endothelial Cell	Current Study	ddSEQ
Human Brain Microvascaular Endothelial Cells	Adult Endothelial Cell	Current Study	ddSEQ
H1 Derived iEC	iEC (hPSC-derived Endothelial Cell)	Current Study	ddSEQ
H6 Derived iEC	iEC (hPSC-derived Endothelial Cell)	Current Study	ddSEQ
IMR90-4 Derived iEC	iEC (hPSC-derived Endothelial Cell)	Current Study	ddSEQ
IMR90-4 Derived rEC	rEC (TF Regrogrammed Endothelial Cell)	Current Study	ddSEQ
Human Brain Endothelial Cells 10X Chromium	Adult Endothelial Cell	Hodge, R.D., Bakken, T.E., Miller, J.A. et al. Conserved cell types with divergent features in human versus mouse cortex. Nature 573, 61–68 (2019). https://doi.org/10.1038/s41586-019-1506-7	10X Chromium
Human Brain Endothelial Cells Smartseq	Adult Endothelial Cell	Tasic, B., Yao, Z., Graybuck, L.T. et al. Shared and distinct transcriptomic cell types across neocortical areas. Nature 563, 72–78 (2018). https://doi.org/10.1038/s41586-018-0654-5	SmartSeq2
H1 hESC	Human Embryonic Stem Cell	Current Study	ddSEQ
H6 hPSC	Human Induced Pluripotent Stem Cell	Current Study	ddSEQ
IMR90-4 hPSC	Human Induced Pluripotent Stem Cell	Current Study	ddSEQ
H1 derived Epi-iBMEC Day 3	Epi-iBMEC Intermediate Timepoint	Current Study	ddSEQ
H6 derived Epi-iBMEC Day 3	Epi-iBMEC Intermediate Timepoint	Current Study	ddSEQ
IMR90-4 derived Epi-iBMEC Day 3	Epi-iBMEC Intermediate Timepoint	Current Study	ddSEQ
H1 derived Epi-iBMEC Day 6	Epi-iBMEC Intermediate Timepoint	Current Study	ddSEQ
H6 derived Epi-iBMEC Day 6	Epi-iBMEC Intermediate Timepoint	Current Study	ddSEQ
IMR90-4 derived Epi-iBMEC Day 6	Epi-iBMEC Intermediate Timepoint	Current Study	ddSEQ
IMR90-4 derived Epi-iBMEC Day 6	Epi-iBMEC Intermediate Timepoint	Current Study	ddSEQ
IMR90-4 derived Epi-iBMEC Day 6	Epi-iBMEC Intermediate Timepoint	Current Study	ddSEQ
H1 derived Epi-iBMEC Day 11	Epi-iBMEC	Current Study	ddSEQ
H6 derived Epi-iBMEC Day 11	Epi-iBMEC	Current Study	ddSEQ
IMR90-4 derived Epi-iBMEC Day 11	Epi-iBMEC	Current Study	ddSEQ
IMR90-4 derived Epi-iBMEC Day 11	Epi-iBMEC	Current Study	ddSEQ
IMR90-4 derived Epi-iBMEC Day 11	Epi-iBMEC	Current Study	ddSEQ
H1 derived Epi-iBMEC Day 16	Epi-iBMEC	Current Study	ddSEQ
H6 derived Epi-iBMEC Day 16	Epi-iBMEC	Current Study	ddSEQ
IMR90-4 derived Epi-iBMEC Day 16	Epi-iBMEC	Current Study	ddSEQ
IMR90-4 derived Epi-iBMEC Day 16	Epi-iBMEC	Current Study	ddSEQ
IMR90-4 derived Epi-iBMEC Day 16	Epi-iBMEC	Current Study	ddSEQ
Choroid Plexus Organoids	Choroid Plexus Organoids	Pellegrini, L., Bonfio, C., Chadwick, J., Begum, F., Skehel, M., & Lancaster, M. A. (2020). Human CNS barrier-forming organoids with cerebrospinal fluid production. Science, 369(6500), eaaz5626. doi:10.1126/science.aaz5626	10X Chromium

## Sheet: Fig.1C PC1 Loading Genes
Gene Name	Loading Score
PECAM1	0.0474941
CD93	0.0455572
MMP1	0.0425917
MMRN1	0.0421143
CLEC14A	0.0417365
ROBO4	0.0396748
SRGN	0.0396369
GIMAP4	0.0391027
GIMAP6	0.0387079
DIPK2B	0.0382743
ERG	0.0378717
VWF	0.037798
LAMA4	0.0372541
CLDN5	0.036715
CAVIN2	0.0364248
STAB1	0.0363363
GIMAP8	0.0362864
EMCN	0.0362149
CD34	0.0356572
ICAM2	0.0353641
BCL6B	0.0347796
BMX	0.0346915
FAM124B	0.0345331
LYVE1	0.0344849
ACVRL1	0.0341601
ESAM	0.0341586
TIE1	0.0338624
APLN	0.0336889
PPP1R16B	0.0333858
SHE	0.0327729
ANPEP	0.032756
ARHGEF15	0.0324498
HHEX	0.0323698
TAL1	0.0323456
PTX3	0.0315216
RHOJ	0.031275
LINC01235	0.0312286
SOX18	0.0311545
MFNG	0.0310731
GPR4	0.0310484
ADGRF5	0.0308696
PCAT19	0.0308667
GIMAP7	0.0307201
IL1RL1	0.0302845
FABP4	0.0296281
PALMD	0.0296113
ZEB1	0.0295298
MMRN2	0.0294731
GIMAP1	0.0294549
ALDH1A1	0.0287723
CNRIP1	0.0285781
ESM1	0.0285725
TM4SF18	0.0285529
GIMAP2	0.0285017
CFH	0.0284566
HHIP	0.028292
PLVAP	0.0279746
ADGRL4	0.0279117
ABI3	0.0278275
TNFRSF14	0.0277581
APOL3	0.0275366
LAPTM5	0.0274686
PCDH12	0.0274583
ECSCR	0.0273978
PTGS1	0.0273891
ENG	0.027368
SOX17	0.0272336
TNFSF10	0.0270521
GNG11	0.0269092
CALCRL	0.0268971
TM4SF1	0.0268935
S1PR1	0.0268688
LYL1	0.0267503
BGN	0.0266897
TMEM173	0.0266684
CLEC2B	0.026359
ANGPT2	0.0260729
C15orf54	0.0258596
SH2D3C	0.0256854
DOCK10	0.0255771
CASP17P	0.0254428
LINC01013	0.0254295
PTPRB	0.0253964
TNFSF18	0.0252841
SAMD9L	0.0252117
KLHL6	0.025206
FAM107A	0.0251302
ADAMTS4	0.0249548
TLR4	0.0249434
MEG3	0.0247298
EVA1C	0.0247056
SELP	0.0246935
TNFAIP8L3	0.0246315
ENSG00000267583	0.0245831
NOVA2	0.024521
KDR	0.0244839
APOL1	0.024431
CSF2RB	0.0244092
CARD6	0.0243645
MYRIP	0.0242838
CXCL8	0.0241718
ITGB3	0.0240474
MANCR	0.0239993
ABCA6	0.0239043
CXCR4	0.0238313
HSPA12B	0.0238039
DLL4	0.0236698
PDE4B	0.0236346
FAM43A	0.0235774
PDE7B	0.0235165
RASGRP3	0.0235156
PIK3CG	0.0234712
SULT1B1	0.0234532
NRROS	0.0234508
CLDN11	0.0234337
LNCOG	0.0233866
NRN1	0.0233705
IL33	0.023367
IFI44	0.0233164
KLF2	0.0232544
CARD16	0.0231574
MGP	0.0231077
INSYN2B	0.0230831
SGIP1	0.0229594
FERMT3	0.0229214
HCLS1	0.0226568
TMEM204	0.0226083
BMP6	0.022557
SPAAR	0.0224894
GMFG	0.0223661
LDB2	0.0223634
NOTCH4	0.0223196
TMEM255B	0.0222001
CDH5	0.0221931
RASIP1	0.0221794
NFIX	0.0221593
CHST1	0.0221405
SCARF1	0.0221259
CFI	0.0220668
CYTL1	0.0220292
FGD5	0.0219762
ENSG00000076706	0.021972
FOXC2	0.0219029
TMEM273	0.0218813
P4HA3	0.0218664
F2RL3	0.0218519
FLI1	0.0217723
SH3TC1	0.021679
LGALS1	0.0216312
TDRD10	0.0215642
RAC2	0.0215354
WDFY4	0.0215296
FAM78A	0.0215261
NPAS2	0.0214978
GBP4	0.0214785
NRGN	0.0214685
PRSS3	0.0214331
ADAMTSL1	0.0213483
C2CD4B	0.0213248
MAPK11	0.0213133
ABCA8	0.0212768
HLX	0.0212088
HOXD8	0.0212022
GRAP	0.0211611
NFIB	0.0211435
CPNE5	0.0211282
GRASP	0.0211201
ARHGEF28	0.0211023
MALL	0.0210655
LY96	0.0210589
GJA4	0.020953
DKK1	0.0209458
STEAP1B	0.0209234
THSD1	0.0209102
LIX1L	0.0208454
CDYL2	0.0206998
FLT4	0.0206874
GGT5	0.0206793
C22orf34	0.0206073
NFIA	0.0204859
PREX1	0.0204329
HOXA9	0.0204112
MLKL	0.0203783
COL8A1	0.0202992
SEMA6B	0.0202681
SYNPO	0.0202552
TFEC	0.0202409
ENSG00000230479	0.0202362
COL13A1	0.0201915
PLCL1	0.0201572
CASP1	0.0201552
HTR2B	0.0201532
ERAP2	0.0201005
CCRL2	0.0200953
ABI3BP	0.0200627
TOX2	0.0199677
LINC01116	0.0199412
RASAL3	0.0199001
PRR29	0.0198032
THBS1	0.0197787
PLSCR4	0.0197686
IL15RA	0.0197557
CRIP2	0.0197284
PDE2A	0.0197101
IRAK3	0.0196815
ITGA10	0.0196538
GAB3	0.0196111
ENSG00000237870	0.0196024
ADCY4	0.0195294
LINC01358	0.0195214
OAS2	0.0195129
MOV10L1	0.0194753
ACE	0.0194606
CD163L1	0.0194059
CTSF	0.0193769
FRMD3	0.0193762
ENSG00000261269	0.0193739
SEMA3G	0.0193297
LONRF3	0.019251
CFAP54	0.0192273
MYCT1	0.0191827
CCDC188	0.0191399
THBD	0.0191371
FGF16	0.0190064
CARD8-AS1	0.0189451
CHCHD2	0.0189177
CXCL1	0.0188813
SHANK3	0.01881
FLT1	0.018792
KIF19	0.0187887
NLRC5	0.018764
CASP4	0.018758
XXYLT1-AS2	0.0187567
NOS3	0.0186909
EGFL7	0.0186692
ENSG00000228401	0.018599
SAMD9	0.0185839
VAMP5	0.0185219
SELE	0.0185111
PLXNA4	0.0184298
ENSG00000261468	0.0184116
MILR1	0.0183531
ABCA9	0.0183289
CPT1A	0.0182345
CAV1	0.0181837
PCDHGA12	0.0181597
KANK3	0.0181146
ZNF366	0.0180951
LRRC70	0.0180552
ENSG00000132481	0.0180486
SLFN11	0.0180082
SERPIND1	0.0179142
CASP12	0.0179124
SAMSN1	0.0178902
KCTD12	0.017872
ANXA2R	0.0178309
VEPH1	0.0178038
LINC02454	0.0177651
CTSS	0.0177456
LOX	0.0177222
ENSG00000278727	0.0177211
TBX18	0.0177208
STK32B	0.0176827
MMP10	0.0176646
MEOX2	0.017659
SPOCK1	0.0176493
RNASE1	0.0176474
PLXNB3	0.017603
GSDMC	0.0174969
SIRPB2	0.0173368
VWFP1	0.0173336
HOXA10	0.0173049
BACE2	0.0172615
TCTEX1D1	0.0172586
CLIC2	0.0172544
TNS2	0.0172167
LMO2	0.0172086
NEGR1	0.0171876
ENSG00000225938	0.0171714
SERPINE1	0.0171577
SNED1	0.0171428
ENSG00000233818	0.0171328
RGCC	0.0170513
ENSG00000260604	0.0170417
HOXA11	0.0170255
TNFSF4	0.0170181
FAM241A	0.0169924
CNTNAP3B	0.0169881
LHX6	0.0169722
AFAP1L1	0.0169719
MPP4	0.0169622
MLIP	0.016901
SENCR	0.0168178
MIR126	0.0167577
GNGT2	0.0167221
ACKR4	0.0166723
ZFYVE28	0.0166104
NFIC	0.0166086
EMP1	0.0166044
PARVB	0.0165998
NTSR1	0.016589
IFI27	0.0165795
HAGLR	0.0165676
ANKRD55	0.0165506
SH2B3	0.0165209
RGS7BP	0.0165072
CD109	0.0165015
CEACAM21	0.0164625
ZEB2	0.0164309
PTPN22	0.016427
NTN4	0.0164192
P2RX7	0.0163724
EVI2B	0.0163639
PREX2	0.0163516
ENSG00000283445	0.0163419
LINC00520	0.0163288
TNFRSF11A	0.0162955
NFIA-AS2	0.0162394
DNM3OS	0.0162178
ABLIM3	0.0162091
SVIL-AS1	0.016204
KCNN3	0.0161799
DYSF	0.0161765
XAF1	0.0161577
SYNE3	0.0161577
EFEMP1	0.016157
LINC02547	0.0161559
WSCD1	0.0161335
EDN1	0.0161282
PKD1L1	0.0161234
PALD1	0.0161045
IL18R1	0.0160858
PNMA2	0.0160811
CHRNA1	0.0160672
2020-03-03	0.0160553
VIM	0.0160403
ENSG00000250073	0.0159991
PROCR	0.0159975
COX7A1	0.0159906
IL3RA	0.0159737
CLEC1A	0.0159604
ADRB2	0.0159136
PCSK1	0.0158758
NAV3	0.0158379
CCDC9B	0.0158307
MIRLET7BHG	0.0157744
INKA1	0.0157385
LINC00839	0.01573
CCL2	0.0157142
HIC1	0.0157086
CETP	0.0156294
RAMP2	0.0156219
NT5E	0.0155944
TMEM156	0.0155292
GDF3	0.0154801
HHIP-AS1	0.0154726
TM6SF1	0.0154642
MIR137HG	0.0154572
NPR1	0.015451
HOXD9	0.0154321
HTR1B	0.0154259
MT1L	0.0153911
PRR34-AS1	0.0153796
DDR2	0.0153614
STX11	0.0153341
PTPRE	0.0153225
SH3RF3	0.0152986
MEF2C	0.0152968
TFF3	0.0152953
DMTN	0.0152844
STC1	0.0152543
MCTP1	0.0152541
SHISA3	0.0152464
LGALS9	0.0152428
ENSG00000268027	0.0152307
GBP1	0.0152291
LRRC8C	0.0152167
MIR217HG	0.015186
ARHGAP20	0.0151823
KIAA1549L	0.0151822
GBP2	0.0151727
MT2A	0.0151646
UBA7	0.015147
TGFBR2	0.0150903
RPS4Y1	0.0150896
F2RL2	0.0150815
TSPO	0.0150397
AHNAK2	0.0150301
NRG3	0.0149823
SLC9A3R2	0.0149484
ALDH1A2	0.0149132
ULBP2	0.0149054
PAPSS2	0.0148355
IFIT2	0.0148324
TNFRSF1B	0.0148262
ENSG00000229308	0.0148114
ENSG00000276107	0.0147996
MTSS1	0.0147607
VASH1	0.0147389
SORBS2	0.0147133
A2M	0.0147048
ACSS1	0.0146963
FAM124A	0.0146874
KLF9	0.0146815
LINC00899	0.0146558
NRG1	0.0146091
SSTR1	0.0145975
TLE2	0.0145694
MEDAG	0.0145606
MIR155HG	0.0145462
SLC17A9	0.0145179
DHH	0.01449
PLA2G4C	0.0144879
BTN3A3	0.0144755
GIPC3	0.0143735
IL7R	0.014368
SLC43A1	0.0143589
ENSG00000284237	0.014325
PCDH10	0.0143143
ENSG00000226252	0.01431
APOLD1	0.0142815
SYT11	0.0142706
ZNF469	0.0142571
CCN3	0.0142563
TLL1	0.0142487
LINC01094	0.0142446
FOXF1	0.0142434
CNTNAP3P2	0.0142402
ST8SIA4	0.0142356
DNAJA4	0.0142054
UAP1L1	0.0142012
ENTPD1	0.014178
FAM155A	0.0141431
USHBP1	0.0141363
ARHGAP22	0.014102
ITGA5	0.014069
CLEC4M	0.014068
RFLNB	0.0140673
C16orf45	0.0140536
LPAR6	0.0139941
CUBN	0.0139851
ARAP3	0.0139798
CSGALNACT1	0.0139721
PGF	0.0139093
NID1	0.013901
BCL2A1	0.0138906
DHX58	0.0138754
TLR1	0.0138735
PARP12	0.0138617
PMP22	0.0138527
RPS28P7	0.0138491
ST6GALNAC4	0.0138415
LINC01197	0.0138366
WHAMMP3	0.0138339
TEK	0.0137612
SP100	0.0137586
INHBB	0.0137554
PLXND1	0.0137504
NR3C2	0.0137315
IFIT3	0.0136444
NRIP3	0.0136352
PTPRN2	0.0136254
HRH1	0.0136185
ECE1	0.0136091
SH3TC2	0.0135975
DYRK3	0.0135657
SYNM	0.0135562
LTBP2	0.0135538
ENSG00000273748	0.0135415
CSF3	0.0135249
DPYD	0.0135072
CDKN2C	0.0135054
HOXD1	0.0134832
ADTRP	0.013438
ENSG00000279365	0.0134285
SPESP1	0.0134222
ENSG00000229855	0.0134127
STEAP1	0.0134031
CLDN14	0.013391
ADGRA2	0.0133875
EBF1	0.0133865
FOLH1	0.0133173
ITGA11	0.0133095
MSRB3	0.0133032
CCNA1	0.0132874
RFTN2	0.0132342
ARHGEF6	0.0132283
ENSG00000261253	0.0132122
MAMLD1	0.0131978
TBXA2R	0.0131972
CALHM5	0.0131915
IL4I1	0.0131741
GAPLINC	0.0131556
HSD17B2	0.0131395
RAPGEF5	0.0130668
ENSG00000266903	0.0130542
IL6R	0.0130352
OAF	0.0130328
ARHGAP24	0.0130142
NOX4	0.0129653
CAT	0.0129514
CCM2L	0.0129434
CCDC36	0.0129209
ENSG00000251257	0.0129145
CPA3	0.0128845
SQOR	0.0128796
ENSG00000223612	0.0128786
HOXA6	0.0128442
SHANK1	0.0128126
GVINP1	0.0128006
ARHGAP31	0.0127999
ENSG00000215068	0.0127929
CHCHD2P9	0.0127812
NLRC3	0.0127627
RNF144B	0.0127612
AGAP2-AS1	0.0127382
TGM2	0.0127121
LINC00941	0.012704
ENSG00000237234	0.0127005
TCF15	0.0126933
DCHS1	0.012693
GBP3	0.0126923
OAS1	0.0126454
DPF3	0.0126252
CHST2	0.0126198
SOX7	0.0126133
MECOM	0.0125881
MGLL	0.0125715
PLA2R1	0.012561
CCL14	0.0125494
SPRED3	0.0125449
RFX8	0.0125132
MBNL1	0.0125079
SYTL4	0.0124838
DUSP4	0.0124814
GCKR	0.0124783
ENSG00000249631	0.0124653
OAS3	0.0124626
TMEM71	0.0124401
SPTBN5	0.012439
ABCA3	0.0124153
WHAMMP2	0.0124131
VEGFC	0.0124097
IGFBP4	0.0124097
CNTNAP3	0.012408
TMEM140	0.0124044
MGARP	0.0124043
LINC02188	0.0124015
IFITM2	0.0123873
BCHE	0.0123859
GMPR	0.0123416
CASP10	0.0123268
RASA3	0.0122964
CRACR2A	0.0122926
PRND	0.0122884
LINC00607	0.0122639
GPAT2	0.0122504
PLAT	0.0122391
ENSG00000226440	0.0122314
ENSG00000260996	0.0122226
MOBP	0.0122191
CAV2	0.0122166
SPTA1	0.012184
IGFBP7	0.0121787
EXOC3L1	0.012168
ZNF300P1	0.0121596
CCDC190	0.0121572
DDX3Y	0.0121543
AK5	0.0121491
IL15	0.0121446
PTGIR	0.012141
FOXL1	0.0121321
GPRC5D-AS1	0.012132
TNFRSF14-AS1	0.0121308
PRDM8	0.0121239
ZNF229	0.0120991
MTUS1	0.0120972
ENSG00000270055	0.012088
PLPPR2	0.0120879
VCAM1	0.0120859
XIRP2	0.012082
FAT4	0.012077
CABP4	0.0120485
ETS1	0.0120413
MEG8	0.0120354
CMAHP	0.0120342
DEPP1	0.0120208
MYC	0.0120172
MIR4458HG	0.0120023
ENSG00000254810	0.011998
MVP	0.0119774
MRC1	0.0119692
GALNT15	0.0119635
PAX8-AS1	0.0119302
C2CD4A	0.0119206
SPOCD1	0.0119206
FOSL1	0.0119131
TGFB1I1	0.0119114
FILIP1	0.0119009
SH3RF3-AS1	0.011896
PDK4	0.0118958
ENSG00000243243	0.0118949
TBX1	0.0118805
GFOD1	0.0118685
HTRA1	0.0118356
FZD4	0.0118226
TNFSF12	0.0118205
MYLK2	0.0118139
LY75	0.0117932
TRIM22	0.0117845
EFCC1	0.0117493
OR1L8	0.0117147
CABLES1	0.0117144
ENSG00000284693	0.0117137
ENSG00000280202	0.0116839
CCN2	0.011681
SLC35E4	0.0116789
FBXO39	0.011674
SNRK	0.0116724
RCN3	0.0116598
NFATC1	0.0116594
ENSG00000243193	0.0116515
GIMAP5	0.0116454
RFTN1	0.0116403
ARHGDIB	0.0115839
IL6	0.0115417
SHROOM4	0.0115139
ENSG00000213399	0.011504
WWTR1	0.0114948
HOXA7	0.0114934
PRKCA	0.01149
SRPX	0.0114714
VSIG2	0.0114579
ENSG00000176170	0.0114497
ADAM15	0.0114496
F2R	0.0114449
DPYSL4	0.0114063
AMPH	0.0113993
TBC1D30	0.0113892
SOBP	0.0113769
ENSG00000237039	0.0113761
HBEGF	0.0113702
ENSG00000269155	0.0113397
HECW2	0.0113389
MS4A6A	0.0113363
IL16	0.0113213
LDLRAD2	0.0113145
CD302	0.0112862
IFI44L	0.0112844
AMIGO2	0.0112807
ENSG00000283422	0.0112759
ENSG00000280304	0.0112746
CPED1	0.0112654
SCN1B	0.0112575
APOL6	0.0112529
HOXD-AS2	0.0112305
FAM20C	0.0112226
TRIM7	0.0112219
TFPI2	0.0112149
FGF5	0.0112112
ENSG00000249867	0.0112105
OSBP2	0.0112087
PDCD1LG2	0.0111946
NALCN	0.0111798
SNCA	0.0111722
APOL4	0.01117
ALDH1A3	0.0111612
CD40	0.0111566
PARP10	0.0111484
MEG9	0.0111402
MSN	0.0111345
PLP2	0.0111141
CYP4X1	0.0111086
EPHX4	0.0110977
ETV5	0.0110918
ENSG00000232807	0.0110871
CDKL1	0.0110808
GRK5	0.0110588
GIPC2	0.0110526
CAVIN1	0.0110508
TIMP2	0.0110369
CXCL11	0.0110312
ARSJ	0.0110298
ENSG00000250508	0.0110264
LRRC32	0.0110182
SLC47A1	0.0110169
NRP1	0.0110056
USP18	0.0109981
CRTAC1	0.0109914
GASK1B	0.0109538
TAPBPL	0.0109455
ZFP92	0.0109389
AADACP1	0.0109334
CD59	0.0109066
TXNRD2	0.0108918
ATOH8	0.0108892
PPM1F	0.0108699
ENSG00000263293	0.0108618
ENSG00000260742	0.0108551
ENSG00000262370	0.0108371
SERPINB2	0.010836
RPP25	0.0108352
HRCT1	0.0108335
RPS6KA2	0.010831
DOCK4	0.0108306
LTBR	0.0108299
STARD8	0.0108283
CGAS	0.0108281
EHD2	0.0108213
HSPG2	0.0108047
ENSG00000229689	0.0107914
BCL3	0.0107888
HAGLROS	0.0107829
ICAM1	0.0107731
ENSG00000279117	0.0107673
LINC02104	0.0107644
MICAL2	0.0107263
ABCG1	0.010726
CEND1	0.010718
HOPX	0.0106894
CALHM2	0.0106886
ENSG00000225032	0.0106885
GPIHBP1	0.0106785
TRAC	0.0106729
TDRD9	0.010671
NFE4	0.0106692
CNTNAP1	0.0106668
GDF15	0.0106518
SLC5A4	0.0106489
FLRT2	0.0106095
HOXD3	0.0105831
ENSG00000250748	0.0105809
RP1L1	0.0105763
ENSG00000232759	0.0105747
SERPINB8	0.0105696
EVA1A	0.0105545
ANGPTL2	0.0105545
LURAP1L-AS1	0.0105533
GLCE	0.010517
ITGAX	0.0105158
CACNA2D1	0.0105156
ENSG00000258976	0.0104961
ENSG00000279822	0.0104886
CXCL2	0.0104681
HLA-E	0.0104575
ITPR1	0.0104573
CARD8	0.0104571
FHL1	0.0104564
ZNF471	0.0104407
KLRG1	0.0104398
IL34	0.010439
ENSG00000105329	0.0104165
SLC43A3	0.0104091
ART4	0.0103922
ENSG00000232949	0.0103767
CAPN11	0.0103708
ARHGEF37	0.0103663
LYSMD2	0.010359
ENSG00000267279	0.0103549
DNAJB4	0.0103547
ENSG00000260398	0.010347
LRRC17	0.0103447
ENSG00000255775	0.0103435
PTGER4	0.0103393
IL6ST	0.0103359
DPP4	0.0103356
AHRR	0.0103328
LXN	0.0103313
ENSG00000260430	0.0103281
PRKY	0.0103212
TWIST2	0.0103179
ENSG00000227992	0.0103166
C2orf27A	0.0102981
ENSG00000273174	0.0102907
2020-03-04	0.0102851
HOXA11-AS	0.010277
KIAA1211L	0.0102727
IER3	0.010249
ITPKB	0.0102447
LINC00211	0.0102445
EIF1AY	0.0102406
ENSG00000273264	0.0102328
ENSG00000228343	0.0102262
TPTEP1	0.0101983
EBF3	0.0101962
CLDN10-AS1	0.0101959
2020-09-05	0.0101938
NRG2	0.0101936
SEC14L1	0.0101908
ANGPTL4	0.0101746
MIR100HG	0.0101687
ENSG00000227683	0.0101494
ENSG00000260940	0.0101455
ENSG00000258943	0.0101293
PIGZ	0.0101289
NRCAM	0.0101131
RCN1P2	0.0101036
PTGS2	0.0100979
C19orf66	0.0100827
ENSG00000280434	0.0100815
ENSG00000065989	0.010081
ZNF667-AS1	0.0100808
RNU5B-4P	0.0100724
NNMT	0.0100688
TMEM163	0.0100474
FMNL3	0.0100414
FAM110D	0.0100359
NLRP1	0.0100311
BATF2	0.0100304
TNIK	0.0100223
HLA-F	0.00999479
FKBP1C	0.00998846
AGFG2	0.00998207
ENSG00000272760	0.00998043
DNAH8	0.0099797
ENSG00000179428	0.00997514
C7	0.00995818
HID1-AS1	0.0099439
RGS4	0.00994002
ENSG00000187229	0.00992894
ENSG00000275512	0.00992298
LINC00702	0.00990941
KLHL4	0.00990697
EXOC6	0.00990393
PLCD4	0.00989514
SLC22A4	0.00989265
PCDHGB5	0.00989014
ENSG00000255363	0.0098842
SLC30A3	0.00987157
ENSG00000226380	0.0098654
ZNF25	0.00986397
GPRIN3	0.00986359
HOXB8	0.0098631
NR2F1	0.00985598
ME3	0.00985038
CRIM1	0.00984072
ENSG00000237181	0.00983181
EMILIN1	0.00982397
MAFF	0.00981525
CCDC85B	0.00981215
A4GALT	0.0098107
HMOX1	0.00980682
HPSE	0.00980386
ENSG00000213561	0.00979987
ENSG00000197149	0.00979959
GNA14	0.00978977
PRR34	0.00978963
EOGT	0.00978574
TNFRSF10A	0.00978082
APBA1	0.00976557
NPDC1	0.00975755
THEMIS2	0.0097575
GCOM1	0.00975045
STARD9	0.00974702
SP140L	0.00973886
LINC01776	0.00973858
FKBP1A	0.00972739
ENSG00000283199	0.00972547
AQP1	0.00971351
LINC02310	0.00971128
ARRDC2	0.00970409
TOR4A	0.00969954
NAALADL1	0.00969834
ARHGAP18	0.00969741
ENSG00000232453	0.00968958
CCDC144B	0.00966251
ENSG00000261168	0.00966211
S100A6	0.00964716
PLEKHG1	0.00964416
SLC7A11	0.0096324
AKR1C3	0.00962476
SCN5A	0.00961769
KDM5D	0.00961015
MGST2	0.00958961
DDX60L	0.00958927
PRKAR2B	0.00957988
LINC00705	0.00957977
PRUNE2	0.00957426
LANCL3	0.0095724
SERPINB6	0.00955459
DOCK6	0.00954383
CHSY3	0.00953817
SLC35G2	0.00953798
LINC00921	0.00952476
TUBA4A	0.00952284
RAPGEF3	0.00950607
RGS5	0.00950498
PPP1R18	0.00950136
RGS3	0.00947727
IFI16	0.00947148
ENSG00000251314	0.00946068
ELK4	0.0094568
PDCD6IPP2	0.00945137
CD36	0.00944953
C11orf96	0.0094427
ENSG00000225792	0.00944014
SMTN	0.00943934
TSPAN8	0.00943104
NTM	0.00942583
DUSP6	0.00942559
SHC3	0.00941532
NEK10	0.00940162
RHOB	0.0093976
FOXD2-AS1	0.00938925
PIR	0.00937631
LINC02535	0.00936978
CDH11	0.0093605
ENSG00000260628	0.00935239
MIR29B2CHG	0.00934931
YTHDF2P1	0.00933467
ENSG00000227076	0.00929795
ISG20	0.00928598
PARP3	0.00927767
SEMA6C	0.00927738
CGNL1	0.00927522
SLC9A9	0.00927376
ENSG00000236304	0.00927067
DENND3	0.00926122
ENSG00000231252	0.00925854
ENSG00000273143	0.00925646
FAM49A	0.00925614
LINC01693	0.00925383
RGL1	0.00925358
ELK3	0.00924871
B2M	0.00924065
RASSF3	0.00923945
ZNF438	0.0092222
ENSG00000213846	0.0092142
SNAI1	0.00921174
LINC00639	0.00920664
MAP3K3	0.00920407
LINC00426	0.00920323
MYZAP	0.0091999
RAMP2-AS1	0.00919026
CRYBG1	0.00918381
RORA	0.00917605
NLGN4Y	0.00917573
MIR4435-2HG	0.00916372
TMEM121	0.00915967
GNAI2	0.00914787
HLA-A	0.00914341
MTND4P12	0.00914017
DRP2	0.00913897
SLC25A34-AS1	0.0091308
CFLAR	0.00913004
SLC46A3	0.00912887
ACSL5	0.00912228
ENSG00000256083	0.0091157
MT2P1	0.00911
PCDHGA7	0.00910953
TXLNGY	0.00910059
ENSG00000230309	0.00909541
NCEH1	0.00909258
ROM1	0.00908515
JAK1	0.00908329
SPRY4	0.00907453
PKIG	0.00907381
ENSG00000185527	0.00906951
FEZ1	0.00906574
DISC1	0.00906546
BTN3A2	0.00906266
DGKH	0.00905927
ENSG00000260641	0.00905264
ENSG00000239823	0.00904528
ITGBL1	0.00903681
ENSG00000241889	0.00903667
ZFY	0.00902976
TAP2	0.00902548
GPR146	0.00902092
SGK1	0.0090175
SLC2A6	0.00900215
ZCCHC24	0.00899683
LRRK1	0.00899412
TNFRSF10A-AS1	0.00899192
MICB	0.0089878
CBR3	0.00898685
SASH1	0.00898476
STAT5A	0.0089825
CPQ	0.00897566
GPR176	0.00896662
LINC00920	0.00895978
SCD5	0.00894901
RAB43P1	0.00894466
MYPN	0.00892679
GBX2	0.00892273
CD44	0.0089217
ENSG00000272914	0.00891507
CLEC12B	0.00891484
ENSG00000278869	0.00890796
TAF7L	0.00890173
ANKRD13B	0.00890167
PRRX1	0.00889111
NHLRC1	0.00887701
LDHAP7	0.00887342
ENSG00000177738	0.00887296
CD9	0.00886759
PROX1	0.00886208
ACP5	0.00885513
BTBD19	0.00885372
THSD4	0.0088464
ARRB1	0.00883436
ENSG00000283632	0.0088257
TMEM35A	0.00882184
AK1	0.00880957
RIN2	0.00880515
PNP	0.00880434
ST6GAL1	0.00879787
MAP1B	0.00879669
ENSG00000270607	0.0087791
PRKCE	0.00877553
GBE1	0.00876915
NOTCH1	0.00872704
PCDHGA6	0.0087245
RALA	0.00872333
CPXM2	0.00872187
ENSG00000254612	0.00871419
LMNA	0.00870357
RPS6KA2-IT1	0.00870081
ENSG00000283475	0.00869544
SLC7A11-AS1	0.00869492
CCL23	0.00869004
C20orf204	0.00868718
ANKRD1	0.00868073
CEP170P1	0.00868002
ENSG00000256433	0.00867609
TMEM217	0.00867547
ENSG00000214870	0.00867426
JAG2	0.00867359
NKAPL	0.00867356
LINC01747	0.00867339
PRCP	0.00866237
PHEX	0.00864754
ARHGAP23	0.00864643
NUPR1	0.00864596
EMP3	0.0086439
HYAL2	0.0086423
SELL	0.00863784
SLC16A3	0.00863596
ITPRIP	0.00862746
ENSG00000253177	0.00861856
DNASE1L3	0.00861217
LIMS2	0.00860902
HOXA10-AS	0.00860513
ENSG00000232517	0.00859746
UNC5A	0.00858579
LINC00323	0.00856439
ENSG00000236393	0.00856193
NRARP	0.00855451
CRYZL2P	0.00854938
TRAM2	0.008548
TSPYL5	0.00852351
STRIP2	0.00852346
GRB10	0.00851407
RASD1	0.00851276
LINC02587	0.00851221
TNFAIP8L1	0.0085103
CHST7	0.00850508
PSMB8	0.00850134
SLC15A3	0.00849804
RGS11	0.00849431
FABP5P7	0.00849035
ENSG00000213222	0.00848538
NQO1	0.00847597
TMEM233	0.00847557
NMI	0.00847452
SERPINB9P1	0.00847051
PPP1R14BP3	0.00846619
MAST4	0.00846145
PDGFB	0.00845698
CDK17	0.00845458
TMEM171	0.00844411
C11orf91	0.00844276
INKA2	0.0084382
PCDH1	0.00843557
PYCARD	0.00841452
MAGI2-AS3	0.00841061
SAMHD1	0.00841005
PITPNM2	0.00840836
MYO5A	0.00840312
SLC15A4	0.0083991
LINC01985	0.00839501
NUDT4	0.00839451
ENSG00000280132	0.00839318
C17orf51	0.00838546
PHACTR1	0.00837478
RNU4-47P	0.00837042
RAI2	0.00836219
ENSG00000272463	0.00835823
COMT	0.00835629
HPCAL1	0.00835209
TBC1D8	0.00834567
UBTD1	0.00834424
HOXB7	0.00833595
GPX1	0.00831811
FRMD4A	0.00831633
ENSG00000260196	0.00831411
ENSG00000267397	0.00831034
ENSG00000231652	0.00830608
LINC00924	0.00830606
STAB2	0.00830022
ENSG00000236098	0.00829346
NDRG4	0.00828992
GNG12	0.00827722
TNR	0.00827502
EHD4	0.0082742
CD274	0.00826258
JAZF1	0.00825795
FKBP5	0.00825765
PEAR1	0.00825038
PZP	0.00824514
2020-03-02	0.00824001
ENSG00000279881	0.00823748
SYNE1	0.00823608
ENSG00000272476	0.00823532
ZNF385D	0.00823266
MAPK12	0.00823049
LINC01268	0.00821456
MEI1	0.00821151
CCL16	0.00821054
ENSG00000223947	0.00820873
RASSF9	0.00820618
SLC29A1	0.00819734
NOS1	0.00819155
TFPI	0.00818221
C1orf54	0.00818189
LINC01117	0.00816753
MANSC1	0.00816562
ABCA2	0.00816519
ENSG00000198300	0.00816475
MYEOV	0.00816293
ENSG00000237371	0.00816
ENSG00000268355	0.00815939
ANKRD29	0.00815931
PARP15	0.00815586
CASP7	0.00813921
TMEM131L	0.00813636
CADPS2	0.00813586
ENSG00000279673	0.00813456
KSR2	0.00812862
VIP	0.00812017
PTP4A2P2	0.00811979
ZNF502	0.00811756
TLR3	0.00811561
GPX1P1	0.00811508
KCNC4	0.00811297
FAM167B	0.00810666
ENSG00000229491	0.00810073
ENSG00000272382	0.00809333
ENSG00000255197	0.00808461
ENSG00000173862	0.00808257
ATF5	0.00807332
FRY	0.00806592
LINC01812	0.00805809
RELL1	0.00804618
RNF152	0.0080432
DACH1	0.00804181
CGREF1	0.00803581
ENSG00000248896	0.00803047
PIEZO2	0.00801823
PLPP7	0.00801503
RPL6P27	0.00800614
RECK	0.00800144
SUSD5	0.00799627
TNFRSF4	0.00798922
OSMR	0.00798586
NR1D1	0.00798155
RGMB-AS1	0.00797484
SLC22A18AS	0.00797073
BMP2	0.00796932
PVR	0.00796612
SFXN3	0.00796229
LCP2	0.0079592
FAM174B	0.00795835
MEMO1P1	0.00794638
LINC02643	0.00794535
NLRP12	0.0079443
IL4R	0.00794155
ENSG00000246582	0.00793659
LPXN	0.00793421
ENSG00000267052	0.00793379
FES	0.0079197
TPK1	0.00791944
APOD	0.00791827
ARNTL2	0.00791026
PAX8	0.00790932
ENSG00000267551	0.00789816
ENSG00000227008	0.00788433
ABCG4	0.00787808
ZNF132	0.0078776
MSNP1	0.00785799
CEP170	0.00785534
S100A16	0.00785524
MIR503HG	0.00785406
FAR2	0.00785238
PLEKHO2	0.00784933
PKIA	0.00784602
COPZ2	0.00784251
ENSG00000278989	0.00784056
GSTM1	0.00783313
NMRAL2P	0.00783312
CHCHD2P2	0.00783085
S1PR4	0.00781948
IL32	0.00781825
ENSG00000267082	0.0078151
ANTXR2	0.00781041
NR2F1-AS1	0.00780836
MYH16	0.00780623
GGTA1P	0.00780603
PAXIP1-AS2	0.00780178
ENSG00000223786	0.00779878
MMP16	0.00779789
LFNG	0.00779623
RAET1G	0.00778899
KCTD17	0.00778317
ADAMTS7	0.00777865
TECPR1	0.00777825
PSORS1C1	0.00777391
ENSG00000279393	0.00776937
TNS1	0.00776218
JAM3	0.00776187
NBL1	0.00775773
PLLP	0.00775708
CORO1A	0.007749
ENSG00000269378	0.00774716
SLC1A1	0.00774238
TP53INP2	0.00773574
CFAP161	0.0077333
ZNF667	0.00772478
CDH13	0.00772268
UTY	0.00771713
GASAL1	0.00771644
ENSG00000265298	0.00770342
PIM3	0.00769864
MIR3142HG	0.00769526
OSGIN1	0.0076929
ENSG00000254332	0.00768754
ABHD14B	0.00768537
ABL2	0.00768364
ST8SIA6	0.00768321
CLEC11A	0.00767579
ENSG00000283633	0.00767137
CDC42EP2	0.0076704
CDC42BPA	0.00765998
POU2F2	0.00765793
TSPAN18	0.00765639
ENSG00000229334	0.00765191
RWDD2B	0.0076516
GPD1L	0.00764971
SNCG	0.00764493
ENSG00000237753	0.00764247
PSMB8-AS1	0.00763645
BAALC	0.00763115
CD99L2	0.00763029
LINC00565	0.00762993
ZNF736	0.00762959
FCGRT	0.00762078
ST3GAL6-AS1	0.00761847
IFITM3	0.00761734
SNCB	0.00761526
MPZ	0.00761087
ITGA4	0.00760332
NMT2	0.00758692
ANO2	0.00758501
IFFO1	0.00758377
TSPAN5	0.00757933
PDCL3P5	0.00757878
ENSG00000258902	0.00756936
CAMKK1	0.0075687
PCDHGA9	0.00756622
RPL35P1	0.00756602
XIST	0.00756595
EPHA2	0.00756016
SYNC	0.0075599
TMEM44	0.00755761
DDX60	0.00755472
EEF1A1P12	0.00755176
USP9Y	0.00754288
CORO2B	0.00752771
ENSG00000272941	0.00752679
TMC1	0.00751896
ANXA2P2	0.00751549
ENSG00000226197	0.00750781
S100A2	0.00750685
UBE2FP1	0.00750467
SEMA3F	0.00749615
INPP1	0.00749478
TSSK5P	0.00749279
CTSZ	0.0074869
LRMDA	0.00748559
BHMT2	0.00748338
ITGA6	0.0074822
RALB	0.00747686
MAPRE2	0.00747002
NR3C1	0.00746995
CBLN3	0.00746862
ENSG00000258272	0.00746861
GAS2L1	0.00746855
ENSG00000259345	0.00746732
MN1	0.00746271
APOL2	0.00746161
TCAF2	0.00745129
RILPL2	0.00744089
ENSG00000277782	0.00743503
AR	0.0074301
ENSG00000273669	0.00742903
SWAP70	0.00742669
TMEM26	0.00742616
PLA1A	0.00741564
N4BP3	0.00741196
ENSG00000265415	0.00740608
ENSG00000180806	0.00739957
TNFRSF10D	0.00739915
FRG1GP	0.00739668
PGM5P2	0.00739564
PCDHGA11	0.00739294
EVI2A	0.00738597
VIPR1	0.00738343
GPSM3	0.00737651
ENSG00000273038	0.00737496
ITGA2	0.0073742
ASB9	0.00737102
ENSG00000224963	0.00736134
EVA1B	0.00735036
ENSG00000277159	0.00735012
ENSG00000258376	0.00734883
KATNAL1	0.00734429
ENSG00000230733	0.00733888
HSPB1	0.00733718
ENSG00000250961	0.00733637
PRKCH	0.00732976
ENSG00000225399	0.00732766
SPATA12	0.00732624
ZFP28	0.00732586
SRGAP2D	0.00732199
JUN	0.00731779
AES	0.0073155
PHF19	0.00731322
ENSG00000254991	0.00731162
CDCA7L	0.00731105
RAB11FIP5	0.00730953
SGCD	0.0073094
ENSG00000240809	0.00729941
SNTB2	0.00729713
AATBC	0.00729145
PHETA2	0.00728821
SRPX2	0.00728409
FAM129B	0.00728108
MAP4K2	0.00727494
ARMC4	0.00726138
LINC00342	0.00725566
ENSG00000215302	0.00724441
DOK1	0.00724326
ENSG00000271897	0.00723809
ENSG00000279825	0.00723369
RBM24	0.00722486
CDC42EP5	0.00721723
CRYBG3	0.00721472
LINC01537	0.00720122
ENSG00000257038	0.00720013
FHOD1	0.00719508
TMX2P1	0.00719472
CELF2	0.00719213
PCDHGA2	0.00719067
SNCAIP	0.00718254
DPEP2	0.00718077
SDR42E1	0.00717549
ENSG00000205562	0.00717361
CSGALNACT2	0.00716499
SIPA1	0.0071639
HOMER3-AS1	0.00716051
THSD7A	0.00715785
ENSG00000279805	0.0071573
MAPK3	0.0071414
RBMS2P1	0.00713997
ENSG00000274719	0.00713754
INO80C	0.00713672
LINC01270	0.00713642
SCN10A	0.00712399
PCDHGA4	0.00711711
PHLDA2	0.00711639
LOXL2	0.00711414
DDX10P1	0.00711276
CABCOCO1	0.00711205
IL31RA	0.00710454
AHR	0.00709888
DISP2	0.00709119
ROBO3	0.0070882
RAPGEF4	0.00708746
MEX3B	0.00708375
ENSG00000255508	0.00708076
PLEKHG5	0.00707942
FRG1EP	0.00707898
ENSG00000271590	0.00707514
FXYD5	0.00707438
RBM43	0.00706651
LRRC8C-DT	0.00705427
RINL	0.00705069
TRPV2	0.00704751
ENSG00000261512	0.00704585
KLHL3	0.00704351
HMGB1P5	0.00703455
URB1-AS1	0.0070344
HGF	0.00703349
PQLC2L	0.00702939
PSMB9	0.00702205
SIRPA	0.00702194
ENSG00000229771	0.00702036
TNFRSF11B	0.00702029
RGS19	0.00702013
HOXA-AS3	0.00701522
LRP8	0.00701113
PLD6	0.00700721
RPS3AP26	0.00700521
IL12A	0.00700256
GJA1	0.0070012
LINC02234	0.00700018
VOPP1	0.00699473
MGAT5	0.00698708
ENSG00000267702	0.006984
CRYL1	0.00698275
ADAM23	0.00697923
SPRY4-AS1	0.00697806
HLA-F-AS1	0.00696864
LINC00973	0.00696791
TLE6	0.00696248
GDPD5	0.00694762
HMGA1P1	0.00694451
ENSG00000233864	0.00694446
ENSG00000274718	0.0069386
ENSG00000283378	0.00693545
RPSAP52	0.00693499
HOMER3	0.00693314
CLEC10A	0.0069315
ARID5A	0.00692997
MAP3K11	0.00692887
FABP5	0.00692819
IRAK2	0.0069244
CEP112	0.0069236
LSM12P1	0.00692146
FHL2	0.00691453
TSPAN9	0.0069143
ENSG00000257732	0.00691134
ENSG00000249328	0.0069061
ENSG00000272913	0.00688937
ENSG00000254545	0.00688289
MAN1C1	0.00688153
OMG	0.00687868
SMURF2	0.00687676
ENSG00000272144	0.0068763
TSC22D4	0.00687167
ACR	0.00686647
NRP2	0.00686526
YWHAZP5	0.0068651
FOXO1	0.00686225
MMEL1	0.00684997
CYTOR	0.00683847
TLR6	0.00683288
ENSG00000254893	0.00683039
ENSG00000273132	0.00682704
GDF7	0.00682315
DAB2	0.00682302
EIF4BP6	0.00681625
EIF5A2	0.0068159
ENSG00000276772	0.00681489
C2orf16	0.00680919
ENSG00000229109	0.00680308
ZFPM2	0.00679065
CCDC88A	0.00678809
PLAGL1	0.00678192
COL8A2	0.00678143
PEAK1	0.00678024
ZFP3	0.00677526
BCL10	0.0067723
NDRG1	0.0067714
CMIP	0.00677014
PIK3C2B	0.0067697
EIF4BP7	0.00676514
NDP	0.00676029
LINC01106	0.00675463
ENSG00000227077	0.00675232
PRRT3-AS1	0.00674882
C2CD2	0.00673543
FOXC1	0.00673361
ENSG00000166147	0.00673276
UBALD2	0.00673073
FZD8	0.00672481
SRL	0.00672314
MTX1P1	0.00672192
RAB30	0.00672155
ITGB1-DT	0.00671431
FAM107B	0.00671366
ENSG00000230499	0.00671141
ENSG00000271874	0.00671073
LRRC75A	0.00671063
ENSG00000183154	0.00670749
DUSP7	0.00669831
ZNF341-AS1	0.00669626
TSPAN7	0.00668965
ENSG00000258569	0.0066856
ENSG00000267577	0.00668171
ENSG00000261534	0.00668021
ENSG00000279392	0.00667949
ENSG00000225205	0.00667863
ENSG00000272449	0.00667716
NFATC2	0.00667447
FLG	0.00667277
MEF2C-AS1	0.00667056
CH25H	0.0066673
PDE10A	0.00666478
CLEC9A	0.00666355
ENSG00000255326	0.00665973
ENSG00000233251	0.00665548
ADM	0.00665123
SEC14L2	0.00664697
KIAA1671	0.00664686
LY6G5C	0.00664529
ZNF521	0.00664385
NAAA	0.00663897
HMGN2P15	0.00663694
FAM198B-AS1	0.0066327
ETS2	0.00662804
SYDE1	0.00662059
ANKRD30BP3	0.00661996
CCPG1	0.00661855
ENSG00000283498	0.00661823
TMCC3	0.00660422
AATK	0.0066035
QSOX1	0.00660055
ENSG00000171246	0.00658496
PLD1	0.00657771
SYNJ2	0.00657456
ARHGAP4	0.00657373
ARHGEF3	0.00657242
SNPH	0.00656982
PCDHGA3	0.00655687
ENSG00000232063	0.0065534
ENSG00000258168	0.00655309
LINC01483	0.00655121
SLC45A3	0.00655031
DPP7	0.00654635
SHC1	0.0065451
TRIM25	0.00654266
RGMB	0.00653852
ENSG00000279095	0.00653499
WASF3	0.00653231
SLC26A1	0.00652961
CFP	0.00652934
TMEM109	0.00652836
ENSG00000225216	0.00652417
CARD19	0.00651374
PPP1R9B	0.00650453
ENSG00000226330	0.00650401
PHYHIP	0.00650255
HLA-B	0.00650193
JCAD	0.00650177
ENSG00000273796	0.00650116
CTIF	0.00649886
LDHAP3	0.00649876
DDX43	0.00649212
SIAE	0.00649197
MGAT4A	0.00648636
NCR3LG1	0.00648566
CCND1	0.00648165
FAM171B	0.00648138
CCDC71L	0.00647954
SRD5A3-AS1	0.00647642
PRR29-AS1	0.00647298
CXCL6	0.00647205
ALPK1	0.0064688
ENSG00000230805	0.00646064
SMPD1	0.00646034
BTNL9	0.00645893
SLC7A14	0.00645816
HMCN1	0.00645456
EDDM13	0.00645391
RAB12	0.00645356
CRAT	0.0064534
MS4A2	0.00644599
ZNFX1	0.00644562
LIMS1	0.00644484
CYP1A1	0.00644236
CD55	0.00644107
BTK	0.00643505
ENSG00000259583	0.00642756
RENBP	0.00641833
ENSG00000219201	0.00640107
ASGR1	0.00639266
PLXNA2	0.00639055
DENND4A	0.0063896
CAVIN3	0.00637661
TRIB3	0.00637583
NHSL1	0.00637343
GAPDHP72	0.0063733
PRKG1-AS1	0.00636739
FAM189A2	0.00636585
ATL3	0.00636249
C1orf115	0.00636136
GNB4	0.00635703
TBXAS1	0.00634891
ENSG00000274213	0.00634706
L3MBTL3	0.00634612
ENSG00000223509	0.00634418
YWHAZP4	0.0063409
ENSG00000278607	0.00633861
FAM106A	0.00633039
CAMK1D	0.0063291
MT1E	0.00632727
RP9P	0.00632718
MBNL1-AS1	0.00632461
SH3BGRL3	0.00631689
ENSG00000283511	0.00630436
ZNF662	0.0063037
PLPP3	0.00630365
TCF4	0.00630223
GOLGA8H	0.00630174
ENSG00000175967	0.00629626
HCN2	0.00628982
IL17D	0.00628718
ENSG00000253616	0.00628689
STX12	0.00628623
RAET1E	0.00628232
IGIP	0.00627878
LINC02057	0.00627548
SEL1L3	0.00627348
LATS2	0.00626713
CMTM7	0.00626583
OVCH1-AS1	0.00626107
ENSG00000230163	0.0062532
ENSG00000281974	0.00623741
ENSG00000276740	0.00623689
ENSG00000226084	0.0062288
REM1	0.00622286
FSCN1	0.00622073
ENSG00000274253	0.00621996
LINC01121	0.00621965
HNRNPA1P38	0.00621536
CUBNP2	0.00621478
ENSG00000266469	0.00621366
TUBB6	0.00620762
CEP126	0.00620281
GSDMD	0.00620099
FSTL5	0.00619675
GPRIN1	0.00619172
CHMP4B	0.0061853
INHBA	0.00618437
CBX6	0.00618275
IL13RA2	0.00618179
LTBP3	0.00617622
FTH1P20	0.00617368
ANKRD34A	0.00616878
ZNF528	0.00616785
IFI35	0.00616549
PLEKHM1	0.0061626
RAI14	0.00616161
CYBRD1	0.00616075
ENSG00000267244	0.00616003
FCHSD2	0.00615803
PARP14	0.00615604
ADAMTS7P1	0.00615372
ENSG00000270661	0.00615172
PPFIBP1	0.00614537
ENSG00000226149	0.00614465
ENSG00000213757	0.00614464
ENSG00000255471	0.00614138
SMAD1	0.00613867
MEGF9	0.00613629
PPP1R12C	0.00613316
CTHRC1	0.00613231
FOXD2	0.0061317
PCDHGB3	0.00613016
HLA-H	0.00612169
CAMK1	0.00611962
TMEM235	0.00611927
ST3GAL3	0.00611351
ARHGAP25	0.00611072
SPATA13	0.00611069
TP53I11	0.00610962
RPL23AP53	0.00610769
HMGB1P10	0.00610601
PLAUR	0.00610489
ZBTB47	0.00610372
RPH3AL	0.0060976
KLF7	0.00609453
PLOD1	0.0060943
EHBP1L1	0.00608009
ENSG00000280347	0.00607381
BTN3A1	0.00606545
TMSB4XP8	0.00606392
HIP1R	0.00606365
SUGT1P1	0.00606033
ENSG00000232259	0.00605839
LAMA3	0.00605649
ANKH	0.00605359
OASL	0.00604929
ZDHHC14	0.00604589
LST1	0.00604384
THRA	0.00604286
ANGPTL1	0.00603746
GCLM	0.00603012
GNS	0.00602972
CCDC69	0.00602605
SP110	0.00602555
EFHD2	0.00602523
MACF1	0.00602385
EWSAT1	0.00602192
MMP17	0.00601958
SLC25A30	0.00600711
SLC26A4	0.00600555
PKN1	0.00600287
ENSG00000224945	0.0060004
CHD3	0.00599151
ENSG00000267658	0.00599025
ETV4	0.00598502
ENSG00000272870	0.0059827
ENSG00000275160	0.0059804
ZCCHC2	0.00597871
MYO10	0.00597586
C5orf56	0.00597485
ENSG00000231747	0.00597016
HTR7P1	0.00596855
ENSG00000273654	0.00596605
KIF9	0.00596506
SP8	0.00596187
DCUN1D3	0.00595907
TAOK2	0.0059587
C15orf62	0.00595512
SCAT8	0.00595478
MEF2D	0.00595293
ENSG00000203434	0.00594997
MICALL2	0.00594993
HMOX2	0.00594871
RPS6KL1	0.00593742
CCDC178	0.00593694
FAM24B	0.00593291
DLG4	0.00593282
NAMPT	0.00593036
AKT3	0.00592393
ENSG00000270504	0.00591877
TMEM158	0.00591733
CACNG8	0.00591703
MSRA	0.00591463
ENSG00000204876	0.00591394
FBLIM1	0.00591249
ENSG00000173727	0.00590783
CLIP2	0.00589977
TMEM39B	0.0058996
HOXD4	0.00589825
PDE8A	0.005897
TMIGD3	0.00589675
ENSG00000127666	0.00589561
RANP1	0.00589035
ENSG00000250241	0.00587907
PEA15	0.00587826
ENSG00000255202	0.0058767
ENSG00000250318	0.00587582
CD82	0.00587412
ENSG00000236772	0.00587351
ENSG00000261737	0.00587049
MAP4K4	0.00586812
BMPR2	0.00586677
RPL13AP5	0.00586546
CTSK	0.00586481
PLOD2	0.0058646
PDLIM3	0.00586162
FLG-AS1	0.00586054
TNFRSF1A	0.00586046
GALNT18	0.00585914
NIPAL2	0.00585723
BST1	0.00585562
RAB27A	0.00585392
YPEL2	0.00585037
ENSG00000256050	0.00585011
CYSLTR2	0.00584955
ENSG00000258881	0.00584451
GRAPL	0.00584366
EPHB1	0.00584263
RPS7P11	0.00584141
LINC01615	0.00584084
ENSG00000267801	0.00584005
CENPB	0.00583271
LINC02586	0.00583137
ENSG00000238273	0.00582999
LRIG1	0.00582862
ENSG00000250234	0.00582831
ENSG00000255434	0.00582135
PRXL2B	0.00580937
ENSG00000249304	0.00580827
ENSG00000232725	0.00580813
SIRPB1	0.00580599
GALNT10	0.00580503
ENSG00000272473	0.00580429
WDR26	0.00580057
EIF2B2	0.00580043
BCAR3	0.00579812
LRFN4	0.00579062
TACC1	0.00578629
ENSG00000224138	0.00578554
UTRN	0.00578237
UBXN6	0.00578059
TRNP1	0.00577601
ENSG00000254477	0.00577379
SEC24AP1	0.00577363
LDLRAD4-AS1	0.00577332
VSTM4	0.00577026
LINC01303	0.00576153
ARHGAP27	0.00575454
ENSG00000278500	0.00575349
RALGAPA2	0.00574867
ENSG00000227719	0.00574731
DLC1	0.0057472
PPP1R3D	0.00574427
FAM21FP	0.00574373
ENSG00000280106	0.00574373
FADS3	0.00574066
ENSG00000268087	0.00574055
HCFC2	0.00573407
ENSG00000262089	0.00573372
STAT3	0.00573198
ENSG00000236562	0.00573185
FRMD4B	0.00572706
PPP2R5B	0.00572592
LRRC37A16P	0.00572139
FRMD5	0.0057184
ENSG00000277763	0.00571736
TNFRSF10C	0.00571519
ARHGAP26	0.00570907
ENSG00000257605	0.0057055
C16orf74	0.00570415
FKBP1AP1	0.00570409
ENSG00000279631	0.00570266
MSR1	0.00570221
SLC5A10	0.00570121
HSPB1P1	0.00569769
RAMP3	0.0056976
RPL7P9	0.00569524
SETD7	0.00569503
HNRNPCP2	0.00569404
PRKACA	0.00569344
CPPED1	0.00569141
ENSG00000232320	0.00569001
ENSG00000238018	0.00568968
FUT11	0.00568959
ZNF280D	0.00568368
RIN1	0.00568247
GLIPR1	0.00568098
ENSG00000247903	0.00567927
ENSG00000265982	0.00567887
ENSG00000223254	0.00567654
PPP1R15A	0.00567533
ABHD11-AS1	0.00567363
SMAD3	0.00567348
RNF125	0.00567291
AADAC	0.00567219
IFIT5	0.00566964
MICE	0.00566754
GNG12-AS1	0.00566611
GOLGA8N	0.00566393
CFAP157	0.00565835
FOSL2	0.00565698
PPARGC1B	0.00565461
TMSB4XP4	0.00565368
GABBR2	0.00564823
TBC1D4	0.00563883
PDLIM4	0.00563861
KIT	0.00563508
SH3BP2	0.00563459
ENSG00000284652	0.00563389
NYAP1	0.00563333
ENSG00000237073	0.00562516
CASC8	0.0056243
CCDC159	0.00562349
C7orf61	0.0056227
FAM120A	0.00561835
CASC18	0.00561423
ENSG00000268912	0.00560659
TMEM65	0.00560587
ANGPT1	0.0056057
ENSG00000279086	0.00559994
IL1A	0.00559858
DKK3	0.00559639
WFS1	0.00559371
MICA	0.0055921
TUBAL3	0.00558721
TNFRSF25	0.00558533
ENSG00000261195	0.00558481
ZBTB38	0.00558295
KLF7-IT1	0.00558051
ENSG00000154537	0.00557971
ENSG00000236740	0.00557962
CNPY4	0.00557901
LDHA	0.00557331
RRN3P3	0.00556875
DEGS1	0.00556855
MT1A	0.00556316
RHOC	0.005562
PML	0.00555781
RILP	0.00555778
SPDYE3	0.00555267
IRAK1	0.00554922
SLC23A3	0.00554887
SNHG19	0.00554422
PLEKHG4	0.00554382
ENSG00000259081	0.0055417
NCKAP1L	0.00554102
IFIH1	0.00554048
TCTA	0.00553914
ENSG00000225472	0.0055385
SH3TC2-DT	0.00553757
LINC01410	0.00553121
CST1	0.00553091
SKI	0.00553047
EP300-AS1	0.00552502
BCYRN1	0.00552463
PLCG2	0.00552445
NLGN1	0.0055215
BCL2L10	0.00552027
SLC8B1	0.00551875
CD151	0.00551738
MAP3K12	0.00551398
FGR	0.00551366
SLC4A11	0.0055117
CDH12	0.00551165
BLVRA	0.00551064
MON1A	0.00550617
SSH2	0.00549776
GP6	0.00549385
ENSG00000259946	0.0054931
RAC1P2	0.00549023
CPEB2	0.00548877
STXBP1	0.00548775
ZNF792	0.00547716
ENSG00000248569	0.00547125
ENSG00000272933	0.00546641
NOC2LP1	0.00546595
LINC01611	0.00546216
ENSG00000272226	0.00545807
ENSG00000274461	0.00545591
ENSG00000284070	0.00545383
ENSG00000227082	0.00545341
SLC2A9	0.00544496
PLPPR1	0.00544388
ENSG00000271646	0.00544198
MMP14	0.00543966
SIRPAP1	0.00543842
ELFN1-AS1	0.00543761
INPP4B	0.00543709
RAB32	0.0054346
CLEC4GP1	0.00543384
LRP10	0.00543289
MFSD2B	0.00543012
ENSG00000280351	0.00542469
ENSG00000255462	0.00542245
ATP8B1	0.00542129
ENSG00000234287	0.00541843
GNA11	0.00541469
ARHGEF12	0.00541316
ALPK3	0.00541133
TRIM4	0.00541068
SAMD4A	0.00540915
ENSG00000260022	0.00540836
G6PD	0.00540689
C3AR1	0.00540451
PCGF5	0.0054031
BTN2A3P	0.00540059
LACTB	0.00540042
ENSG00000239246	0.00540032
SH3GLB1	0.00539968
PRSS23	0.00539793
PCED1B	0.00539143
SIRT2	0.00538983
KLHL35	0.00538833
ADAMTS9-AS1	0.00538752
CSMD1	0.00538602
TRAK2	0.00538292
SULF1	0.00538247
RPL10P16	0.00538061
PKHD1L1	0.00537792
SNHG20	0.00537598
NCKAP5	0.00537535
EEF1A1P9	0.00537213
PPP3CA	0.00537081
APP	0.00536759
CICP14	0.00536707
SLC9B2	0.00536664
EPHB4	0.00536009
IRF2	0.00535614
CYP2AC1P	0.00535125
CIC	0.00534974
ENSG00000279369	0.00534779
KAT2B	0.0053457
SERPINB1	0.00533947
HES7	0.00533803
LRRC37A17P	0.00533654
LINC01558	0.0053365
SCCPDH	0.00533628
PTENP1	0.00533531
ENSG00000279191	0.00533483
ENSG00000272269	0.00533399
GSTO1	0.00533359
[truncated: 21,694 more rows]

## Sheet: Fig.1C PC2 Loading Genes
Gene Name	Loading Score
GPM6A	0.0270439
TRPM3	0.0259871
SLC4A10	0.0254388
NELL2	0.0233311
ATP1A2	0.0232594
SPARCL1	0.0224446
TTR	0.0221479
PCP4	0.0217446
EMX2OS	0.0213344
KIF5C	0.0213248
ATP1B2	0.0212654
LSAMP	0.0211043
C1orf61	0.0208981
SNTG1	0.0208943
ERMN	0.020864
SLC35F1	0.0208446
ZIC5	0.0205371
LRP1B	0.0204263
HTR2C	0.020215
KCNJ13	0.0197919
HS6ST3	0.0195836
UNC5D	0.0194754
SLC1A2	0.0194055
SCN2A	0.019352
SLC8A1	0.0193007
SLC39A12	0.0193002
SOX2-OT	0.0191757
EMX2	0.0191054
PRTG	0.0190199
SLC17A8	0.0189789
DGKB	0.0189529
PWAR5	0.018805
ZIC2	0.0187355
ERBB4	0.0187334
DOK6	0.0187128
RAB3C	0.0186224
NRXN1	0.0185288
PCDH18	0.0184704
KCNH5	0.0183109
GABRB2	0.0182904
FABP7	0.018281
OTX2	0.0182632
DCX	0.018221
PDZRN4	0.0181525
OPCML	0.0180838
ZBBX	0.0180514
RPE65	0.0179819
TENM1	0.0179747
GABRG1	0.0179276
PRKCB	0.0178704
LIN7A	0.0178489
GRIA2	0.0178466
ATP2B2	0.0178233
ILDR2	0.0178162
PREX2	0.0178069
SYT4	0.0177696
SLC30A10	0.0177212
ANO5	0.0176165
CFAP47	0.0175868
SORCS1	0.0175121
DACH1	0.017456
LPAR4	0.0174504
SYT14	0.0174325
KIF5A	0.0173488
DCC	0.0173397
DNAH7	0.017329
LRRTM4	0.0172534
P2RY14	0.0172225
LINC00461	0.0171842
WDR17	0.0171737
RYR2	0.0171558
GABRA1	0.0171461
GABRA3	0.0171426
CCDC173	0.0171281
PRND	0.0171109
GNG2	0.0170879
POU5F2	0.0170553
LIX1	0.0169959
FREM2	0.0168946
RMST	0.0168846
GRM8	0.016878
PLP1	0.016861
PDE11A	0.0168467
ENSG00000261409	0.0168401
ZEB1	0.01682
LRRC9	0.0167941
PDGFRA	0.0167357
WDR49	0.0166748
SLC16A10	0.0166487
TEKT1	0.0166359
ENSG00000253284	0.016606
SOSTDC1	0.0165742
ANK2	0.016568
HYDIN	0.0165375
UNC80	0.0164331
PRLR	0.016281
SCN3A	0.0162471
GUCY1A2	0.0162345
OLFM3	0.0162291
SEZ6L	0.016183
GRIA4	0.0161721
CDC20B	0.0161615
KCNT2	0.0161537
GAP43	0.0161065
ENSG00000279289	0.0161029
NTRK2	0.0160955
ENSG00000260918	0.0160952
XIST	0.0160791
HIST1H4C	0.0160662
CCDC141	0.0159853
PRRG3	0.0159501
DNAH6	0.0159294
NTRK3	0.0159173
ABCD2	0.01589
GRIN2A	0.0158711
ENSG00000283638	0.015848
FAM13C	0.0158339
ZFHX4	0.015796
NKAIN3-IT1	0.015791
CCDC181	0.0157826
RBFOX1	0.015777
STXBP5L	0.0157645
MAATS1	0.0157568
ZNF483	0.0157479
PWAR1	0.0157175
RGS8	0.0156471
SLC24A2	0.0156438
HRK	0.0156244
AMER2	0.0156079
PTPRC	0.0155839
ARMC3	0.0155649
SNAP91	0.0155432
ENSG00000279099	0.0155278
GRIN2B	0.0155197
LDB2	0.0155032
MIR99AHG	0.0154693
CTNNA2	0.0154685
PCDH11X	0.0154373
KL	0.0154346
DGKG	0.0154313
ANKS1B	0.0154301
ASTN1	0.0154093
CDO1	0.015405
CFAP221	0.0154003
ZBTB20	0.0153973
GPR85	0.0153882
JAKMIP2	0.0153866
GABRG2	0.0153086
ENSG00000260412	0.0152974
OTX2-AS1	0.0152953
A2M	0.0152806
ENSG00000271347	0.0152486
RTN1	0.0152327
ZIC3	0.015204
HIST1H4E	0.0151815
S100B	0.015174
CLVS2	0.0151693
ADD2	0.0151643
MT-RNR1	0.0151451
ENSG00000261529	0.0151063
MAP3K19	0.0150945
VSTM2A	0.0150718
RORB	0.0149847
FGL2	0.0149655
SLITRK5	0.0149488
NPY1R	0.0149331
ELAVL4	0.0149069
CACNB4	0.0148872
PPP2R2B	0.0148808
FRRS1L	0.0148794
KCNB1	0.0148543
ENSG00000165521	0.014829
ENSG00000278963	0.0148253
ZNF536	0.0148145
FAT3	0.0148142
LINC01359	0.0147985
HTR2A	0.0147295
ENSG00000250069	0.014724
CAMK4	0.0147234
MGAT4C	0.0147227
LGI1	0.0146956
CCDC170	0.0146831
TACR3	0.0146313
ENSG00000280660	0.014631
TNR	0.0146238
LINC00632	0.0146182
NCAN	0.0146154
CNR1	0.0146102
TMEM232	0.0145783
CSMD3	0.0145782
KCNQ1OT1	0.0145744
SLC24A4	0.0145427
RGS22	0.0145154
KLRF2	0.0145107
CADPS	0.0145011
ENSG00000271204	0.0144859
MAPK10	0.0144746
LAMA2	0.0144597
HDAC1P2	0.0144584
MMP16	0.0144407
PLCH1	0.0144291
ENSG00000264895	0.0143789
PLPPR4	0.0143715
DCN	0.0143565
CYSLTR1	0.0143508
ENSG00000249106	0.0143353
IFI44L	0.0143232
ASXL3	0.0143223
ENSG00000280339	0.0143202
SLC6A1	0.0143094
EBF1	0.0142993
SCG3	0.0142963
ENSG00000279544	0.0142934
RFX4	0.0142764
RIMS1	0.0142655
CASC1	0.0142631
NEXMIF	0.0142472
PCDH17	0.0142438
NEK5	0.0141906
SCARNA7	0.0141665
UNC13C	0.0141575
B3GALT1	0.014155
EPHA3	0.0141225
ENPP2	0.0140864
OLFML1	0.0140697
ADGRB3	0.0140506
PPP1R9A	0.0140243
NLGN1	0.0140223
FAM171B	0.0140178
ZDHHC15	0.0140126
ENSG00000280234	0.0139452
CACNB2	0.0139371
MIR181A1HG	0.0138831
HLA-DRA	0.0138652
SAMMSON	0.013862
MEF2C	0.0138515
SOX5	0.0138506
GRIK2	0.0138459
PRUNE2	0.0138456
SERTM1	0.0138428
HELLPAR	0.0138367
VWA3A	0.0138306
SULT1C4	0.013799
KCNN3	0.0137566
PRKG1	0.0137494
NPAS3	0.0137475
CA10	0.0137237
CFAP54	0.0137133
ABCB1	0.013705
TAS2R64P	0.0137045
ANGPT2	0.0136909
CACNA1E	0.0136705
RNF150	0.0136588
FXYD6	0.0136384
ZMAT1	0.0136375
FGF13	0.0136309
NOVA1	0.013594
PLPPR5	0.0135907
FYB2	0.0135718
CAPSL	0.0135668
ERC2	0.0135625
GABRA4	0.0135505
LMNTD1	0.013549
FAM107A	0.0135422
MAP1B	0.0135043
TM4SF18	0.0135043
COL11A1	0.0135028
RGS5	0.0134895
MAB21L1	0.0134707
CSRNP3	0.0134558
NAV3	0.0134479
LRGUK	0.0134195
TEX15	0.0134187
EGFEM1P	0.0134138
FAM133A	0.0134093
CFAP61	0.0134047
SLC6A20	0.0134016
MTRNR2L12	0.0133936
OMG	0.0133649
RANBP3L	0.0133451
ENSG00000279439	0.0133448
NRN1	0.0133279
2020-09-03	0.0133203
MALAT1	0.0133087
CFAP161	0.0133062
ENSG00000241956	0.0132971
ENSG00000280870	0.0132746
CTNNA3	0.013266
ENSG00000261970	0.0132601
CCK	0.013255
C1orf194	0.0132481
VCAM1	0.0132455
ENSG00000229127	0.0132386
CDH18	0.0132354
RNU4-2	0.0132328
SLC16A6	0.0132206
DIO2	0.0132189
ELAVL2	0.0132093
MSX1	0.0132011
NMNAT2	0.0131847
FUT9	0.0131792
ENSG00000279659	0.0131446
PURG	0.0131437
TET1	0.0131345
ENSG00000279645	0.0131019
LRRN3	0.0131008
ADGRV1	0.0131007
SPHKAP	0.0130798
PPFIA2	0.0130657
MRO	0.013058
ADCY2	0.0130258
TTLL7-IT1	0.013014
PDE1A	0.0130114
ENSG00000259924	0.0129926
SLC4A5	0.0129919
RGS7BP	0.0129918
STMN2	0.0129799
HIST1H1D	0.0129577
SGIP1	0.0129563
ENSG00000270704	0.0129514
NOVA2	0.0129498
C2orf73	0.0129382
ENSG00000279608	0.0129347
MMRN1	0.0129216
ENSG00000276517	0.012918
PDE4B	0.0129092
ZIC1	0.0129019
PTPRO	0.0128949
ENSG00000257151	0.0128758
CFAP70	0.0128501
CLEC2A	0.0128355
SYT9	0.0128335
ST8SIA1	0.0128071
PAK3	0.0128066
PMP2	0.0127999
PIP5K1B	0.0127906
S1PR1	0.0127849
ENSG00000241231	0.0127715
SCN1A	0.0127666
MEF2C-AS1	0.0127649
STOX1	0.0127644
AKAP14	0.0127642
SLC8A1-AS1	0.0127603
IL1RAPL1	0.012753
IQUB	0.0127481
DCDC1	0.0127449
ENSG00000272033	0.0127448
ENSG00000218596	0.0127343
SHISA9	0.0127323
SLC26A7	0.0127322
DYNC2H1	0.01271
RSPO3	0.0126936
SLITRK1	0.0126912
STK33	0.0126881
ENSG00000279838	0.0126874
PLCL1	0.0126873
MT-RNR2	0.0126861
DPYSL5	0.0126752
IGF1	0.0126562
FAM81B	0.0126551
NWD1	0.0126519
ETV1	0.0126374
AJAP1	0.0126195
UNC13A	0.0126168
DNAI1	0.0126083
SYT11	0.0126049
PNMA8C	0.0125975
EDNRB	0.0125961
SLC22A8	0.0125906
TCEAL2	0.0125864
DLG2	0.0125859
LINC01833	0.0125761
PROM1	0.0125713
MYEF2	0.0125657
FRMD3	0.0125584
CFAP43	0.012552
ENSG00000283563	0.0125496
FOXP1-IT1	0.0125253
TMEM178B	0.012524
ADGRL3	0.0125141
RUNDC3B	0.0124822
LRRTM3	0.0124808
P2RY13	0.0124732
ENSG00000230732	0.0124669
FGF2	0.012463
ARMC4	0.0124532
CNTN3	0.0124486
SIAH3	0.0124339
TAS2R30	0.0124235
ACSL6	0.0124227
TTLL9	0.0124215
RSAD2	0.0124207
SPEF2	0.0124199
ENSG00000279288	0.012419
CALN1	0.0124105
FAM124A	0.0124062
ENSG00000280321	0.0123923
CCDC148	0.0123631
LRCH2	0.0123423
NEFM	0.0123409
RNF182	0.0123379
ATCAY	0.0123334
DNAH12	0.0123333
UBXN10	0.0123302
TRPC3	0.0123208
RCAN2	0.0123122
FHAD1	0.0123117
ENSG00000272137	0.0123108
MED12L	0.0123097
ENSG00000279319	0.0123084
DAW1	0.0123005
KDR	0.0122997
CDH12	0.0122886
LINGO2	0.0122695
CA14	0.0122689
GPM6B	0.0122608
HFM1	0.0122558
FAM155A	0.0122546
SORBS1	0.0122502
FAM184A	0.0122386
MITF	0.0122316
IPCEF1	0.0122258
KCNC2	0.0122233
ANKRD45	0.012214
GPR171	0.0122124
LRRC7	0.0122078
NEGR1	0.0121948
AKAP6	0.0121864
CAPS2	0.0121847
CDH6	0.0121781
NBEA	0.0121719
ENSG00000279765	0.0121685
TSPAN7	0.0121543
ENSG00000270523	0.0121478
PCDH15	0.0121204
IQGAP2	0.0121133
WNK3	0.0121036
ENSG00000280061	0.0120946
AMPH	0.0120858
ENSG00000256981	0.0120747
CEP85L	0.012072
MYT1L	0.0120719
MCF2	0.012062
RBMS3-AS2	0.0120616
JPX	0.0120615
ENSG00000280048	0.0120479
ENSG00000269938	0.0120463
ESRRG	0.0120375
GRID2	0.0120365
CCDC190	0.0120295
CDH7	0.012003
FAM19A1	0.0119885
WFIKKN2	0.0119844
PTPRZ1	0.0119726
DRC1	0.0119702
GRIK1	0.0119508
LRRIQ1	0.0119152
VAT1L	0.0119098
LUZP2	0.0119019
ARHGAP20	0.011894
EFR3B	0.011894
ENSG00000259495	0.0118934
DDX25	0.0118921
KCNA1	0.0118877
DAB2	0.0118868
RN7SL726P	0.0118866
ITIH5	0.011883
ENSG00000274093	0.0118814
LRRTM2	0.0118811
SND1-IT1	0.0118771
ADRA1A	0.0118742
KIF27	0.0118721
SCG2	0.0118702
PDE1C	0.0118649
ENSG00000260816	0.0118595
NDST4	0.0118585
GRIA3	0.0118481
CADM2	0.0118437
AFF2	0.0118437
ADGB	0.011834
HIST1H4D	0.0118312
DCDC2	0.0118275
ADCYAP1R1	0.0118264
BEND4	0.0118131
MATR3	0.0118001
NSG2	0.0117983
ENSG00000276564	0.011789
RNF157	0.0117797
ST6GAL2	0.0117747
ENSG00000236194	0.0117695
ENSG00000280219	0.0117656
C11orf87	0.0117585
COLEC12	0.0117577
AKAP12	0.0117577
TBR1	0.0117526
ENSG00000259644	0.0117482
SNAP25	0.0117413
KCTD16	0.0117407
GPR1	0.0117373
DGKI	0.0117275
ENSG00000276115	0.0117219
NR2E1	0.0117188
PI15	0.011698
ENSG00000283982	0.0116938
ZNF385D	0.0116906
ENSG00000236197	0.0116717
FSIP2	0.0116571
EPHA5	0.0116528
RPH3A	0.0116498
ROBO2	0.0116437
ANKRD44	0.0116431
C1orf158	0.0116428
LONRF2	0.011637
ZNF521	0.0116364
ZIC4	0.0116218
SIX3	0.0116215
RFTN2	0.0116214
PAX6	0.0116117
PPM1E	0.0116064
PVALB	0.0116013
ENSG00000277151	0.011596
ST18	0.0115945
ENSG00000279342	0.0115609
RNU1-16P	0.0115577
PSMD6-AS2	0.0115521
TYR	0.011552
MANEA-DT	0.0115404
ENSG00000280291	0.0115341
LPL	0.0115326
USP51	0.0115279
GPRIN3	0.0115165
ENSG00000279598	0.0115153
GRIA1	0.0115113
TMEM108-AS1	0.011509
RNU4-1	0.0115064
PEX5L	0.0115023
ENSG00000280011	0.0114916
MAK	0.0114808
ENSG00000283355	0.0114784
SOX11	0.0114698
CHN1	0.0114684
DNM3OS	0.0114618
WDR93	0.0114605
LRP2	0.0114602
EFHC2	0.0114593
ENSG00000260947	0.0114561
MDGA2	0.0114476
RFX3	0.0114296
DPP6	0.0114276
ENSG00000279690	0.0114094
ENSG00000261098	0.0114052
NRSN1	0.011396
ENSG00000281195	0.0113959
RPL21P32	0.0113922
ST8SIA3	0.011391
SGCD	0.0113786
GLRA3	0.0113721
PCSK2	0.0113598
ATP2B3	0.0113588
ENSG00000269997	0.0113554
LMX1A	0.0113419
OMD	0.0113203
NPR3	0.0113158
GRM1	0.011313
TREML3P	0.011307
DAB1	0.0113002
CHRNA7	0.0112904
CCDC160	0.0112669
ENSG00000279400	0.0112503
GPR22	0.0112473
LRRC4C	0.0112446
PALMD	0.0112391
ST6GALNAC5	0.0112365
KCNA2	0.0112294
ENSG00000223414	0.0112262
ENSG00000270953	0.0112257
PTCHD1	0.0112088
SLC5A3	0.0111984
C4orf47	0.0111886
CELF2-AS2	0.011187
PACRG	0.0111793
JAM2	0.0111743
ASPA	0.0111679
CFAP69	0.0111609
TCTEX1D1	0.0111576
DMD	0.0111213
KLHL32	0.011118
CPEB1	0.0111007
CCDC30	0.0110916
SCARNA5	0.0110875
HIST1H1E	0.0110869
DTNA	0.0110865
OLFM1	0.0110653
ANKRD18CP	0.0110629
CA2	0.0110586
LINC02525	0.0110537
FMN2	0.0110506
CNMD	0.0110401
FGF14	0.0110304
ENSG00000272367	0.0110301
CACNA1C	0.0110148
HERC5	0.0110116
C3orf70	0.0109975
RPL11P3	0.0109884
ENSG00000214773	0.0109878
CDKL2	0.010985
SULF1	0.0109845
CNRIP1	0.0109826
RUNX1T1	0.0109664
LHX2	0.0109467
HIST1H2BE	0.0109462
CLSTN2	0.0109461
ASPN	0.0109427
NEK10	0.0109306
PANTR1	0.0109154
PHACTR1	0.0108961
CBX3P3	0.010896
TSPAN19	0.0108928
ENSG00000279620	0.0108904
FCF1P5	0.0108871
ADAMTS9-AS2	0.0108848
ENSG00000244055	0.0108757
GABRB1	0.0108738
RORA	0.0108672
RORA-AS1	0.0108672
SYT1	0.0108636
ZDBF2	0.0108585
SYT13	0.0108539
KCTD8	0.0108537
DYDC2	0.0108531
ANKRD36C	0.0108478
P2RY12	0.0108476
CYP51A1P3	0.0108328
CD302	0.0108279
MIR1296	0.0108068
ENSG00000259834	0.0108067
DDR2	0.0108035
C6orf118	0.0107886
C11orf88	0.0107877
CFAP299	0.0107874
XKR4	0.010765
CFAP65	0.0107544
EPHA7	0.0107491
TAS2R43	0.010748
TRIM9	0.0107439
DOCK10	0.0107389
ENSG00000280322	0.0107308
VSTM4	0.0107298
PLXDC1	0.0107241
PCLO	0.0107164
MIR3681HG	0.0107162
DLX6-AS1	0.0107092
ENSG00000279432	0.0106935
ARFGEF3	0.010691
ABCA8	0.0106804
ENSG00000276449	0.0106799
C8orf34	0.0106715
COL9A1	0.0106712
TTLL7	0.0106686
HIST1H2BF	0.0106667
SALL1	0.0106653
NXPH1	0.010664
NCAM1	0.0106634
RIC3	0.0106621
CRB1	0.0106581
SAMD3	0.0106539
CCDC171	0.0106446
HIST1H2AE	0.010644
ATRNL1	0.0106415
SCRG1	0.0106377
SLC25A27	0.0106075
RSPH4A	0.0106073
RALGAPA1P1	0.0106072
ENSG00000280000	0.0106027
MYRIP	0.0106004
ITGA4	0.0106002
TSIX	0.0105978
WDR78	0.0105954
MIR133A1HG	0.010582
N4BP2L2-IT2	0.0105815
MAGI2	0.0105782
ZNF280B	0.010568
RBMS3	0.0105676
ENSG00000278991	0.0105659
PLEKHH2	0.0105516
NAP1L3	0.0105505
ENSG00000273451	0.0105484
SLC12A1	0.0105458
ENSG00000278972	0.0105426
ENSG00000280190	0.010541
ATP8A1	0.0105378
ANGPTL1	0.0105346
ENSG00000261451	0.010533
CA4	0.0105319
PPARGC1A	0.010531
LINC02154	0.0105272
SLC16A12	0.010527
PAK5	0.0105253
SFMBT2	0.010523
FHL5	0.0105209
ENSG00000273319	0.0105141
ENO4	0.010505
HIST1H2BC	0.0104983
PMCH	0.010496
MIR100HG	0.0104912
MIR124-2HG	0.0104829
RAB11FIP2	0.0104809
FILIP1	0.010462
F5	0.0104559
RAPGEF4	0.0104526
SPAG6	0.0104501
ENSG00000283156	0.0104494
MRPS30-DT	0.0104385
LRRC6	0.0104366
TMEFF2	0.0104358
USH2A	0.0104334
GAD1	0.010433
PGM5P3-AS1	0.010433
SLC2A4	0.0104142
NPFFR1	0.0104083
ENSG00000273771	0.0104075
CSMD1	0.010402
ATP8A2	0.0104002
CFAP52	0.0103853
ENSG00000255330	0.0103764
ATP11C	0.0103733
TSHZ2	0.0103702
F2RL2	0.0103649
ALMS1-IT1	0.0103628
GMNC	0.0103577
CLVS1	0.0103545
CFAP44	0.0103484
ENSG00000241157	0.0103427
NSRP1P1	0.0103406
SRRM4	0.010337
RHOH	0.0103312
FGF12	0.010325
SLCO5A1	0.0103236
MORN5	0.0103121
HLF	0.0103115
VWC2	0.0103044
TAS2R46	0.0103022
FXNP2	0.010297
TLL1	0.0102881
DDX10P1	0.0102861
ADAM22	0.0102846
GEM	0.0102815
ENSG00000250280	0.010279
SMAD9	0.010275
SCN8A	0.0102739
SMG1P6	0.0102737
ENSG00000203396	0.0102633
SLC6A12	0.0102633
PYGO1	0.0102538
ADAMTS3	0.0102406
BCHE	0.0102389
ENSG00000280069	0.0102326
ALS2CR12	0.0102256
NCAM2	0.0102205
ENSG00000252473	0.0102191
ITPR1	0.0101961
GPR183	0.0101921
EFCAB10	0.0101831
ST8SIA4	0.0101688
TNPO1P1	0.0101629
KIAA0408	0.0101504
ENSG00000279996	0.0101476
MT-TF	0.0101368
ZFYVE16	0.0101315
MCTP1	0.0101252
MDH1B	0.0101221
RSPO2	0.010118
GPR61	0.0101174
ENSG00000267731	0.0101154
FRMPD3	0.0101149
CCDC144CP	0.0101129
KCNA5	0.0100969
GPR158	0.0100925
DLEU2L	0.0100855
KCNIP4-IT1	0.0100804
COLGALT2	0.0100701
ENSG00000280042	0.0100683
ZMAT4	0.0100636
CHRM3-AS2	0.010063
TEX9	0.0100526
HIST2H2BF	0.0100511
MICU3	0.0100462
ENSG00000279133	0.0100385
COL21A1	0.0100338
GABRA2	0.010031
AHI1	0.0100268
KIT	0.0100238
KCND3	0.0100225
ENSG00000216809	0.0100224
ENSG00000279281	0.0100199
ENSG00000236106	0.0100136
GABRQ	0.0100117
RNY1	0.0100112
TAS2R15P	0.01001
CNTNAP5	0.0100068
LINC00276	0.00999685
PCDH9	0.00999573
NME5	0.00998676
UNC79	0.00998484
PCYT1B	0.00997975
ENSG00000271860	0.00997806
ABCC9	0.00997268
SEMA3E	0.00997207
ECEL1	0.00997088
EMCN	0.00996416
LINC01202	0.00996242
ATP13A5	0.00993993
IGSF21	0.00993565
ENSG00000274421	0.00993278
IFIT1	0.00992998
POU3F3	0.00992971
SARNP	0.00992398
MT3	0.00992348
LINC01736	0.00991955
SATB2	0.00990646
HMGCLL1	0.00990362
KCNJ3	0.00989874
WSCD1	0.00989743
MYO3A	0.00989512
SLITRK3	0.00989128
CCDC102B	0.0098858
DCLK1	0.00987932
TTC25	0.00987636
CA3	0.00986567
ENSG00000254556	0.00986466
CASQ1	0.00986266
LINC01422	0.00985715
MIR646HG	0.0098562
ENSG00000257354	0.00985085
ENSG00000240499	0.00985058
ENSG00000213090	0.00984309
TIGD4	0.00984173
ENSG00000237863	0.00984118
ENSG00000269924	0.00983811
ENSG00000246250	0.00983772
TUNAR	0.00982884
ENSG00000279891	0.00982576
ENSG00000280156	0.00982092
ENSG00000279175	0.00981406
ARL13B	0.00981165
ENSG00000279017	0.00980593
C2orf80	0.00980593
APC	0.00979813
USP2-AS1	0.0097891
ANKRD36	0.00978566
ENSG00000271533	0.00978501
ENSG00000259690	0.00978006
CXXC4	0.00977649
SP4	0.00977297
MT-TI	0.00976695
KCNQ3	0.00976674
C6orf163	0.0097632
ENSG00000279670	0.00975793
RASGRF2	0.0097562
PTPRT	0.00974986
RPGR	0.00974656
ARPP21	0.00974508
PRNCR1	0.00973325
ENSG00000279880	0.00972823
ADAMTS6	0.00972376
IL5RA	0.00972234
DPY19L2P2	0.00972116
BEX5	0.00972004
ZNF660	0.00971963
STMN4	0.00971897
ENSG00000234345	0.00970843
LIFR	0.00970767
ENSG00000264596	0.00970699
NECAB1	0.00969267
ENSG00000271789	0.00969017
ENSG00000276334	0.00968454
RPL23AP32	0.00967992
FAT4	0.00967961
CX3CR1	0.00966816
HIST1H2BI	0.00966122
ENSG00000275805	0.00965773
EVI2A	0.00965704
ZEB2	0.00965292
ZNF474	0.00965082
TMEM67	0.00964877
IL1RAPL2	0.00964748
ENSG00000272918	0.00963909
RPS20P22	0.00963855
ADCY8	0.00963836
SGO1-AS1	0.00963765
ENSG00000277130	0.00963455
LINC00880	0.00963378
RPSAP36	0.00962753
LINC00877	0.0096238
GVINP1	0.0096237
AASS	0.00961447
COL6A6	0.0096132
ENSG00000279589	0.00961272
ZNF493	0.00961207
TMEM132C	0.00960552
MASP1	0.00960119
WIF1	0.00960113
LINC01164	0.0096009
ENSG00000266371	0.00959373
PCAT14	0.00959248
SCAI	0.00959094
SPATA17	0.00958888
ENSG00000255864	0.00957947
ENSG00000250461	0.00957865
ENSG00000272219	0.00957847
ENSG00000261997	0.00957514
SPAG8	0.00957343
MTND5P26	0.00956795
LINC00599	0.00956742
ENSG00000260686	0.00956303
SNORA12	0.00955696
MT-TT	0.00955418
ENSG00000212195	0.00955401
KRT222	0.00955371
ANKRD36BP2	0.0095491
FAM227A	0.00954706
ENSG00000278002	0.00954429
CNGB1	0.00953895
FGF7	0.00953686
EFCAB6	0.00953569
SUMO4	0.00953288
LYPLAL1-AS1	0.00952845
ENSG00000229728	0.00952391
NREP	0.00952039
EEF1A1P3	0.00951404
GPR34	0.00951183
DACH2	0.00951081
MT-TL1	0.00950673
ENSG00000273951	0.00950207
SLC16A14	0.00950076
RO60	0.00949893
RFPL2	0.00949704
ENSG00000280383	0.00949508
RPL7L1P12	0.00948315
AK3P3	0.00947558
NDUFA9P1	0.00947196
NUP210L	0.00947149
ENSG00000277245	0.00947112
INSYN2	0.00946959
ENSG00000232466	0.00946419
KCNIP1	0.00946188
ICA1L	0.00946143
PSD2	0.00945932
PCDH11Y	0.00944921
HIST1H2BG	0.00944917
RIMKLA	0.00944777
NFIA	0.00944599
SFT2D3	0.00944551
ENSG00000283503	0.00944321
TRMT9B	0.00944107
ENSG00000259274	0.00943452
CNTN5	0.00943385
FAM155A-IT1	0.00942818
KIAA2012	0.00942237
TEX26	0.00941978
NELL1	0.00941784
TMEM200A	0.00941635
MTRNR2L8	0.00940739
DPY19L2P1	0.00940586
ENSG00000283045	0.0094044
C21orf62	0.00939592
MEGF10	0.0093896
ENSG00000279786	0.00938667
FAM19A2	0.00938565
ALG10B	0.00937941
PPP1R17	0.00937582
MAP9	0.0093749
ACVR1C	0.00937296
RAB39B	0.0093694
ENSG00000273035	0.00936371
CHRDL1	0.00936342
SCN11A	0.00935946
TTC23L	0.00935922
ASAP1-IT2	0.00935193
ZBED3-AS1	0.00934581
PABPC4L	0.00934162
RASSF8	0.00934161
CALB1	0.00933835
ANKRD44-IT1	0.00933505
RAB9B	0.00932603
WDR35	0.00932508
MAP2	0.0093231
OPRK1	0.0093206
ENSG00000280381	0.00931696
ENSG00000227627	0.00931163
RPS2P45	0.00930925
ENSG00000234350	0.0093059
EYA4	0.00929901
NR2F2-AS1	0.00929752
ENSG00000278873	0.00929397
ZNF460	0.00929119
LINC00595	0.0092873
SNORD116-19	0.00928623
ENSG00000248318	0.00927917
NCALD	0.009278
SHISAL1	0.00927653
DPY19L2	0.00927361
NR2F1-AS1	0.00927313
KIF6	0.00926814
SEPSECS-AS1	0.0092642
ENSG00000226690	0.00926367
PTPRG-AS1	0.00924733
ENSG00000243107	0.00924689
SLC3A1	0.00924361
CYSLTR2	0.00924306
HMCN1	0.00924213
CDH2	0.00924095
ENSG00000274297	0.00923984
SLC9C2	0.00923756
ENSG00000269916	0.00923426
ENSG00000254577	0.00923191
GZMA	0.00922944
SLC1A3	0.00922779
USF3	0.00922149
NPHP1	0.00921991
ENSG00000263276	0.00921665
FZD3	0.00921174
FBXL13	0.00920464
CRX	0.00919824
DYNLRB2	0.00919738
HYMAI	0.00919724
HPCAL4	0.00919723
ECM2	0.00919419
ENSG00000230910	0.00919158
ENSG00000279957	0.00919132
ENSG00000214919	0.00919113
CNTNAP2	0.00918659
KCNAB1	0.00918348
ENSG00000264853	0.00918114
DNER	0.00917884
ENSG00000265713	0.00917117
CASC2	0.00916705
GNG3	0.00916457
SNHG14	0.00916322
SPOCK3	0.00916127
ENSG00000279425	0.00915908
ENSG00000275227	0.00915885
TAS2R31	0.00915792
SAG	0.00914958
RNU5E-1	0.00914267
HIST1H2AB	0.00913595
ENSG00000272505	0.00913497
CMPK2	0.00913198
KIAA0825	0.0091278
FSD1L	0.00912652
RC3H1	0.00912384
EBLN2	0.00912167
DNAH11	0.0091199
LCP2	0.00911065
CP	0.00910307
SPX	0.00910282
CCT4P2	0.00910144
ENSG00000273989	0.00910066
REV3L	0.00909618
LINC00882	0.00907018
CCDC144NL-AS1	0.00906888
LSAMP-AS1	0.00906734
ABCA1	0.009067
ENSG00000280392	0.00905912
CCDC168	0.00905454
HIST1H4B	0.0090461
RNU5B-1	0.00904577
ENSG00000272506	0.00904073
PLA1A	0.00903911
PARM1	0.0090345
LINC00305	0.00903351
CCDC7	0.00902655
ENSG00000225649	0.00902556
DGKK	0.00902113
ENSG00000254936	0.00901423
ENSG00000283674	0.00901137
ENSG00000249072	0.00901021
ENSG00000279103	0.00900836
FSTL5	0.00900415
SSTR2	0.00900079
FGF9	0.00899693
CADM2-AS1	0.00899491
ATP8B4	0.00898728
ENSG00000253372	0.00898175
C8orf37	0.00898145
TTN	0.00898082
ENSG00000260400	0.00897076
PYURF	0.0089662
ENSG00000279948	0.00896613
PABPC5	0.00896525
CELF4	0.00895788
RPL21P44	0.00895763
DSCAM	0.00895551
ENSG00000230987	0.0089543
NAP1L2	0.0089531
CNKSR2	0.00894994
TAF9BP1	0.00894746
CCDC178	0.00894639
PCDH19	0.00894352
ENSG00000266538	0.00893897
DANT2	0.00893628
PGM5	0.00893399
HDC	0.00893344
DCAF13P3	0.00893063
PLN	0.00892817
NPY5R	0.00892713
CD226	0.00892622
MIR17HG	0.00891591
ENSG00000260855	0.00891348
DOK5	0.00891326
HYI	0.0089104
SPATA13	0.00890276
ENSG00000273650	0.00890194
C1orf54	0.00889221
RASGRP3	0.00889112
ENSG00000278909	0.00888521
SH3GL2	0.00888329
CD53	0.00888272
ENSG00000248858	0.0088809
ENSG00000269929	0.00887746
SLA	0.00887008
GRM3	0.00886947
PLCB4	0.00886
ANKRD36B	0.0088476
POT1-AS1	0.00884751
THBS4	0.00884737
INO80D	0.00884343
DNAJC9-AS1	0.00884097
ENSG00000256591	0.00883907
RN7SL164P	0.00883894
PIFO	0.00883387
LEF1	0.00883251
ENSG00000257065	0.008832
ENSG00000276182	0.00882839
ENSG00000280376	0.00882726
PURPL	0.00882697
LRRC39	0.00882236
AQP4	0.00881577
BCO1	0.00881287
CXCR4	0.00880652
ENSG00000224731	0.0088065
PRKAA2	0.00880646
RGS6	0.0088043
DNAH9	0.00880371
ENSG00000283945	0.00880118
ENSG00000260398	0.00880074
SLCO1C1	0.00879931
FSIP1	0.0087938
CD34	0.00878931
HOMER1	0.00878717
HIST1H4H	0.00878705
PREPL	0.00878511
AKT3	0.00877731
SNURF	0.00877629
GPNMB	0.00877367
ZCCHC12	0.0087723
ENSG00000229191	0.00877126
AIM2	0.0087699
FAM47E	0.00876548
AVPR1A	0.0087598
ENPP4	0.00875929
NR2F1	0.00875525
MTND5P2	0.00874567
GPR18	0.00874461
ANO2	0.00873891
CRABP1	0.00872941
BTBD9-AS1	0.008728
ENSG00000273165	0.00872599
ENSG00000234604	0.00872505
ENSG00000259326	0.00872404
ENSG00000253223	0.00872157
REV3L-IT1	0.00871961
SGMS1-AS1	0.00871784
ENSG00000276772	0.00871765
ENSG00000233783	0.00871652
MIR186	0.00871567
TRAPPC13P1	0.00871458
ENSG00000267672	0.00871441
STARD13-AS	0.0087078
RFPL1S	0.00870684
SHPRH	0.00870416
NRXN2	0.00870102
ENSG00000229591	0.00870054
PWWP3B	0.00869932
ENSG00000260093	0.00869596
ENSG00000253553	0.00869356
ENSG00000214745	0.00869306
KCNK2	0.00869253
ENSG00000255389	0.00869006
ENSG00000272072	0.00868141
ENSG00000231104	0.00868087
LINC-PINT	0.0086791
CCDC175	0.00867757
COL4A3	0.0086775
ENSG00000226380	0.0086732
ENSG00000259820	0.00867251
NBEAL1	0.00867198
B3GAT2	0.008662
ENSG00000273691	0.00866152
ELAVL3	0.00865632
ENSG00000236283	0.00865226
ACTN2	0.00865175
ENSG00000277135	0.00865125
CDH9	0.00864674
ENSG00000225156	0.00864618
FNDC5	0.00864567
ENSG00000237596	0.0086437
KPNA5	0.00864316
TCEAL7	0.0086397
HMGB3P9	0.00863577
ENSG00000266378	0.00862342
ENSG00000267160	0.00861336
SYNE2	0.00861254
NEB	0.00861154
LRP8	0.00861101
BEX1	0.00860953
ENSG00000225527	0.00860598
NRXN3	0.00859277
ENSG00000229677	0.00858573
ABCB4	0.0085822
ENSG00000283761	0.00857809
ENSG00000279166	0.00857752
TVP23CP2	0.00857718
SLCO1A2	0.00857331
DZIP3	0.00857115
ENSG00000278829	0.00856916
ENSG00000276842	0.00855294
TTC3P1	0.00854971
XAF1	0.00854732
RPS3AP37	0.00854413
CC2D2B	0.00854183
AP1S2	0.00853959
KCNJ10	0.008539
MTND1P32	0.00853643
ZNF781	0.0085364
ZNF141	0.00853232
TAS2R19	0.00853151
ENSG00000250130	0.00852999
ENSG00000256682	0.00852638
RPS15AP6	0.00852575
PRH1	0.00852064
INTU	0.0085189
RN7SKP240	0.00851024
SHOC1	0.00850568
C9orf72	0.0085055
ENSG00000280347	0.00850468
UNC5C	0.00850052
PRKAR2B	0.00849834
RPS27AP12	0.00848862
CFAP45	0.00848501
RNU5A-1	0.00848313
RN7SL473P	0.00847595
BCO2	0.00847463
ENSG00000278893	0.00847443
LRP2BP	0.008462
CCDC138	0.00846158
ENSG00000264529	0.00845671
FAM217B	0.00845623
ENSG00000224745	0.00845424
GRIK4	0.00845301
ENSG00000265477	0.00845195
IRS4	0.00844187
ARHGEF6	0.00844138
GIHCG	0.00843765
ACBD7	0.00843373
VSTM2A-OT1	0.00843304
NPM1P37	0.00843212
MT-TE	0.00843155
ENSG00000255565	0.00843124
LINC01234	0.00842992
SHC3	0.00842874
ENSG00000254427	0.00842646
ENSG00000280255	0.00842209
PCBP3	0.00842075
GPR135	0.00841855
MNS1	0.00841677
SUGT1P3	0.00840848
C9orf153	0.00840077
ENSG00000234773	0.00839479
NTF3	0.00839248
SAMD15	0.00839071
C1orf87	0.00838669
RXRG	0.00838493
CERKL	0.00838298
ENSG00000279696	0.00838142
LYVE1	0.00837912
STARD9	0.00837116
CACNA1A	0.00836256
RPS15AP29	0.0083565
DIRAS2	0.00835012
LRRC49	0.00834323
PTAR1	0.00834226
CHD5	0.00833993
PMP22	0.00833741
ENSG00000233836	0.00833434
ENSG00000259915	0.00833329
MT-TV	0.00833302
AIF1	0.00833087
EPHA4	0.00832973
ENSG00000255670	0.00832443
USP34	0.00832442
KIAA0319	0.00831658
ENSG00000272054	0.00830568
SHISA6	0.00829831
EFHC1	0.00829773
ZNF667	0.00829773
SNORD13E	0.00829505
CEP295	0.00829439
MIR4697HG	0.00829314
ENSG00000279221	0.00828856
ZNF709	0.00828753
MAP6	0.0082856
VWC2L	0.00828358
ENSG00000269069	0.00828254
STOX2	0.0082792
NR4A3	0.00827697
ADAM32	0.00827554
MAP1A	0.00827536
HIST1H4F	0.00827031
ENSG00000273449	0.00826977
CDH20	0.00826703
ENSG00000259209	0.00826422
ENSG00000273237	0.00826353
EXOC6	0.00826065
NDNF	0.00825964
RN7SL648P	0.00825849
ENSG00000256973	0.0082572
LINC02334	0.00825608
ENSG00000236031	0.00825363
TBC1D32	0.00825188
ENSG00000239922	0.00824847
CACHD1	0.00824734
DLEU2	0.00824585
LIMCH1	0.00824529
ENSG00000278576	0.00824402
MTRNR2L3	0.00823928
KSR2	0.00823599
ZRANB2-AS2	0.00823558
LARP4P	0.00823449
ULK4	0.00822447
SLC5A4	0.00822314
BRINP2	0.00822132
GPR83	0.00820797
GRPR	0.00820787
RN7SL329P	0.00820588
DLGAP1	0.00820512
ENSG00000233110	0.00820413
GALNT17	0.00820178
ENSG00000228108	0.00819998
TMEM170B	0.00819803
PHYHIPL	0.00819623
HDAC9	0.00819583
RAMP2-AS1	0.00819314
ENSG00000257176	0.00819238
ENSG00000273373	0.0081909
CRHR2	0.00819075
FBXO39	0.00818969
MDM1	0.00818949
AKAP5	0.00818846
NCKAP5	0.00818801
MPPED2	0.00818502
CBX5P1	0.00817976
HNRNPA1P5	0.00817966
TMEM26	0.0081772
ZNF33BP1	0.00817179
SSXP10	0.00817152
PHACTR2	0.00817139
PRSS51	0.00816934
TMEM132D	0.0081691
ZBTB8B	0.008169
CCM2L	0.00816868
RIMBP2	0.00816483
KLHL28	0.00815624
ZNF442	0.00815062
CNTN2	0.00814483
ENSG00000229739	0.00814477
DMXL2	0.00814274
ADAMTSL3	0.00813477
PECAM1	0.00813162
BRWD1-IT1	0.00813115
PTPN5	0.00812894
ACAP2-IT1	0.00812622
KCNMB2	0.00812564
RGS17	0.00812483
CTTNBP2	0.00812328
ENSG00000272983	0.00811866
JPH4	0.00811197
NAALADL2	0.00811178
KCND2	0.0081053
LINC00310	0.00810359
AKT3-IT1	0.00810148
ARG1	0.00810119
ENSG00000267429	0.00809962
CUX2	0.00809939
MTUS2	0.00809452
ETNPPL	0.00809339
SLC39A10	0.00809179
ENSG00000277954	0.00809097
SFRP4	0.0080886
ENSG00000251637	0.00808586
ATP6V1G2	0.00808484
ENSG00000267222	0.00808226
ENSG00000272807	0.00807995
DMGDH	0.00807895
SLC2A3	0.00807673
SYNE1	0.00807292
ARID5B	0.00807128
ATP5PBP1	0.00807125
CHD9	0.00806693
BCLAF1P2	0.00806329
ERC2-IT1	0.00806247
TMEM252	0.00805894
ENSG00000258752	0.00805882
ENSG00000274964	0.00805589
ENSG00000273338	0.00805362
KLF12	0.00805047
GVQW2	0.00804516
ENSG00000279675	0.00804292
FGF13-AS1	0.00803976
MOBP	0.00803687
ENSG00000240291	0.00803592
ENSG00000281508	0.00803392
MTRNR2L6	0.00803367
DPP10	0.00803339
MTCYBP32	0.00803205
ENSG00000261604	0.0080296
CADM3	0.00802488
IL13RA2	0.00801693
FIRRE	0.00801327
SYT10	0.00801306
GULP1	0.00801247
PIH1D2	0.00801031
MIAT	0.00800949
MIR3671	0.00800482
CLDN5	0.00800297
ENSG00000275367	0.00799873
ENSG00000260578	0.0079985
ENSG00000267405	0.00799757
SLC13A4	0.0079962
CLEC19A	0.00799243
MLIP	0.00799027
DNM3	0.0079827
ENSG00000241772	0.00798252
TAS2R50	0.00798015
KLHL41	0.00797836
KATNAL2	0.0079778
ENSG00000248100	0.00797633
PTBP2	0.00796994
PKIA-AS1	0.00796625
SETP12	0.00796508
OCLM	0.00796432
KLHL4	0.0079627
RELN	0.00796077
TMEM72	0.00795942
RPL7P32	0.00795792
CGNL1	0.00795504
LCA5L	0.00795123
ENSG00000232295	0.00795026
IFIT5	0.00794568
DRAIC	0.00794377
CRYAB	0.0079434
MYCT1	0.00794127
ENSG00000233157	0.00793972
ARL6	0.00793955
FEZF1-AS1	0.00793944
UBN2	0.00793931
KRT18P31	0.00793918
ENSG00000258829	0.00793917
PDE7B	0.00793725
ZNF254	0.00793513
ENSG00000273786	0.00793435
ENSG00000279114	0.00793407
NEFL	0.00793201
ENSG00000258337	0.00792489
ZSCAN23	0.00792083
JMJD1C	0.00791718
ENSG00000280434	0.00791511
ENSG00000272619	0.00791286
TAS2R10	0.00790675
RNVU1-15	0.00790065
DBIL5P2	0.00789508
ZNF678	0.00789467
ZNF708	0.00789446
GPR137C	0.00789132
FSBP	0.00789117
JAKMIP3	0.00788466
HSPE1P11	0.00788411
KIAA1109	0.00787761
AK9	0.00787581
SEPT7-AS1	0.00787571
ENSG00000226886	0.00787258
PHIP	0.00787047
BCL2	0.00786941
ENSG00000226266	0.00786759
ENSG00000251456	0.00786694
ENSG00000236526	0.00786694
SNTG2	0.00786629
ENSG00000261799	0.00786589
NANOGP5	0.00786518
HSP90AB4P	0.00786241
ZNF43	0.00786096
GRM7	0.00786036
ENSG00000236274	0.00785848
NPTN-IT1	0.00785766
ENSG00000229587	0.00785189
ENSG00000267526	0.00785024
CPB2-AS1	0.0078483
GABRG3	0.00784687
EXPH5	0.00784526
PIWIL2	0.00784327
ENSG00000228412	0.00784123
RNU6-125P	0.00783384
C6orf58	0.00783371
SPAG17	0.00783237
RNF219-AS1	0.00783114
PRSS48	0.00783091
DNALI1	0.00783075
ENSG00000279344	0.00782924
EML6	0.00782735
ALMS1	0.00782574
ENSG00000231401	0.00782368
HECW1	0.0078222
TMEM72-AS1	0.00782003
ENKUR	0.00781751
LINC01102	0.0078146
ENSG00000254272	0.00781221
ENSG00000266801	0.00781186
ENSG00000224593	0.00780868
EIF5A2	0.00780621
GPR12	0.007806
LINC00641	0.00780464
SV2C	0.00780342
CTNND2	0.00780151
LINC02024	0.00779819
RBM11	0.0077978
ENSG00000231769	0.0077966
LRRC37A6P	0.00779558
SATB1-AS1	0.00779103
CEP126	0.00778919
ENSG00000239280	0.00778854
ENSG00000247137	0.00778427
LNP1	0.00778239
ZNF214	0.00778114
CPNE4	0.00777766
ENSG00000279416	0.00777316
DDX3P1	0.00777257
TEK	0.00777243
ZNF365	0.007771
ENSG00000215158	0.00776963
ENSG00000274776	0.0077686
SUGT1P2	0.00776697
DDIT4L	0.00776697
ENSG00000276740	0.00776519
KIAA2026	0.00776356
LINC01355	0.00776298
PTPRG	0.00775682
DNAAF4	0.00775409
LINC01460	0.00775408
ANKRD20A7P	0.00775396
SLC7A3	0.00775324
STUM	0.00775206
ENSG00000236576	0.00775133
PDCL3P5	0.00775077
CCDC66	0.00774702
ENSG00000279502	0.00774337
MTMR7	0.00774231
UPP2	0.00773971
AFF3	0.00773662
SVEP1	0.00773499
MS4A6A	0.00773437
ENSG00000248863	0.00773285
AGBL4	0.00773137
ENSG00000253636	0.0077275
ENSG00000228408	0.00772714
GLYATL1	0.00772227
ZSCAN32	0.00772185
PNMA2	0.00772097
ZNF124	0.00772045
GFAP	0.00771235
RANBP17	0.00771213
RIIAD1	0.00771122
ZSWIM5	0.00771109
AMMECR1LP1	0.00771001
PRR4	0.00770565
KIAA1328	0.00770226
VWA5B1	0.00770109
TMEM35A	0.00769779
TTBK2	0.00769683
ENSG00000251023	0.00769657
SCN3B	0.00769346
ENSG00000279118	0.00769298
EBF2	0.00769207
BRINP3	0.00769019
VPS26BP1	0.00768878
ENSG00000230551	0.00768626
ENSG00000261056	0.00768486
ENSG00000283208	0.00768458
ZNF519	0.00768367
SOX1	0.00768254
KIF1A	0.00768253
IQCH	0.00768138
SSPN	0.00767766
TRPC1	0.00767722
ENSG00000223642	0.00767471
RNPC3	0.00767323
CCDC88A	0.0076702
NDUFV2	0.00766785
SYCP3	0.00766604
CTBP2P8	0.007663
NIM1K	0.0076626
PARPBP	0.0076606
TMPRSS7	0.00765651
FAM122C	0.00765598
CCDC177	0.00765546
ENSG00000257802	0.0076471
ENSG00000283236	0.00764546
ADAM23	0.00764096
ZC2HC1A	0.00764004
GALNT8	0.00763942
IL16	0.00763644
ENSG00000250241	0.0076359
NOL4	0.00763508
TMEM209	0.00763471
DIXDC1	0.00763206
CFAP57	0.00762828
CASC15	0.00762783
SPA17	0.00762639
ENSG00000255445	0.00762592
TRPM1	0.00762546
CHRM3	0.00762478
APOD	0.00762459
LINC00158	0.0076226
MKLN1	0.00762173
ENSG00000270022	0.00762049
SENP7	0.00761901
ENSG00000270585	0.00761898
ZNF280C	0.00761851
SEMA6D	0.00760657
CCNJP2	0.00760404
ENSG00000236986	0.00760296
ZNF441	0.0075987
PPP1R1B	0.00759572
NDUFAF4P1	0.00759553
ENSG00000257279	0.00759519
ZNF484	0.00759506
TEX14	0.00759449
SLC6A15	0.00759412
PSG1	0.00759389
PPIAP41	0.00759144
ENSG00000278879	0.00759082
QSER1	0.00758986
RASSF2	0.00758755
ENSG00000273247	0.00758453
PHC3	0.00758426
ENSG00000230105	0.00757746
CCR9	0.00757715
HBB	0.00757505
SLC38A11	0.00757419
SYCP2	0.00757364
LINC01197	0.00757137
IGSF5	0.00756649
SCG5	0.00756577
ENSG00000272335	0.00756443
ENSG00000279616	0.00756064
RGS4	0.00755905
ENSG00000215146	0.00755459
ENSG00000227309	0.00755162
GJC1	0.00755003
CCDC39	0.00754626
ENSG00000260035	0.00754263
YES1P1	0.00754083
HPR	0.00754041
CELF5	0.0075404
CSPP1	0.00753851
C7orf57	0.00753578
NKTR	0.00753557
MT-TD	0.00753229
HRH2	0.00753096
PCDHGB9P	0.00752976
ENSG00000280047	0.00752696
TMEM200C	0.00752202
ENSG00000263606	0.00751844
ENSG00000279366	0.00750784
ENSG00000206768	0.00750757
MMS22L	0.00750542
TSBP1	0.00750013
ENSG00000250116	0.00749687
ENSG00000258044	0.00749683
CARMN	0.00749598
MLF1	0.00749261
ENSG00000259959	0.00749236
GCC2	0.00749213
ENSG00000227331	0.00749202
MANEA	0.00749098
LCA5	0.00749058
SCARNA21	0.00748721
RNFT2	0.00748557
LINC00472	0.00748538
SLC26A5	0.00748468
PTPRD	0.0074816
ENSG00000272108	0.00748097
TMA7	0.00747885
KANSL1L	0.00747485
WDR63	0.00747448
ENSG00000248503	0.00747392
CDC14A	0.00746971
LINC00630	0.00746966
RNU6-1016P	0.00746874
NTM	0.00746808
ENSG00000271917	0.00746471
HIST1H2BO	0.00746362
PGAP1	0.00746322
FABP7P1	0.00746074
LHX9	0.00745993
ELOVL2	0.00745991
RNVU1-19	0.00745887
EYA1	0.00745492
ZNF730	0.0074521
ENSG00000259926	0.00744895
RHOXF1-AS1	0.00744824
SLC4A8	0.00744806
KCNH8	0.00744703
ENSG00000276216	0.00744684
PELI2	0.00744366
CXCL14	0.00744196
ENSG00000279077	0.00744167
ACAD11	0.00743825
EEF1DP7	0.00743796
KCNE2	0.00743687
ABI2	0.00743671
FTX	0.0074345
TLK2P2	0.00743016
SLC2A1-AS1	0.00742821
ENSG00000234358	0.00742699
ENSG00000246596	0.00742646
ANKHD1	0.00742607
LINC01139	0.00742539
ENSG00000272870	0.00742429
HIST2H2AB	0.0074206
ENSG00000267152	0.00741958
CREBRF	0.00741063
EFCAB7	0.00741053
ENSG00000283383	0.00740505
TUBE1	0.00740469
RASSF8-AS1	0.00740303
PDGFRB	0.00740262
ENSG00000277007	0.00740114
SNORA53	0.00740046
STXBP5-AS1	0.00739872
ENSG00000253476	0.00739712
LINC00645	0.00739483
ENSG00000226072	0.00739478
MT-TW	0.00739293
HMGB1P51	0.00739143
ABRAXAS1	0.00738906
CYP46A1	0.00738382
HIST1H4L	0.00738298
TMEM155	0.00738255
ZNF91	0.00737957
ENSG00000250790	0.00737929
ANKRD26	0.00737878
NPM1P29	0.00737258
HIST1H2BM	0.00737085
ENSG00000260978	0.00736286
EFCAB2	0.00736111
SLC6A13	0.00736047
CPA2	0.00735956
CACNA2D3	0.00735933
ENSG00000256304	0.0073585
ENSG00000228423	0.0073582
SLIT2	0.00735417
ENSG00000203647	0.00735284
RNU5F-1	0.00735277
ENSG00000270061	0.00735248
SASH1	0.0073496
GRAMD1B	0.00734906
FMO3	0.00734671
ENSG00000248925	0.00734385
LHFPL3	0.00734377
MIR302CHG	0.00734099
ENSG00000275580	0.00734092
SLAIN1	0.00734011
CD200	0.00733629
ENSG00000237249	0.00733049
ENSG00000268873	0.00732692
ENSG00000237021	0.00732277
ENSG00000274422	0.0073191
SLC7A11-AS1	0.00731207
KLHL1	0.00731151
ADGRG2	0.00730881
MPHOSPH9	0.00730758
ENSG00000253558	0.00730701
NHSL2	0.00730694
ENSG00000275413	0.00730678
ENSG00000228834	0.00730628
SLC8A3	0.00730601
MAST4-IT1	0.00730477
MCF2L2	0.00730466
CTAGE3P	0.00730334
MTND4P32	0.00730116
ENSG00000232611	0.00729747
SLC24A5	0.0072968
CYP39A1	0.00729667
NHS	0.0072915
ENSG00000252690	0.00729115
ENSG00000259556	0.00729015
ENSG00000268205	0.00728891
THSD7A	0.00728734
TMSB15A	0.00728381
ATP1A3	0.00728275
DAPK1-IT1	0.00728174
ENSG00000198384	0.00728171
AMY2B	0.00727872
KDELC1P1	0.00727808
FREM1	0.00727759
ENSG00000232995	0.00727679
RPS6KA5	0.0072761
ENSG00000226647	0.00727581
ENSG00000233766	0.00727576
DLGAP2	0.00727283
TRIM36	0.00727053
IFIT2	0.00726852
KIRREL1-IT1	0.00726648
ENSG00000280123	0.00726496
ENSG00000248222	0.0072608
RAPH1	0.0072605
COX4I2	0.00726004
LINC01515	0.00725685
ZBTB44	0.00725678
PPP5D1	0.00725505
RHOJ	0.00725435
ENSG00000279722	0.00725045
ZNF573	0.00724909
ENSG00000249258	0.00724552
GPR63	0.00724417
RAPGEF2	0.00724212
ENSG00000248773	0.00724173
PIK3C2A	0.00724023
LIN7C	0.00723853
ENSG00000231680	0.00723721
ADAMTSL4-AS1	0.0072362
SCML1	0.00723379
GABBR2	0.00723099
DDX47	0.00722982
ENSG00000229839	0.00722905
QRSL1P3	0.00722894
ENSG00000270130	0.00722786
SLC7A14	0.00722751
CECR2	0.00722717
RNU6-60P	0.00722618
ENSG00000275426	0.00722563
ENSG00000274340	0.00722198
ENSG00000267651	0.00722092
ZNF292	0.00721646
SETBP1	0.00721472
ENSG00000229425	0.00720982
MYCBP2	0.00720646
EFCAB5	0.00720615
TMEM161B-AS1	0.00720447
IGSF10	0.00720419
TPRKBP2	0.0072025
LIM2	0.00720137
ENSG00000257752	0.00720041
PRLHR	0.00719799
SOX9-AS1	0.00719252
ENSG00000264546	0.00719177
RABGAP1L	0.00718902
FRMPD1	0.00718521
N4BP2	0.00718501
RALGAPA1	0.00718007
HELB	0.00717919
ENSG00000237491	0.00717874
C2orf50	0.00717721
ENSG00000272568	0.00717301
DNAAF1	0.00716987
ZNF585A	0.00716737
ARHGEF10	0.00716662
ENSG00000240695	0.00716397
CALHM4	0.00716381
NTNG1	0.00716113
RICTOR	0.00716074
MAP3K20-AS1	0.00715827
SLC38A3	0.00715787
IQCG	0.00715771
ATM	0.00715519
ENSG00000249252	0.00715134
CPLANE1	0.00714947
ZGRF1	0.00714946
RABGAP1L-IT1	0.00714894
STAC2	0.00714805
ENSG00000219712	0.00714746
PDZD2	0.00714656
ZNRD1ASP	0.00714494
ENSG00000253641	0.00714152
ZNF385B	0.00713283
GIMAP5	0.00713226
ENSG00000280355	0.00713184
FAM13A	0.00712805
GREM1	0.00712763
ITGB8	0.00712657
RPAP2P1	0.00712351
USP37	0.0071235
SILC1	0.00712014
USP3-AS1	0.00711917
ENSG00000267194	0.00711891
RERG	0.00711801
CEP350	0.00711179
ENSG00000261837	0.0071113
ENSG00000271743	0.00710927
ENSG00000266805	0.00710728
ENSG00000225349	0.00710566
ENSG00000279917	0.00710549
ZNF704	0.00710495
MKX	0.00710138
ENSG00000261670	0.00709707
CWF19L2	0.00709594
KLHDC1	0.00709443
ENSG00000279277	0.007094
ENSG00000233178	0.00709367
ARID2	0.00709297
RIPOR2	0.00709275
SNORD116-18	0.0070922
FAM13A-AS1	0.00709192
TRHDE	0.00708908
NLGN4X	0.00708847
STON2	0.00708743
ENSG00000275854	0.00708661
SETP11	0.00708623
ENSG00000225885	0.00708592
MAEL	0.00708293
ERVK3-1	0.00708277
KANTR	0.00708265
GVQW3	0.00708222
TAS2R4	0.00708166
HSPA12A	0.00708095
KCNJ8	0.00707769
TMEM272	0.00707637
PPEF1	0.00707395
GRAMD1C	0.00707221
CNTN1	0.00707095
COX20	0.00707021
ENSG00000279180	0.00706811
TIGD7	0.00706671
TMEM130	0.00706096
TRIM33	0.00705957
LVRN	0.00705844
ENSG00000227544	0.00705545
ENSG00000259628	0.0070554
CCDC191	0.00705492
ENSG00000250371	0.00705418
KMT2C	0.00705232
ENSG00000279481	0.00705081
ADAMTS5	0.00705039
ENSG00000259163	0.00704931
AKAP9	0.00704505
SNORA66	0.00703507
ENSG00000246422	0.00703488
ENSG00000244004	0.00703222
SPATA6	0.0070296
SMIM8	0.00702948
LRRC55	0.00702933
SPOCK2	0.00702922
DIPK2B	0.00702914
ENSG00000251323	0.00702837
WDPCP	0.00702722
SNORA70F	0.00702686
SYDE2	0.0070224
ENSG00000260966	0.00702174
ENSG00000258525	0.00701762
TAOK1	0.00701685
KRT8P15	0.00701679
CPEB4	0.00701664
ENSG00000258768	0.0070165
NLGN3	0.00701271
PTN	0.00701199
ENSG00000232486	0.00700864
ENSG00000260317	0.00700701
ZNF681	0.00700659
ATRX	0.00700628
LINC02302	0.00700512
ENSG00000279145	0.00700449
ENSG00000259925	0.00700006
DPY19L1P1	0.00699845
ENSG00000225505	0.00699786
RAD1P2	0.00699699
FAM135B	0.0069958
CCDC13-AS1	0.0069957
RAB30	0.00699347
ZBTB37	0.00699325
ARRDC3	0.00699025
ENSG00000225761	0.00698849
ENSG00000255406	0.00698736
SCARNA9	0.00698728
MAMDC2-AS1	0.00698653
COLQ	0.00698564
ENSG00000255449	0.00698465
HMGB1P41	0.00698253
PCDHA5	0.00697767
ENSG00000262265	0.00697351
[truncated: 21,694 more rows]

## Sheet: Fig. S3a_PC1 Loading Genes
Gene Name	Loading Score
PECAM1	0.0484421
CD93	0.0463908
MMP1	0.0442233
CLEC14A	0.0413932
ROBO4	0.0402946
MMRN1	0.0398985
DIPK2B	0.0388225
GIMAP6	0.038578
GIMAP4	0.0385303
SRGN	0.0384731
ERG	0.0377777
VWF	0.0376999
LAMA4	0.0375642
CLDN5	0.0372336
CD34	0.0371526
LYVE1	0.0364946
STAB1	0.0363531
ICAM2	0.0362998
CAVIN2	0.0358129
APLN	0.0352914
BCL6B	0.0351344
EMCN	0.034941
GIMAP8	0.0347513
FAM124B	0.0347447
ACVRL1	0.0346965
ESAM	0.0346548
TIE1	0.0339623
BMX	0.0333671
ARHGEF15	0.0331031
PPP1R16B	0.0329585
SHE	0.0329558
ADGRF5	0.0325496
HHEX	0.0324395
LINC01235	0.0320746
PTX3	0.0314449
SOX18	0.0312068
RHOJ	0.0311426
GPR4	0.0311346
MFNG	0.0302838
ANPEP	0.0302245
PCAT19	0.030042
TM4SF18	0.0297237
ESM1	0.0296554
MMRN2	0.029621
TAL1	0.0295885
FABP4	0.0295367
ZEB1	0.0294837
PALMD	0.0294138
CNRIP1	0.0288196
PCDH12	0.0285829
GIMAP1	0.0285545
ADGRL4	0.0284963
LAPTM5	0.0278093
ANGPT2	0.0276032
GIMAP2	0.0275787
ECSCR	0.0275747
ENG	0.0275657
ABI3	0.0275234
PLVAP	0.0274767
GIMAP7	0.0273832
GNG11	0.0271604
CLEC2B	0.0271488
TNFRSF14	0.0271116
S1PR1	0.0270776
TMEM173	0.0270114
TM4SF1	0.0269895
SOX17	0.0269805
LINC01013	0.0268754
CALCRL	0.0267994
IL1RL1	0.0267878
APOL3	0.0267123
TNFSF10	0.0265877
LYL1	0.0264645
CFH	0.0263395
SH2D3C	0.0259918
DOCK10	0.0258996
HHIP	0.0258203
TNFSF18	0.0258011
PTGS1	0.0257377
SAMD9L	0.0257028
MANCR	0.0255587
ENSG00000267583	0.0254513
C15orf54	0.0252976
KLHL6	0.0252929
PTPRB	0.0250499
KDR	0.0250487
ALDH1A1	0.0246978
CXCL8	0.024695
BGN	0.0246271
CASP17P	0.0246261
HSPA12B	0.0245786
LNCOG	0.0245436
NOVA2	0.0244952
TLR4	0.0244634
CXCR4	0.0244277
NRROS	0.0244108
FAM107A	0.0243973
DLL4	0.0243937
EVA1C	0.0242584
RASGRP3	0.024232
PIK3CG	0.0241871
CARD6	0.024137
PDE7B	0.0238635
SELP	0.0238362
MYRIP	0.0237812
FERMT3	0.0236054
ADAMTS4	0.0235691
FAM43A	0.023554
CSF2RB	0.0235424
PDE4B	0.0233759
CARD16	0.0233383
SGIP1	0.0232502
NRN1	0.023236
CHST1	0.0232025
GMFG	0.0231879
NOTCH4	0.0231251
KLF2	0.0231132
ABCA6	0.0230558
F2RL3	0.0230287
IFI44	0.0229873
CDH5	0.0229477
ITGB3	0.0228771
HCLS1	0.0228601
INSYN2B	0.0228141
LDB2	0.0226892
ENSG00000076706	0.0226553
CLDN11	0.0226536
TMEM204	0.0226495
SCARF1	0.0226152
TNFAIP8L3	0.02261
RASIP1	0.0225928
HLX	0.0224467
APOL1	0.0224279
FGD5	0.0224101
SPAAR	0.0223618
SH3TC1	0.0222897
GRAP	0.0222708
FLI1	0.022265
TMEM255B	0.0220588
RAC2	0.0218725
C2CD4B	0.0218644
CFI	0.0218338
LGALS1	0.0217965
BMP6	0.0217681
TDRD10	0.0216438
ARHGEF28	0.0216232
STEAP1B	0.0215451
LY96	0.021533
NRGN	0.0215292
IL33	0.0213929
MALL	0.0213163
GRASP	0.0213161
THSD1	0.0212868
MAPK11	0.0212599
TFEC	0.0212595
HTR2B	0.021196
SEMA6B	0.0211634
MGP	0.0210985
PREX1	0.0210206
NPAS2	0.0209635
P4HA3	0.0209316
MEG3	0.0209105
ADAMTSL1	0.0208427
FLT4	0.020795
ERAP2	0.0207858
GJA4	0.0207178
MLKL	0.0206919
LIX1L	0.0206358
NFIB	0.0206152
ENSG00000230479	0.0206132
TMEM273	0.0204532
CDYL2	0.0203988
SULT1B1	0.0203885
TOX2	0.0203822
PLCL1	0.0203544
NFIX	0.0203275
ENSG00000261269	0.0201518
CPNE5	0.0201431
FAM78A	0.0201262
NLRC5	0.0201022
WDFY4	0.0200967
CRIP2	0.0200946
CASP1	0.0200654
CCRL2	0.0200605
DKK1	0.0200199
MYCT1	0.0199746
CYTL1	0.0199228
COL8A1	0.0199043
SYNPO	0.0198862
ACE	0.0198818
NOS3	0.0196886
GGT5	0.019661
PRSS3	0.0196241
LINC01358	0.0195781
FLT1	0.0195654
IL15RA	0.0194404
THBD	0.0194025
NFIA	0.0193795
FOXC2	0.019355
ABCA8	0.0193417
COL13A1	0.019338
KIF19	0.0193231
GAB3	0.0193227
ITGA10	0.0192362
SHANK3	0.0191651
ENSG00000237870	0.0191315
CXCL1	0.0190742
CFAP54	0.0190494
CARD8-AS1	0.0190227
THBS1	0.0190127
ABI3BP	0.0189927
ZNF366	0.0189918
EGFL7	0.0189187
MMP10	0.0188582
CD163L1	0.0188037
MEOX2	0.0187963
CASP4	0.0187911
HOXD8	0.0187569
ENSG00000132481	0.0186743
OAS2	0.0186687
CASP12	0.0186101
CHCHD2	0.0186012
SAMSN1	0.0185626
CPT1A	0.01855
C22orf34	0.0185451
CAV1	0.0184783
LOX	0.0184579
ENSG00000261468	0.0184483
PDE2A	0.0184384
LONRF3	0.0184083
PLSCR4	0.0183584
RASAL3	0.0183335
SLFN11	0.0183322
CTSS	0.0183034
GBP4	0.0182927
FGF16	0.0182163
PRR29	0.0181904
TNFSF4	0.0181475
VWFP1	0.0181428
KANK3	0.0181221
XXYLT1-AS2	0.018096
LINC02454	0.0180842
VAMP5	0.0180511
RGCC	0.0180352
ANXA2R	0.0180203
LRRC70	0.0180187
MPP4	0.0180156
ADCY4	0.0180051
IRAK3	0.0180031
MILR1	0.0179598
ENSG00000233818	0.0179508
LHX6	0.0179477
VEPH1	0.0179115
AFAP1L1	0.0178754
HOXA9	0.0178564
MOV10L1	0.0178194
SAMD9	0.0177817
ENSG00000278727	0.0177429
FRMD3	0.0177135
LINC01116	0.0177073
ENSG00000228401	0.0176873
TBX18	0.0176411
KCTD12	0.0176183
LMO2	0.0175911
NTSR1	0.0175786
GSDMC	0.0175017
SERPIND1	0.0174428
DYSF	0.0174057
PALD1	0.0173288
FAM241A	0.0173162
SENCR	0.0173085
ENSG00000225938	0.0172709
CTSF	0.0172373
PLXNB3	0.0172199
MIR126	0.0172173
EVI2B	0.0171997
STK32B	0.0171817
TNS2	0.0170409
RNASE1	0.0169978
ENSG00000260604	0.0169835
EMP1	0.0169787
ABCA9	0.0169765
SEMA3G	0.0169716
LINC02547	0.0169344
NFIA-AS2	0.0169228
WSCD1	0.0169103
CCDC188	0.0167818
CHRNA1	0.0167433
KCNN3	0.0167374
VIM	0.0167059
PARVB	0.0166809
SH2B3	0.0166488
INKA1	0.016629
CLEC1A	0.016592
SNED1	0.0165703
PKD1L1	0.0165186
GNGT2	0.0164865
LINC00520	0.0164567
ABLIM3	0.0164217
STC1	0.0164157
SYNE3	0.0164024
SSTR1	0.0164015
P2RX7	0.0163195
CNTNAP3B	0.0163195
SERPINE1	0.0163041
ANKRD55	0.0162432
SELE	0.0162295
ZEB2	0.016221
CD109	0.0161952
EFEMP1	0.01619
A2M	0.0161855
TCTEX1D1	0.0161672
TM6SF1	0.0161633
VASH1	0.0161514
CLIC2	0.0159912
NT5E	0.0159863
NFIC	0.0159846
CETP	0.0159722
PCDHGA12	0.0159491
RGS7BP	0.0159254
CCDC9B	0.0159041
NTN4	0.0158904
IL3RA	0.0158802
TNFRSF11A	0.0158594
PLXNA4	0.0157423
CEACAM21	0.0157385
ZFYVE28	0.0157367
PROCR	0.0157198
EDN1	0.0156661
SIRPB2	0.0156145
SLC9A3R2	0.0155971
MIR137HG	0.0155643
FOXF1	0.0155377
LRRC8C	0.0155342
PREX2	0.0155199
MEF2C	0.0154973
TGFBR2	0.0154613
HIC1	0.0154526
F2RL2	0.0154495
ENSG00000250073	0.0154469
SH3RF3	0.0154457
KIAA1549L	0.0154312
TSPO	0.0154105
HOXA10	0.0153978
PLA2G4C	0.0153938
NAV3	0.0153801
STX11	0.0153072
PTPN22	0.0152901
NEGR1	0.0152893
SORBS2	0.0152619
ACKR4	0.0151872
DMTN	0.0151809
CLDN14	0.0151396
PGF	0.0151326
TMEM156	0.0151224
RFLNB	0.0151165
PTPRE	0.015088
ADRB2	0.0150869
RAMP2	0.015064
SHISA3	0.0150373
ENSG00000283445	0.015008
HOXA11	0.0149981
TLL1	0.0149925
CCN3	0.0149654
2020-03-03	0.0149274
ULBP2	0.0148813
MT2A	0.0148287
GIPC3	0.0148065
PAPSS2	0.0147768
UAP1L1	0.0147652
MIR217HG	0.0147465
MIRLET7BHG	0.0147386
AHNAK2	0.0147384
C16orf45	0.0147184
CCL2	0.014669
LINC01094	0.0146434
IFIT2	0.0146161
MLIP	0.01461
ENTPD1	0.0145616
XAF1	0.0145474
UBA7	0.0145466
ACSS1	0.0145401
CUBN	0.0145293
GBP2	0.0145245
TBXA2R	0.0145161
PCDH10	0.0145104
CPA3	0.0145094
SPOCK1	0.0144646
MTSS1	0.0144568
ENSG00000284237	0.0144524
CSGALNACT1	0.014439
ST8SIA4	0.0144336
MCTP1	0.0144304
SLC43A1	0.0144182
ENSG00000279365	0.0143939
PCSK1	0.0143646
PLXND1	0.0143521
GAPLINC	0.0143223
FAM155A	0.0143191
MT1L	0.014309
PMP22	0.0142968
ARHGAP22	0.014289
NID1	0.0142697
ENSG00000268027	0.0142276
XIRP2	0.0142253
IL7R	0.0142039
GBP1	0.0141994
CNTNAP3P2	0.0141945
PNMA2	0.0141866
SYNM	0.0141345
HSD17B2	0.0141181
RPS28P7	0.0141096
USHBP1	0.0141087
SYT11	0.0140869
BACE2	0.0140573
LINC00839	0.0140237
CALHM5	0.013994
ITGA5	0.0139934
HAGLR	0.01399
ST6GALNAC4	0.0139828
DNM3OS	0.013964
FAM124A	0.0139537
BTN3A3	0.0139479
HRH1	0.0139444
ENSG00000261253	0.0139283
IFI27	0.0139107
ARAP3	0.0139019
TNFRSF1B	0.0138731
IFIT3	0.013867
RFX8	0.0138625
PRR34-AS1	0.0138125
ENSG00000276107	0.0138005
WHAMMP3	0.0137902
TLE2	0.0137896
CCM2L	0.0137824
ECE1	0.0137647
EBF1	0.0137624
IL18R1	0.0137594
KLF9	0.0137542
NRIP3	0.0137504
ENSG00000251257	0.0137444
MIR155HG	0.0137387
ZNF469	0.0137329
LGALS9	0.0137002
HTR1B	0.0136723
GDF3	0.0136552
LINC00899	0.0136496
HOXD9	0.0136487
SVIL-AS1	0.0135999
SH3TC2	0.0135902
NPR1	0.0135858
MAMLD1	0.0135655
MSRB3	0.013562
COX7A1	0.013562
SP100	0.0135252
OAF	0.013509
PRND	0.013508
IL6R	0.013493
GVINP1	0.0134882
AGAP2-AS1	0.0134675
LTBP2	0.0134474
ABCA3	0.0134008
NOX4	0.0134002
RAPGEF5	0.0133838
DPYD	0.0133752
MGLL	0.0133719
LPAR6	0.013364
APOLD1	0.0133565
DHH	0.0133456
DYRK3	0.0133414
HHIP-AS1	0.0133409
ARHGAP24	0.0133348
ARHGEF6	0.0133269
CSF3	0.0133179
TLR1	0.0133086
ENSG00000223612	0.0133037
SPTBN5	0.0132661
ENSG00000229308	0.0132593
PARP12	0.0131477
NR3C2	0.0131475
ENSG00000273748	0.0131392
TEK	0.0130982
ARHGAP31	0.0130811
RFTN2	0.0130693
SPRED3	0.0130579
IL4I1	0.0130206
DCHS1	0.0129893
ARHGAP20	0.0129743
BCHE	0.0129706
CHST2	0.0129362
ADGRA2	0.012926
ALDH1A2	0.0129105
FILIP1	0.012887
ENSG00000215068	0.0128844
CDKN2C	0.0128757
SQOR	0.0128755
INHBB	0.0128699
ENSG00000266903	0.0128505
NRG1	0.0128325
CCNA1	0.0128166
LINC01197	0.0128013
TFF3	0.0127973
SLC17A9	0.0127838
RNF144B	0.0127535
FGF5	0.012748
ITGA11	0.0127321
DNAJA4	0.0127265
MEDAG	0.0127167
TGM2	0.0126901
TMEM71	0.0126834
PAX8-AS1	0.0126791
DUSP4	0.012676
DDR2	0.0126526
SYTL4	0.0126472
ENSG00000226252	0.0126256
IFITM2	0.012615
MECOM	0.0125995
SHANK1	0.0125968
CLEC4M	0.0125675
SPTA1	0.0124913
AK5	0.0124863
EXOC3L1	0.0124861
ETS1	0.0124758
MYLK2	0.0124688
GBP3	0.0124682
BCL2A1	0.0124668
RASA3	0.0124653
CASP10	0.0124631
CAV2	0.0124593
STEAP1	0.0124289
MRC1	0.0124247
MVP	0.012408
SOX7	0.0123923
IL16	0.0123916
NRG3	0.0123882
MBNL1	0.0123851
TMEM140	0.0123203
LINC02188	0.0123182
LINC00941	0.0123089
PTGIR	0.0123037
DPF3	0.0123018
PDCD1LG2	0.012299
TBX1	0.0122803
ENSG00000243243	0.0122546
OSBP2	0.0122314
GFOD1	0.0122298
SLC35E4	0.0121932
OAS3	0.0121833
CCN2	0.0121688
ADTRP	0.0121234
PLPPR2	0.0120972
TGFB1I1	0.0120869
OAS1	0.0120667
HECW2	0.0120529
WHAMMP2	0.0120279
ENSG00000213399	0.0120025
DEPP1	0.0119956
FOSL1	0.0119938
ENSG00000270055	0.0119907
ENSG00000229855	0.0119845
HBEGF	0.0119685
IGFBP7	0.0119617
CPED1	0.0119567
IGFBP4	0.0119566
HOXD1	0.0119131
EPHX4	0.0119017
ARHGDIB	0.0118913
ENSG00000243193	0.0118874
ZNF229	0.0118775
TNFSF12	0.0118696
FZD4	0.0118442
DHX58	0.0118435
RFTN1	0.0118391
ADAM15	0.0118224
SHROOM4	0.01181
ENSG00000237039	0.0117985
GPIHBP1	0.0117914
IL15	0.0117687
PRKCA	0.0117641
ENSG00000283422	0.0117585
ICAM1	0.0117569
GRK5	0.0117545
CABLES1	0.0117351
ANGPTL2	0.0117218
SPESP1	0.0117212
CRACR2A	0.0117189
MYC	0.0117187
ENSG00000260996	0.0117185
GMPR	0.0116648
SNCA	0.0116438
TNFRSF14-AS1	0.0116225
DOCK4	0.0116175
FOLH1	0.0116131
IL6	0.0116042
CHCHD2P9	0.0116004
AADACP1	0.0115664
CNTNAP3	0.0115659
ENSG00000237234	0.0115632
CCDC36	0.0115558
APOL6	0.0115434
LINC00607	0.0115321
SPOCD1	0.0115309
FOXL1	0.0115172
ENSG00000279117	0.0115072
ENSG00000284693	0.0115067
SH3RF3-AS1	0.0114959
2020-03-04	0.011491
PLA2R1	0.0114868
FAT4	0.0114726
HOPX	0.0114706
PDK4	0.0114679
CD40	0.0114261
RPS4Y1	0.0114206
SNRK	0.0114175
TXNRD2	0.0113808
ENSG00000176170	0.0113755
PLP2	0.0113685
WWTR1	0.0113638
TMEM163	0.0113377
TIMP2	0.0113357
TRIM22	0.0113262
CNTNAP1	0.0113223
GPRIN3	0.0112885
MSN	0.0112881
PPM1F	0.0112703
F2R	0.0112695
HSPG2	0.0112642
HOXA6	0.0112633
TRAC	0.0112372
MTUS1	0.0112254
DPP4	0.0112227
VEGFC	0.0112191
PRDM8	0.0112092
RPP25	0.0111936
ENSG00000262370	0.0111908
CD302	0.0111901
ENSG00000249631	0.011189
ENSG00000254810	0.0111881
EFCC1	0.011165
LINC00702	0.0111612
STARD8	0.0111144
OR1L8	0.0110958
CCL14	0.0110936
ETV5	0.0110844
NRG2	0.0110837
SOBP	0.0110758
NFATC1	0.0110665
CAVIN1	0.0110635
CAPN11	0.0110532
NFE4	0.0110532
ITPKB	0.0110493
EVA1A	0.011044
PLAT	0.0110428
TCF15	0.0110394
ARSJ	0.0110371
NLRC3	0.0110311
ENSG00000280202	0.0110072
VCAM1	0.0110048
RPS6KA2	0.0109955
SCN1B	0.0109936
GASK1B	0.0109917
HLA-F	0.0109825
LTBR	0.0109808
CD59	0.0109807
USP18	0.0109734
PTPRN2	0.0109733
GDF15	0.0109686
VSIG2	0.0109561
CDKL1	0.0109398
EHD2	0.0109343
HTRA1	0.010918
FKBP1C	0.0109161
ENSG00000226440	0.0109098
PARP10	0.0109019
SLC43A3	0.0108938
SRPX	0.0108866
RP1L1	0.0108741
APBA1	0.0108673
GCKR	0.0108323
LRRC32	0.0108298
FHL1	0.0108261
CARD8	0.010818
ENSG00000260742	0.0107962
TBC1D30	0.0107889
ENSG00000269155	0.0107828
LXN	0.0107825
DPYSL4	0.0107812
ENSG00000232759	0.0107707
EBF3	0.0107649
LRRC17	0.010761
SERPINB8	0.0107537
IFI44L	0.0107517
CMAHP	0.0107485
LURAP1L-AS1	0.0107464
C2CD4A	0.0107463
TRIM7	0.0107387
ENSG00000273174	0.010728
MIR4458HG	0.0106707
SEC14L1	0.01064
LINC02104	0.0106278
HLA-E	0.010625
XIST	0.0106211
PCDHGB5	0.010611
LDLRAD2	0.010579
CD36	0.0105739
CABP4	0.0105733
MOBP	0.0105721
MGARP	0.0105709
NRP1	0.0105507
ZNF300P1	0.0105468
GLCE	0.0105393
ENSG00000279822	0.0105367
GPAT2	0.0105354
LINC00211	0.0105348
TAPBPL	0.0105347
ENSG00000273264	0.0105344
C19orf66	0.0105235
ARHGEF37	0.0105086
CCDC190	0.0104918
NALCN	0.0104851
GCOM1	0.0104807
HOXB8	0.0104676
HMOX1	0.0104508
FMNL3	0.0104507
MICAL2	0.0104409
ENSG00000227992	0.0104209
ITPR1	0.0104051
CHSY3	0.0103814
RCN3	0.010364
MEG8	0.0103585
GIMAP5	0.0103572
ENSG00000260398	0.0103556
APOL4	0.0103534
SLC46A3	0.0103458
ENSG00000267279	0.0103416
UNC5A	0.0103295
AGFG2	0.0103152
BCL3	0.0102964
PRKAR2B	0.0102861
ENSG00000258976	0.0102861
ENSG00000105329	0.0102557
SLC7A11	0.0102449
ENSG00000232949	0.010241
ENSG00000249867	0.010226
FBXO39	0.0101956
ARHGAP18	0.010195
CGAS	0.0101817
PLEKHG1	0.0101801
ENSG00000232807	0.0101664
C2orf27A	0.0101638
MYPN	0.0101581
HRCT1	0.0101571
CALHM2	0.0101562
TFPI2	0.0101506
AHRR	0.010149
TNFRSF10A	0.0101475
GALNT15	0.0101302
CACNA2D1	0.0101301
ENSG00000197149	0.0101281
ENSG00000237181	0.0101268
FKBP1A	0.0101085
ITGAX	0.0101042
IL6ST	0.01008
KIAA1211L	0.0100778
ENSG00000283199	0.0100764
CRIM1	0.0100758
KLHL4	0.0100736
CYP4X1	0.0100724
STARD9	0.0100545
TUBA4A	0.0100537
HAGLROS	0.010053
HLA-A	0.01004
SPRY4	0.0100383
ENSG00000273143	0.0100286
ENSG00000260940	0.0100281
PIGZ	0.0100277
SHC3	0.0100271
BATF2	0.0100099
MS4A6A	0.00999586
FAM110D	0.00999481
ENSG00000260628	0.00997227
FAM20C	0.00995764
HOXD-AS2	0.00995255
ZFP92	0.00995153
AMIGO2	0.00993709
ENSG00000280304	0.00993488
CXCL11	0.00991826
RGS4	0.00991431
DOCK6	0.00991321
SLC5A4	0.00990526
HOXA7	0.00989997
MGST2	0.00989798
RGS3	0.00989717
CCDC85B	0.00989351
SLC35G2	0.00989227
ENSG00000226380	0.00989218
ENSG00000232453	0.00989202
HID1-AS1	0.00988929
NPDC1	0.00986249
MYZAP	0.00985763
GPRC5D-AS1	0.00985671
ENSG00000255775	0.00983508
DNAH8	0.00983375
RCN1P2	0.00982627
ENSG00000225792	0.00982213
ATOH8	0.00982078
ENSG00000065989	0.00981804
CRYBG1	0.00980872
SLC2A6	0.0098082
ENSG00000179428	0.00980735
SP140L	0.00979891
C11orf96	0.0097979
ME3	0.0097949
IER3	0.00978037
EXOC6	0.0097756
ANKRD1	0.00977001
NR2F1	0.00976887
TNIK	0.00976497
ENSG00000227683	0.00976354
NNMT	0.00976162
MIR4435-2HG	0.00975161
PPP1R18	0.00973536
SNCB	0.0097337
LCP2	0.00972957
ENSG00000280434	0.00972765
FLRT2	0.0097221
SLC22A4	0.00972075
ENSG00000272760	0.00971462
MAFF	0.00971446
LYSMD2	0.00970514
ANGPTL4	0.00970421
LINC02535	0.00969513
EOGT	0.00969085
CEND1	0.0096795
LINC02310	0.00967325
ENSG00000263293	0.00967207
RAPGEF3	0.00966807
TOR4A	0.009662
ENSG00000230309	0.0096417
MYEOV	0.00964114
ZNF25	0.00964024
ENSG00000275512	0.0096248
THEMIS2	0.00960641
LINC00639	0.00959217
CBR3	0.00959004
RGL1	0.0095879
RASSF3	0.00956266
DNAJB4	0.00955124
RAB43P1	0.00954583
NLRP1	0.00954257
CAT	0.00953866
THSD4	0.0095255
B2M	0.00951902
IFI16	0.00951033
A4GALT	0.00950428
ENSG00000255363	0.0095013
MEG9	0.00949676
LY75	0.00949559
GNAI2	0.00948977
MICB	0.00946842
SMTN	0.009462
ENSG00000213846	0.00945973
DUSP6	0.00945275
ENSG00000229689	0.00944942
JAK1	0.00943569
ISG20	0.00943286
ENSG00000225032	0.00942992
AMPH	0.00941617
NQO1	0.00941037
DDX60L	0.00940997
ARRB1	0.0094075
DGKH	0.00939817
IL34	0.00939711
TMEM217	0.00938865
CXCL2	0.00938093
YTHDF2P1	0.00936833
ITGA4	0.00936766
SLC47A1	0.00936438
HPSE	0.00936072
ACSL5	0.00935881
LINC00426	0.00935354
PNP	0.00934871
ENSG00000260430	0.0093474
FAM167B	0.00934658
PKIG	0.00934631
FAM49A	0.0093376
ENSG00000187229	0.00933405
ENSG00000250508	0.00931611
ENSG00000250748	0.00931329
MAP3K3	0.00931323
LDHAP7	0.00930301
SERPINB6	0.00930228
TAP2	0.00929665
ARHGAP23	0.00929347
KLRG1	0.0092904
PDCD6IPP2	0.00928691
HOXD3	0.00928045
CPQ	0.00927976
NEK10	0.00927618
CRTAC1	0.00927336
MTND4P12	0.00927303
SAMHD1	0.00925982
CFLAR	0.00925868
AK1	0.00925613
DENND3	0.00925571
ENSG00000223786	0.00922854
PTP4A2P2	0.00922746
CD9	0.0092256
BAALC	0.00922497
LINC01747	0.00922454
ENSG00000236393	0.00921535
ALDH1A3	0.00918586
MIR100HG	0.00917166
TNFAIP8L1	0.00917033
2020-09-05	0.00916634
ARRDC2	0.0091546
BTN3A2	0.00915362
PTGER4	0.00914661
ZNF438	0.00914128
MAP1B	0.00913842
TRAM2	0.0091355
HOXA11-AS	0.00911932
ENSG00000261168	0.00911913
LINC00920	0.00911622
CD44	0.00911521
PDGFB	0.0091066
CD274	0.00909863
ENSG00000231252	0.0090976
EMP3	0.00908585
HOXB7	0.00908274
SLC9A9	0.00908235
MIR29B2CHG	0.00907272
LINC01776	0.00906982
ENSG00000177738	0.0090666
TDRD9	0.00906503
ENSG00000185527	0.00906449
NCEH1	0.00905211
PRKCE	0.00903958
ZNF667-AS1	0.00902681
PHACTR1	0.00901402
PIR	0.00901101
ENSG00000272914	0.0090023
ENSG00000214870	0.00900182
HYAL2	0.00900125
DISC1	0.0089995
SLC16A3	0.00899608
ENSG00000251314	0.00898071
LMNA	0.00897724
ENSG00000258943	0.00896553
FEZ1	0.00896123
RALA	0.00895912
RNU5B-4P	0.00895883
ENSG00000260196	0.00895629
ENSG00000227076	0.00895516
PSMB8	0.00895058
ENSG00000256083	0.00895025
ENSG00000254612	0.00894775
TWIST2	0.00894444
CLEC12B	0.00893753
PITPNM2	0.00893507
SASH1	0.00891544
POU2F2	0.00891272
CDK17	0.00891012
ELK4	0.0089026
CLDN10-AS1	0.00890175
RPS6KA2-IT1	0.00887927
LINC02587	0.00887363
TMEM26	0.00887219
C20orf204	0.00886752
DDX3Y	0.00886671
ENSG00000241889	0.00885676
JAG2	0.00884365
ZNF471	0.00883414
PPP1R14BP3	0.00883289
GPR146	0.0088295
UBTD1	0.00882853
LINC00921	0.00882685
SERPINB2	0.00882521
ITGBL1	0.00882374
GNA14	0.00882152
PYCARD	0.0088155
FRMD4A	0.00880996
NLRP12	0.00880271
ADAMTS7	0.00879088
GBE1	0.00879085
SYNE1	0.00878336
GIPC2	0.00878285
PIEZO2	0.00877254
GPX1P1	0.0087683
MT2P1	0.00875684
ENSG00000232517	0.00875351
SGK1	0.00872145
FABP5P7	0.00872046
SLC25A34-AS1	0.00871987
PRR34	0.00871832
ITPRIP	0.00871397
PCDH1	0.00871281
NOTCH1	0.00870963
TPTEP1	0.00870958
OSGIN1	0.00870927
CORO2B	0.0087086
SEMA6C	0.00870402
ENSG00000278869	0.00869733
ENSG00000213561	0.0086883
RORA	0.0086849
TMC1	0.00867322
PZP	0.00866874
EHD4	0.00866698
GPX1	0.00866415
MAST4	0.00866146
ABCG1	0.00865765
SCD5	0.00865415
DRP2	0.00864963
ENSG00000239823	0.00864933
AQP1	0.00864151
CRYZL2P	0.00863361
ENSG00000267052	0.00862631
ENSG00000272941	0.00861791
SERPINB9P1	0.00861736
HPCAL1	0.00861451
ENSG00000270607	0.00861063
INKA2	0.00860156
NMI	0.00859981
ROM1	0.00859486
CHST7	0.00859194
DNASE1L3	0.00858884
C7	0.00858712
CEP170P1	0.0085834
PEAR1	0.00857996
JAZF1	0.00857305
SLC22A18AS	0.0085718
RAMP2-AS1	0.00856553
GRB10	0.00856139
ENSG00000267397	0.00855995
GPR176	0.00855203
SLC30A3	0.0085508
CGNL1	0.00854382
PHEX	0.0085369
FES	0.00852958
PCDHGA6	0.00852566
ENSG00000272476	0.00852283
MAPK12	0.00850999
PLCD4	0.00850539
ENSG00000237371	0.00849718
ENSG00000257732	0.00849393
TMEM35A	0.00849137
OSMR	0.00848833
C1orf54	0.00848706
SLC15A3	0.00848478
RIN2	0.00845622
SNAI1	0.00845263
ENSG00000246582	0.00844807
LINC00705	0.00844552
ATF5	0.0084442
ZCCHC24	0.00844361
SYNC	0.00843645
ANKRD13B	0.00842495
ENSG00000279673	0.00841889
PSMB8-AS1	0.00841717
TMEM131L	0.00840362
ENSG00000229334	0.00840233
BTBD19	0.00839474
PLEKHO2	0.00838686
RHOB	0.00838511
NTM	0.00838165
SFXN3	0.00837387
PVR	0.008367
MYO5A	0.0083621
N4BP3	0.00835961
STAT5A	0.00835725
MEMO1P1	0.00835412
TNFRSF4	0.0083537
S100A6	0.00834519
SLC29A1	0.00832892
PTGS2	0.00832745
SNCG	0.00832724
ENSG00000273669	0.00832552
ELK3	0.00832452
ENSG00000236098	0.00832168
COMT	0.00832092
PAX8	0.00832055
NHLRC1	0.008316
EMILIN1	0.00831384
TSPAN18	0.00831321
ENSG00000280132	0.00830805
CDH13	0.00828835
ST3GAL6-AS1	0.00824987
ENSG00000256433	0.00824953
DACH1	0.00824604
ENSG00000255197	0.00824286
ENSG00000267551	0.00823936
STRIP2	0.00823027
MAGI2-AS3	0.00822945
ENSG00000279881	0.0082293
C11orf91	0.0082288
PROX1	0.00822725
LINC01693	0.00822177
CASP7	0.00821211
CDC42EP2	0.00820687
CCDC144B	0.00820315
ANKRD29	0.00819487
MANSC1	0.0081808
ENSG00000283632	0.00817095
ENSG00000254332	0.00817014
PKIA	0.00816311
MYH16	0.00816056
MSNP1	0.00815549
TECPR1	0.00814751
ENSG00000272463	0.00814688
PRRX1	0.00814128
JAM3	0.00814067
MIR503HG	0.00813975
ENSG00000268355	0.0081364
S100A16	0.00813319
FOXD2-AS1	0.0081308
TBC1D8	0.00812182
ENSG00000269378	0.00812127
MPZ	0.00811625
ENSG00000260641	0.00811343
FAR2	0.00810829
ENSG00000228343	0.00810525
SEMA3F	0.00810385
RASD1	0.00809336
PCDHGA7	0.00809221
GBX2	0.00808822
ENSG00000227008	0.00808637
ACP5	0.0080675
RELL1	0.00806278
ENSG00000279393	0.00806222
ENSG00000257038	0.00806082
RNF152	0.00804192
NRARP	0.00803678
NMRAL2P	0.00802863
IFITM3	0.0080105
ENSG00000283475	0.00799993
LINC02273	0.00799629
ART4	0.0079956
MEI1	0.00799221
IFFO1	0.00799167
NRCAM	0.00798649
CDC42BPA	0.00798485
ENSG00000254991	0.00798403
IL32	0.00797925
PARP3	0.00797505
MAN1C1	0.00796758
TP53INP2	0.0079671
HLA-B	0.0079597
ITGA6	0.00795842
ARNTL2	0.00795564
PIM3	0.00794161
RGS11	0.0079398
DISP2	0.00793295
HOMER3-AS1	0.00793104
EPHA2	0.00792561
TNFRSF11B	0.00792456
ENSG00000236304	0.00792449
AR	0.00792042
SLC7A11-AS1	0.00791901
PHLDA2	0.0079177
ANTXR2	0.00791596
FKBP5	0.00791111
LANCL3	0.00790585
LFNG	0.00788685
RBM24	0.00788597
PRKY	0.00788421
GNG12	0.00788005
EVI2A	0.0078732
RPL6P27	0.00786729
ANXA2P2	0.00786593
PAXIP1-AS2	0.00785772
ENSG00000253177	0.00785562
CYTOR	0.00785499
IL4R	0.00785215
FAM129B	0.00783824
PDCL3P5	0.00783107
LINC00565	0.00782937
RECK	0.00782678
ENSG00000229491	0.0078241
LINC01985	0.00782315
TAF7L	0.00782213
AES	0.0078189
ABCA2	0.00781839
BMP2	0.0078116
EVA1B	0.00780468
ENSG00000231652	0.00779822
FCGRT	0.00778893
RPL35P1	0.00777584
ENSG00000240809	0.00777435
NAALADL1	0.00777291
RWDD2B	0.00776808
C17orf51	0.00776542
CEP170	0.00776515
TSPYL5	0.00776407
TMEM171	0.00775744
ENSG00000272382	0.00775617
ZNF385D	0.00775546
LINC01812	0.00774077
VIP	0.00774063
ENSG00000278607	0.00773603
TPK1	0.00773269
ENSG00000248896	0.00773152
CFAP161	0.00772765
TLR3	0.00772335
ENSG00000278989	0.00771429
TMEM121	0.00770523
ENSG00000261512	0.0077041
CCL23	0.00770346
LIMS2	0.00769175
PLA1A	0.0076799
PCDHGA4	0.00767885
ARMC4	0.00767871
MSR1	0.00767471
ENSG00000237753	0.00767106
TMEM44	0.00766884
GPSM3	0.00765795
PSORS1C1	0.00765729
NR2F1-AS1	0.00765584
CADPS2	0.00765446
MMP16	0.00765284
GAS2L1	0.00764295
TFPI	0.00763402
ABL2	0.007628
EIF1AY	0.0076263
ENSG00000277782	0.00761909
INPP1	0.00761835
ARHGAP25	0.00761487
NUDT4	0.00761166
AKR1C3	0.00760834
GASAL1	0.00760761
CCND1	0.00760583
CD99L2	0.00760078
LOXL2	0.00759839
MAP4K2	0.00759801
RENBP	0.00759719
ENSG00000273038	0.0075843
TLR6	0.00757484
FHOD1	0.00755696
RASSF9	0.00755321
GPD1L	0.00754312
RGS5	0.00753721
LINC01483	0.00753716
LRP8	0.00752659
NKAPL	0.00752439
SCN5A	0.00751901
CRYBG3	0.00751877
KATNAL1	0.00751084
LINC01268	0.00750899
PHF19	0.00750397
TRPV2	0.00749318
HOXA10-AS	0.00749254
IL12A	0.0074882
PRUNE2	0.00748785
TSPAN8	0.00748768
APOL2	0.00748435
RBMS2P1	0.00747684
IRAK2	0.00747415
CLEC11A	0.00747404
TNFRSF10A-AS1	0.0074739
NCR3LG1	0.00747361
PRKCH	0.00746994
RALB	0.00746195
SRGAP2D	0.0074618
TMEM233	0.00744667
FRY	0.00744658
KCTD17	0.00744314
APOD	0.00743901
NR3C1	0.00743656
PSMB9	0.00743175
NR1D1	0.00742816
RAB11FIP5	0.00742595
ENSG00000227077	0.00742357
LINC00924	0.00742234
ZNF502	0.00741544
CAMKK1	0.0073947
ENSG00000258569	0.00739293
ADAM23	0.00739269
2020-03-02	0.00737712
TSC22D4	0.00736384
NMT2	0.00736249
LINC02643	0.00735444
EEF1A1P12	0.00735317
CDC42EP5	0.00735274
LINC00323	0.00735246
LINC00973	0.00735134
THSD7A	0.00734581
SWAP70	0.0073457
RGS19	0.00734169
RGMB-AS1	0.00733906
LRRC8C-DT	0.00733869
JUN	0.00733353
GJA1	0.00733191
HLA-H	0.00732702
RGMB	0.00732623
IL31RA	0.00732205
TP53I11	0.00732174
CCL16	0.00731778
AHR	0.00731776
PLEKHG5	0.00731636
LINC00342	0.00731588
ITGA2	0.00731348
YWHAZP5	0.00730853
TCAF2	0.0073016
SPRY4-AS1	0.0072869
UBE2FP1	0.00727669
LPXN	0.00727372
DOK1	0.00727269
CSGALNACT2	0.0072725
FABP5	0.00726998
RNU4-47P	0.0072686
LINC01117	0.00726767
INO80C	0.00726327
ENSG00000283511	0.00725883
MAPRE2	0.00725766
CEP112	0.00725242
DDX10P1	0.00724983
DDX60	0.00724094
MEX3B	0.00723577
HOMER3	0.00722824
ST6GAL1	0.00722787
SUSD5	0.00722691
ZNF132	0.0072192
ENSG00000279392	0.00721812
STAB2	0.00721492
ABCG4	0.00719698
SELL	0.00719693
MAP3K11	0.00719085
HMGB1P5	0.00719056
FRG1GP	0.00718712
TSPAN9	0.00717939
PARP15	0.00717372
KCNC4	0.00717182
ASB9	0.00716815
ENSG00000215302	0.00716279
EIF5A2	0.00716068
ANO2	0.00714803
SIPA1	0.00714566
ENSG00000254893	0.00714479
ENSG00000183154	0.00714473
ENSG00000272449	0.00714366
KSR2	0.00713398
GGTA1P	0.00713351
MGAT5	0.0071332
LINC01537	0.00712885
PCDHGA9	0.00712875
ENSG00000258902	0.00712776
SPATA12	0.0071245
NAAA	0.00711445
DUSP7	0.00711345
LINC01270	0.00711216
JCAD	0.00711155
LSM12P1	0.00710998
ETS2	0.00710952
CABCOCO1	0.00710885
HSPB1	0.00710771
RILPL2	0.00710569
SNPH	0.00709484
SMURF2	0.0070937
TRIB3	0.00709368
ENSG00000203434	0.0070869
CAMK1	0.00708665
ENSG00000223947	0.00708082
ENSG00000213222	0.00707665
ENSG00000250961	0.0070591
LY6G5C	0.00705123
ENSG00000271874	0.00704944
FXYD5	0.00704211
ENSG00000204876	0.00704062
NBL1	0.00703999
SEL1L3	0.00702735
ENSG00000173862	0.00702486
CHCHD2P2	0.00700893
TSPAN5	0.0070057
LRRK1	0.00700051
HMGA1P1	0.00699957
CCDC178	0.00699616
RAET1G	0.00699575
PEAK1	0.00698667
EIF2B2	0.00698553
GDPD5	0.00698147
DPP7	0.00698108
LINC01106	0.00697924
SHC1	0.00697695
C2CD2	0.00697496
VOPP1	0.00697443
SLC1A1	0.00697309
HGF	0.00696896
ADAMTS7P1	0.00696671
S100A2	0.00695919
UBALD2	0.00694308
TNR	0.00693823
DAB2	0.00693709
DPEP2	0.00693591
PLLP	0.00693133
CRYL1	0.0069312
CTSZ	0.00693089
SIRPA	0.00693036
RINL	0.00692952
ABHD14B	0.00691573
PLAGL1	0.00690914
PLXNA2	0.00690055
FZD8	0.0068992
ENSG00000233251	0.00689785
YWHAZP4	0.0068945
ENSG00000166147	0.00689239
SMAD1	0.00689093
NRP2	0.0068899
MAPK3	0.0068889
SYDE1	0.00688669
TNFRSF10D	0.00688232
ENSG00000271590	0.0068819
ENSG00000232926	0.00687429
NUPR1	0.00687233
CCPG1	0.00686722
PGM5P2	0.00686254
ABCA9-AS1	0.0068617
S1PR4	0.00685784
TMEM158	0.00685552
RPS3AP26	0.00685478
SYNJ2	0.00685366
ENSG00000249328	0.00684416
SNCAIP	0.00683798
KDM5D	0.00683771
CFP	0.00683404
ENSG00000229771	0.00683354
TRIM25	0.00683069
ENSG00000205562	0.00682614
EWSAT1	0.00682016
ENSG00000255326	0.00681673
CTIF	0.0068151
RBM43	0.00680843
CDH11	0.00680362
ARID5A	0.00680036
CELF2	0.00679746
KIAA1671	0.00679507
IL1A	0.00679314
NDRG4	0.00678569
CMTM7	0.00677923
ENSG00000274718	0.00677818
SCN9A	0.00677557
NOS1	0.0067707
MBNL1-AS1	0.00676617
TUBB6	0.00676409
ENSG00000225205	0.00676044
PPP1R9B	0.00676039
ITGB1-DT	0.0067554
CDCA7L	0.00675304
FSCN1	0.0067491
ENSG00000273796	0.00674627
ARHGAP4	0.00674134
ENSG00000226197	0.00673982
ENSG00000219201	0.00673773
PIK3C2B	0.00673473
CCDC88A	0.00673071
SIAE	0.00672315
CARD19	0.006718
BCL10	0.00671504
SIRPB1	0.00671307
ENSG00000277159	0.00670518
SNTB2	0.00669886
ZFPM2	0.0066953
LINC02234	0.00669351
PLAUR	0.00668495
MIR3142HG	0.00668459
ENSG00000198300	0.00668101
IFI35	0.0066786
RAB12	0.00667456
CORO1A	0.00667336
PLEKHM1	0.0066724
ZFY	0.00666923
MYOZ2	0.00666249
SLC45A3	0.00665958
CRAT	0.00665389
LINC02057	0.00665136
ENSG00000259345	0.00664813
LINC01303	0.00664635
FTH1P20	0.00664305
ENSG00000258272	0.00663026
HLA-F-AS1	0.0066298
ENSG00000279095	0.00662452
ENSG00000255508	0.00661717
SMPD1	0.00661471
NLGN4Y	0.00661442
CD82	0.0066118
ENSG00000283633	0.00660491
LRFN4	0.0066019
TMEM235	0.00659896
ADM	0.00659679
TMEM109	0.00659222
EPHB1	0.00658866
CCDC71L	0.00658763
NDRG1	0.00658625
FRG1EP	0.00658576
TNFRSF10C	0.00658125
ENSG00000272144	0.00658077
ENSG00000253616	0.00658076
CMIP	0.00656447
LINC01480	0.00656301
PLD1	0.00655745
CACNG8	0.0065566
YPEL2	0.0065474
ZNF341-AS1	0.0065452
SH3BGRL3	0.00654374
FADS3	0.00653838
CGREF1	0.00653117
DNASE1L1	0.00652961
CPXM2	0.00652873
CAVIN3	0.00652468
ACR	0.00652273
ENSG00000226149	0.0065214
LDHAP3	0.00652019
GAPDHP72	0.00651978
CLIP2	0.00651575
KLHL3	0.00651258
PLOD1	0.00651031
GPAT3	0.00650482
LINC01615	0.00650044
ENSG00000257605	0.00650024
TCF4	0.00649441
ENSG00000271897	0.00649324
MAP4K4	0.00648631
TMSB4XP8	0.00648017
ENSG00000224963	0.00647899
ZFP28	0.00647659
PRR29-AS1	0.00647497
SCN10A	0.0064735
RP9P	0.00647263
PCDHGA2	0.00646739
ENSG00000270504	0.00646694
FAM107B	0.00646666
PEA15	0.00645513
ENSG00000267702	0.00645412
ZCCHC2	0.00645364
ABHD11-AS1	0.00645124
ENSG00000261534	0.00645003
MGAT4A	0.00644834
ENSG00000256050	0.0064474
ENSG00000225399	0.00644266
BHMT2	0.0064357
TMCC3	0.00643143
GNB4	0.0064304
ENSG00000267577	0.00642902
GRAPL	0.00642901
TXLNGY	0.00642774
FAM171B	0.00642691
OMG	0.00642449
C15orf62	0.00641827
PLPP7	0.00640893
PRCP	0.00640886
MICALL2	0.00640478
ZNFX1	0.00639958
L3MBTL3	0.00639718
MSRA	0.00639526
C16orf74	0.00638549
FOXO1	0.00638462
EDDM13	0.00638261
ENSG00000279825	0.00638217
MICA	0.00637824
PPP1R12C	0.00637749
ENSG00000205444	0.00637495
ENSG00000274213	0.0063736
CDK2AP2P2	0.00637228
ENSG00000232320	0.00636684
GPRIN1	0.00636326
NCKAP5	0.00635773
MEF2C-AS1	0.00635159
MEF2D	0.00634794
LATS2	0.00634558
ENSG00000171246	0.00634549
IL17D	0.00634483
COPZ2	0.00633709
CASC8	0.00633387
ZNF521	0.00633213
ENSG00000250234	0.00633159
SRPX2	0.00633115
TLE6	0.00633059
RNF125	0.00632902
HMOX2	0.00632257
RPS6KL1	0.00631968
ENSG00000279805	0.00631548
TXLNB	0.00631186
CD55	0.00631172
ZDHHC14	0.00630392
KIT	0.00630282
GSDMD	0.00629965
ENSG00000231747	0.00629535
IL13RA2	0.00629484
RAET1E	0.00629353
EIF4BP6	0.00629086
CH25H	0.00628615
QSOX1	0.00628269
ENSG00000274719	0.00627799
ZBTB47	0.00627432
ATL3	0.0062718
RANP1	0.00625916
CBLN3	0.00625789
DIPK1B	0.00625519
ENSG00000283498	0.00624742
ENSG00000273132	0.00624625
ARHGAP27	0.00624436
NAMPT	0.00624268
GCLM	0.00624146
EFHD2	0.00624049
MYO10	0.00623981
CBX6	0.00623495
PRXL2B	0.00623386
PTPRH	0.00623346
RAB30	0.00623124
NIPAL2	0.00622877
ENSG00000236562	0.00622445
GNS	0.00622313
ENSG00000180806	0.00622189
ASGR1	0.00620572
PKN1	0.00620464
CYBRD1	0.00620312
PPARGC1B	0.00620174
RASSF2	0.00620064
ENSG00000224945	0.00619176
LINC00346	0.00619127
TACC1	0.00618577
ENSG00000267082	0.00618567
STX12	0.00618389
MACF1	0.00617383
HMGN2P15	0.00617028
ST3GAL3	0.00616677
RAI14	0.00616092
C1orf115	0.00615863
BST1	0.00615442
ETV4	0.0061534
DENND4A	0.00614876
TRNP1	0.00614643
CLEC10A	0.00612992
SEC14L2	0.0061291
ENSG00000254887	0.00612735
BTN3A1	0.00612715
ARHGDIA	0.00612654
RPL23AP53	0.00612621
GSTM1	0.00612183
ANKRD34A	0.00611397
C3AR1	0.00611181
PPIAP29	0.00610326
MEGF9	0.00609497
NFATC2	0.00609125
ENSG00000254545	0.00608999
NDP	0.00608799
ENSG00000175967	0.00608592
LRMDA	0.00608339
PARP14	0.0060816
TSSK5P	0.00607934
EIF4BP7	0.00607926
PQLC2L	0.00607711
RALGAPA2	0.00607455
LIMS1	0.00607192
RAB27A	0.00607087
EHBP1L1	0.00607048
ANKH	0.00606622
FOXC1	0.00606355
RPS7P11	0.00606144
SLC25A30	0.00605699
ENSG00000127666	0.00605521
PPP2R5B	0.00605518
TNS1	0.00605402
CHMP4B	0.00603919
FAM174B	0.00603898
ENSG00000272913	0.00603828
ENSG00000255471	0.00603827
HTRA3	0.00603548
ZNF667	0.00603137
INHBA	0.0060289
TAOK2	0.00602496
RAI2	0.00602334
FAM189A2	0.00602189
FCHSD2	0.00601936
FAM21FP	0.00601716
PRKG1-AS1	0.00601662
C7orf61	0.00601394
WDR26	0.00600965
PCDHGA3	0.00600859
PPFIBP1	0.00600511
ENSG00000223509	0.00599808
ATP8B1	0.00599796
CSMD1	0.00599274
ENSG00000272269	0.00599254
ENSG00000283378	0.00599212
CD38	0.00599192
ARHGEF3	0.00599144
STXBP1	0.00599115
ENSG00000267658	0.00599064
SPATA13	0.00598835
CCDC69	0.00597859
FBLIM1	0.00597846
SGSH	0.00597774
FRMD5	0.00597521
G6PD	0.00597519
HSPB1P1	0.00597273
ENSG00000276772	0.00596627
MMP14	0.00596541
SCAT8	0.00595858
UBXN6	0.00595818
PRSS23	0.00595671
SH3BP2	0.00595481
ENSG00000250241	0.00595331
LRP10	0.00594704
SRD5A3-AS1	0.00594572
FKBP1AP1	0.00594418
RPH3AL	0.00594416
THRA	0.00594312
DEGS1	0.00593816
ENSG00000250318	0.00593514
ENSG00000280351	0.00593461
CPPED1	0.00592957
RPSAP52	0.00592945
SCUBE2	0.00592827
TMEM246	0.00592737
MMEL1	0.00592373
HIP1R	0.0059236
AADAC	0.00592151
CUBNP2	0.00592101
ENSG00000229109	0.00591976
HNRNPCP2	0.00591837
HCN2	0.0059163
ENSG00000279086	0.00591459
SLC4A11	0.00591375
ENSG00000280347	0.00591048
CNPY4	0.00590579
RHOC	0.00590291
CXCL6	0.00590241
KLF7	0.00590175
TBXAS1	0.00589877
KAT2B	0.00589597
DKK3	0.00588605
FAM219A	0.00588525
LINC02577	0.00588311
CLEC9A	0.00587984
ANKRD30BP3	0.00587964
DLC1	0.00587235
RAB32	0.00586805
ENSG00000261737	0.00586161
PDE8A	0.00586037
ALPK1	0.0058592
ENSG00000276740	0.0058538
SETD7	0.00584964
OVCH1-AS1	0.00584545
CD151	0.00584258
TMEM39B	0.00583601
ENSG00000230499	0.00582957
HTR7P1	0.00582943
SP110	0.00582942
ENSG00000262089	0.00582875
GOLGA8H	0.00582272
SIRT2	0.0058225
ENSG00000265298	0.00582219
URB1-AS1	0.00582194
ITPR3	0.00582141
FAM198B-AS1	0.00582074
WASF3	0.00581936
HCFC2	0.00581491
HOXA-AS3	0.00580984
LINC01215	0.00580754
RIN1	0.00580211
PRRT3-AS1	0.00580013
SGCD	0.0058
NAMPTP1	0.00579617
UTRN	0.00579616
MT1E	0.00579443
ENSG00000260552	0.00579427
PRKACA	0.00579255
PPP1R15A	0.0057908
TBC1D4	0.00579066
FOSL2	0.0057882
SAMD4A	0.00578431
PLD6	0.00578389
TRAK2	0.00577793
LST1	0.00577626
SSH2	0.00577513
GALNT1	0.00577335
ST3GAL6	0.00577298
ENSG00000225216	0.00577025
STAT3	0.00576775
FAM120A	0.0057629
GNA11	0.00576092
RILP	0.00576052
SLC23A3	0.00575933
TNFRSF1A	0.00575896
VSIG1	0.00575689
AKT3	0.0057547
SMIM29	0.00575352
KIF9	0.00575236
ENSG00000237073	0.00575154
FSTL5	0.00574138
MSMP	0.00573741
ENSG00000173727	0.0057362
CIC	0.00573465
BIN1	0.00573195
FHL2	0.00573077
BMPR2	0.00572962
RRN3P3	0.00572892
TCTA	0.00572422
DCUN1D3	0.00572257
CPEB2	0.00571619
CENPB	0.00571204
HNRNPA1P38	0.00571135
PPP1R3D	0.00570842
SRL	0.00570808
TMEM65	0.00570289
ENSG00000272473	0.00570126
BCAR3	0.00569691
ZFPM2-AS1	0.00569598
HMGB1P10	0.00569173
CHD3	0.00568974
TMX2P1	0.00568862
ADORA2B	0.00568669
VPS9D1	0.0056866
ENSG00000273654	0.00568651
RAC1P2	0.00568511
ENSG00000267801	0.00568095
GPR68	0.00567742
PCDHGB3	0.00567429
ROBO3	0.00567314
FUT11	0.00566663
MON1A	0.00566634
DDX43	0.00566609
DLG4	0.00566515
TNFAIP2	0.00566338
ENSG00000265982	0.00566147
CTSA	0.00565906
ENSG00000255202	0.00565577
IFIH1	0.00565546
EP300-AS1	0.00565544
ENSG00000261195	0.00565456
WFS1	0.00564975
MS4A2	0.00564551
ITPRID2	0.00564054
ENSG00000248569	0.00563763
ENSG00000235423	0.00563725
ENSG00000226084	0.00563664
ENSG00000253227	0.0056366
ATG4A	0.00563645
ENSG00000272405	0.00563549
TPRG1L	0.0056342
ENSG00000230805	0.00562822
AATBC	0.00561591
TNFRSF25	0.00561196
SLC26A4	0.00560296
ST6GALNAC6	0.00560104
VIPR1	0.00559991
IRAK1	0.00559972
SIRPAP1	0.00559533
LINC01410	0.00559102
ENSG00000277879	0.00558989
SUGT1P1	0.00558784
RRAGC	0.00558377
SLC9B2	0.00558164
NUS1P1	0.00557506
TMSB4XP4	0.005575
RPL13AP5	0.00557461
PHYHIP	0.00557338
PTPRM	0.00557196
LACTB	0.00557191
PRSS2	0.00556193
ENSG00000274253	0.00556124
UACA	0.0055596
KLF7-IT1	0.00555874
RAPGEF4	0.00555611
LINC01943	0.00555566
CCDC159	0.00555078
ATP8B2	0.00554848
SKI	0.00554669
PCDHGA11	0.00553817
GOLGA8N	0.0055366
SUCNR1	0.00553502
C5orf56	0.00552739
PML	0.00552491
ENSG00000226330	0.00552082
PDLIM3	0.0055195
ENSG00000278730	0.00551799
GBA	0.00551613
SNHG20	0.00551575
MN1	0.00551242
YWHAG	0.00551141
RGS17	0.00551018
FLG	0.00550773
ENSG00000258376	0.00550677
SDR42E1	0.00550529
ENSG00000270661	0.00550485
POLR3G	0.0055038
ENSG00000279191	0.00549919
C1orf216	0.00549394
LINC01121	0.00549002
REM1	0.00548782
PTENP1	0.00548612
SH3GLB1	0.00548361
IFIT5	0.00548261
LINC01204	0.0054824
PLOD2	0.00548191
HFE	0.00548166
SLC39A13	0.00548159
IL7	0.00548113
CDK2AP1	0.00548028
ENSG00000260101	0.00547511
EEF1A1P9	0.00547302
APP	0.00547277
KLF13	0.00547266
PCGF5	0.00547164
ARHGAP26	0.00546877
FAM214A	0.00546851
CFL2	0.00546727
TBC1D2B	0.00545893
P2RY1	0.00545893
ENSG00000265415	0.00545604
IGIP	0.00545104
FTH1P7	0.00545085
SLC7A14	0.00545037
CDC42EP1	0.00545006
ENSG00000226822	0.00544897
ENSG00000254477	0.00544425
CCNYL1	0.00544243
PXDN	0.00543975
CTHRC1	0.00543337
RPL7P9	0.00543273
ST8SIA6	0.00542944
GALNT10	0.00542706
FAM106A	0.00542548
FRMD4B	0.00541242
STXBP5-AS1	0.00540536
TXNRD1	0.00540465
NHSL1	0.00539891
ENSG00000232063	0.00539543
NTAN1	0.00538539
ZBTB38	0.00538532
KLHDC8B	0.00538387
GLIPR1	0.00538354
COL18A1	0.0053794
TANK	0.00537484
TBKBP1	0.00537454
C2orf16	0.00537376
LAMP1	0.00537258
MAP3K12	0.00537016
TMIGD3	0.00536897
HELZ2	0.00536761
IRF2	0.00536648
MAP2K4P1	0.0053591
BLVRA	0.00535814
PXDC1	0.00535785
ARHGEF12	0.00535745
LDHA	0.00535721
ENSG00000272870	0.00535526
GLTP	0.00535243
PLPP3	0.00534941
SERPINB1	0.00534779
BTNL9	0.0053475
LRIG1	0.00534559
DUSP18	0.005341
ZDHHC8	0.00533728
ENSG00000281974	0.00533373
ENSG00000280106	0.00533241
ENSG00000213757	0.00533092
GLYCTK	0.00532892
ATXN1	0.00532702
NES	0.00532554
MFSD1	0.00531784
JAG1	0.00531752
SH3TC2-DT	0.00530422
IDUA	0.00530178
EEF2K	0.00530169
CYYR1	0.00529572
ENSG00000223722	0.00529553
UTY	0.00529044
HDAC7	0.00529013
COL4A1	0.00528661
BTN2A3P	0.00528659
RELA	0.00528457
PDP1	0.00527956
MICE	0.00527883
BCAP29	0.00527608
ENSG00000259946	0.00527255
CLCN4	0.00527117
ZNF792	0.00527109
ARHGAP29	0.00526865
ADAMTS9	0.00526626
CATSPER1	0.00526364
ENSG00000269890	0.00526174
MMP17	0.00525598
ENSG00000260788	0.00525236
SLC16A7	0.00524934
SLC8B1	0.00524898
RHOG	0.00524625
ZNF736	0.00524562
ZNF280D	0.0052441
ENSG00000274849	0.00524304
PITRM1	0.00524281
RETSAT	0.00523999
RRAS	0.00523886
GSTO1	0.00523641
DPY19L1	0.00523394
CTDSP1	0.00523209
SLCO4A1	0.00523179
ENSG00000217624	0.00522832
MID2	0.00522801
ENSG00000271978	0.005225
[truncated: 21,759 more rows]

## Sheet: Fig. S3a_PC2 Loading Genes
Gene Name	Loading Score
GPM6A	0.0281654
TRPM3	0.027065
SLC4A10	0.0263283
NELL2	0.0246068
TTR	0.0239776
SPARCL1	0.02379
ATP1A2	0.0235908
PCP4	0.0227588
ATP1B2	0.0224783
EMX2OS	0.0222049
LSAMP	0.0221834
ERMN	0.022086
KIF5C	0.021829
SNTG1	0.0217765
C1orf61	0.021418
SLC35F1	0.021412
ZIC5	0.0213855
HTR2C	0.0211713
SLC1A2	0.0208244
SOX2-OT	0.0207627
LRP1B	0.0204654
KCNJ13	0.0202695
SLC39A12	0.0201932
DGKB	0.0201234
SCN2A	0.0201158
SLC17A8	0.0199328
EMX2	0.0199206
HS6ST3	0.0197858
UNC5D	0.0196657
RAB3C	0.0196304
ZIC2	0.0195614
DCX	0.0192791
GRIA2	0.0192513
ERBB4	0.0192448
SLC30A10	0.019191
SLC8A1	0.0191616
SYT4	0.0191428
ATP2B2	0.019121
KCNH5	0.0191072
GABRB2	0.0189848
OPCML	0.0189824
DOK6	0.0189695
FABP7	0.0189613
NRXN1	0.018941
OTX2	0.0189365
PWAR5	0.0188647
RPE65	0.0188345
ZBBX	0.0187679
PREX2	0.0186223
PDZRN4	0.0185897
GABRG1	0.0185805
SORCS1	0.0185708
LIN7A	0.0185228
TENM1	0.0185056
DNAH7	0.0184795
KIF5A	0.0184778
PRKCB	0.0184503
LINC00461	0.0184471
CFAP47	0.0182625
PCDH18	0.0182421
DCC	0.0181935
DACH1	0.0180538
ILDR2	0.0180527
ZEB1	0.0180526
CCDC173	0.018023
GABRA1	0.0180127
P2RY14	0.0180113
PRTG	0.0179988
LPAR4	0.0179284
ANO5	0.0178805
GABRA3	0.0178758
TEKT1	0.0177539
SCN3A	0.0177452
RMST	0.0177323
WDR49	0.0177195
PDE11A	0.0177097
PRND	0.0176965
POU5F2	0.01763
WDR17	0.0176203
PLP1	0.0175677
UNC80	0.0175471
LRRC9	0.0175206
SOSTDC1	0.0174502
RYR2	0.0173963
HYDIN	0.0173082
GRM8	0.0172952
LIX1	0.0172459
LRRTM4	0.0172053
SEZ6L	0.0171176
OLFM3	0.017113
ENSG00000253284	0.0171129
GNG2	0.0170768
SLC16A10	0.0169741
SYT14	0.0169466
ENSG00000261409	0.0168764
PRLR	0.0168375
DNAH6	0.016813
CCDC141	0.0168125
ENSG00000260918	0.016791
KCNT2	0.0167563
ANK2	0.0167532
GRIN2B	0.0167287
ABCD2	0.0167088
RBFOX1	0.0166917
MAATS1	0.0166224
GUCY1A2	0.0166183
STXBP5L	0.0166068
MIR99AHG	0.0166038
PDGFRA	0.0165964
FAM13C	0.0165521
ENSG00000279289	0.0165248
SLC24A2	0.0165109
CCDC181	0.0165096
SNAP91	0.0165001
GAP43	0.016496
FREM2	0.0164805
RTN1	0.0164746
PTPRC	0.0164472
NKAIN3-IT1	0.0164361
CDC20B	0.0164003
A2M	0.0163961
PRRG3	0.0163788
PWAR1	0.0163678
S100B	0.0163241
ARMC3	0.0163196
DGKG	0.0163196
RGS8	0.0162742
GABRG2	0.0162521
NTRK2	0.0162463
GPR85	0.0162332
ELAVL4	0.016229
ENSG00000283638	0.0162204
ASTN1	0.0162102
NTRK3	0.0162031
KL	0.0161785
IFI44L	0.0161615
ZNF483	0.0161242
CFAP221	0.0161229
MAP3K19	0.0161217
FGL2	0.0161133
CADPS	0.0161014
ENSG00000279099	0.0160831
ZFHX4	0.0160753
JAKMIP2	0.0160611
GRIN2A	0.0160468
OTX2-AS1	0.0160314
LDB2	0.016012
SLITRK5	0.0159624
CACNB4	0.0159621
ZBTB20	0.0159597
NCAN	0.0159493
KCNB1	0.015931
CTNNA2	0.0159141
CCDC170	0.0159122
HIST1H4C	0.0158775
VSTM2A	0.0158356
HRK	0.0158287
GRIA4	0.0158167
MT-RNR1	0.0158136
XIST	0.0158077
AMER2	0.0157973
ZIC3	0.0157753
ADD2	0.0157686
ANKS1B	0.015742
ENSG00000261529	0.01574
CDO1	0.0156728
FRRS1L	0.0156471
ENSG00000260412	0.0156236
RFX4	0.0155929
ZNF536	0.0155827
HTR2A	0.0155821
MAPK10	0.0155323
TACR3	0.0155023
LAMA2	0.0154798
RORB	0.0154431
LINC01359	0.0154357
CLVS2	0.0154338
HIST1H4E	0.0154329
MGAT4C	0.0153925
ENSG00000250069	0.0153807
TNR	0.0153742
ENSG00000278963	0.0153711
ENSG00000271347	0.0153707
PLCH1	0.0153458
SLC24A4	0.0153284
NPY1R	0.0153112
EPHA3	0.0152981
UNC13C	0.0152969
FAM107A	0.0152854
CSMD3	0.0152572
SLC6A1	0.0152528
NEXMIF	0.0152506
TMEM232	0.0152424
CASC1	0.015237
ENSG00000280660	0.0152238
ENSG00000271204	0.0151971
EBF1	0.0151841
LINC00632	0.0151654
PPP2R2B	0.0151399
GRIK2	0.0151397
LGI1	0.0151374
RGS22	0.0151373
KLRF2	0.0151068
HDAC1P2	0.0150981
HLA-DRA	0.0150911
PLPPR4	0.0150861
ENSG00000249106	0.0150534
ENPP2	0.0150283
CAMK4	0.0150108
VWA3A	0.0150054
ENSG00000165521	0.0149985
KCNQ1OT1	0.01497
RIMS1	0.0149548
CNR1	0.0149544
CFAP54	0.0149385
PCDH11X	0.0149257
NEK5	0.0148535
CACNB2	0.0148289
SLC6A20	0.0148184
KCNN3	0.0148147
ENSG00000280339	0.0148079
CACNA1E	0.0147721
NRN1	0.014762
NLGN1	0.014739
ENSG00000264895	0.0147208
PRUNE2	0.0146932
TM4SF18	0.0146833
CYSLTR1	0.0146739
ENSG00000279544	0.0146733
VCAM1	0.0146698
ADGRB3	0.0146569
ABCB1	0.0146547
ENSG00000280234	0.0146478
FAT3	0.0146412
NPAS3	0.0146226
ZMAT1	0.0146141
ASXL3	0.0145195
SAMMSON	0.0145057
CAPSL	0.0145045
RNF150	0.014483
PPP1R9A	0.0144828
ANGPT2	0.014473
FAM171B	0.0144471
FYB2	0.0144168
SCG3	0.0144058
LRRN3	0.0143993
DCN	0.0143892
MMP16	0.0143846
OMG	0.0143819
MEF2C	0.0143556
CFAP61	0.0143343
TAS2R64P	0.0143331
CCK	0.0143156
SERTM1	0.0142755
LMNTD1	0.0142655
B3GALT1	0.0142652
C1orf194	0.0142629
PRKG1	0.0142517
RGS7BP	0.0142425
2020-09-03	0.0142371
TEX15	0.0142174
LRGUK	0.0142143
NOVA1	0.0141849
FRMD3	0.0141801
MMRN1	0.0141614
CA10	0.01416
SOX5	0.0141379
FGF13	0.014123
HELLPAR	0.0141143
SULT1C4	0.0140897
ZDHHC15	0.0140886
MIR181A1HG	0.0140795
NAV3	0.0140739
SCARNA7	0.0140683
NWD1	0.014047
PCDH17	0.0140462
PTPRO	0.0140387
PLPPR5	0.0140264
SLC4A5	0.0140156
PIP5K1B	0.0140108
MTRNR2L12	0.0140002
PPFIA2	0.0139786
MAB21L1	0.0139756
ENSG00000229127	0.0139737
ST8SIA1	0.0139671
EGFEM1P	0.0139619
ENSG00000280870	0.0139501
SGIP1	0.0139322
CFAP161	0.0139228
ADCY2	0.0139169
TSPAN7	0.0139034
NOVA2	0.0138989
ERC2	0.0138973
RNU4-2	0.0138924
CDH6	0.0138822
RANBP3L	0.0138659
FXYD6	0.013846
SCN1A	0.0138425
CNTN3	0.0138368
GABRA4	0.013836
PDE4B	0.0138338
FAM133A	0.0138321
C2orf73	0.0138182
ZIC1	0.0138138
CDH12	0.0138123
RGS5	0.013811
MRO	0.0138057
PDE1A	0.0137957
RSAD2	0.0137825
ENSG00000279659	0.0137824
ENSG00000241956	0.0137545
SPHKAP	0.0137433
CFAP70	0.0137419
ENSG00000279645	0.0137266
ENSG00000261970	0.0137199
ENSG00000279439	0.0136897
CSRNP3	0.013686
SLC26A7	0.0136787
FUT9	0.0136757
FAM81B	0.0136745
PURG	0.0136592
SYT11	0.0136419
PNMA8C	0.013641
SLC8A1-AS1	0.0136204
ENSG00000276517	0.0136141
CFAP43	0.0136085
ACSL6	0.0135936
CTNNA3	0.0135898
ADGRV1	0.0135876
STMN2	0.0135801
PLCL1	0.0135754
DNAH12	0.0135603
AJAP1	0.0135446
OLFML1	0.0135433
STK33	0.0135416
SLC22A8	0.0135334
MAP1B	0.0135258
NEGR1	0.0135192
TTLL7-IT1	0.0135189
SLITRK1	0.013516
STOX1	0.013477
MEF2C-AS1	0.0134627
PALMD	0.013462
CDH18	0.0134604
UNC13A	0.0134504
ENSG00000241231	0.0134493
PTPRZ1	0.0134447
S1PR1	0.0134425
SPEF2	0.0134357
AKAP14	0.0134311
PMP2	0.0134308
DCDC1	0.0134098
ENSG00000259924	0.0133954
IPCEF1	0.0133953
UBXN10	0.0133902
DIO2	0.0133874
MALAT1	0.0133863
NMNAT2	0.0133642
LRRTM3	0.0133266
TCEAL2	0.0133105
AMPH	0.0133048
ELAVL2	0.0133025
ATCAY	0.0132869
SIAH3	0.0132754
FAM124A	0.0132716
ENSG00000279608	0.0132507
ENSG00000257151	0.0132469
CLEC2A	0.0132301
IQUB	0.013227
CCDC148	0.0132232
ENSG00000279288	0.0132013
LINC01833	0.013201
DNAI1	0.013201
ENSG00000272033	0.0132004
ETV1	0.0131978
TTLL9	0.0131903
PAK3	0.0131794
NSG2	0.0131746
CAPS2	0.0131708
SLC16A6	0.0131673
CA14	0.0131637
MT-RNR2	0.0131602
DYNC2H1	0.0131489
TMEM178B	0.0131317
GRIA3	0.0131266
IGF1	0.0131257
P2RY13	0.0131251
CALN1	0.0131139
ENSG00000270704	0.0131095
ENSG00000283563	0.0131069
RUNDC3B	0.0131058
MYT1L	0.0130933
CCDC190	0.0130883
LRRTM2	0.013087
ENSG00000218596	0.0130793
ARHGAP20	0.0130787
GPM6B	0.0130475
TET1	0.0130389
MITF	0.0130353
IL1RAPL1	0.0130317
ARMC4	0.0130173
FHAD1	0.0130107
SYT9	0.0130031
DAW1	0.0129958
NEFM	0.0129939
PROM1	0.012985
SNAP25	0.0129739
KCNC2	0.01296
AKAP6	0.0129584
LRRC7	0.0129555
DRC1	0.0129528
ENSG00000280321	0.0129358
PCDH15	0.012927
TRPC3	0.012922
TAS2R30	0.0129106
ANKRD45	0.0128915
ENSG00000279765	0.0128913
DPYSL5	0.0128864
SORBS1	0.0128841
ADCYAP1R1	0.0128671
HIST1H1D	0.0128495
ENSG00000280061	0.0128426
ENSG00000230732	0.0128345
MSX1	0.0128241
FOXP1-IT1	0.0128172
DLG2	0.0128043
GPR171	0.0128034
ZNF385D	0.012789
ENSG00000279838	0.0127887
KCTD16	0.0127817
RBMS3-AS2	0.0127798
COL11A1	0.0127708
ST18	0.0127699
ST8SIA3	0.012751
MYEF2	0.0127493
ENSG00000272137	0.0127446
WFIKKN2	0.0127368
ENSG00000270523	0.0127188
ADRA1A	0.0127174
FAM19A1	0.0127156
GRIK1	0.0127104
NBEA	0.0127097
ENSG00000280048	0.0127042
GRID2	0.0126839
FAM184A	0.0126807
DCDC2	0.0126583
EPHA5	0.0126386
FAM155A	0.0126232
SCG2	0.0126213
FGF2	0.012621
ADGRL3	0.0126112
RFTN2	0.0126084
NDST4	0.0126069
ENSG00000279319	0.0125952
ENSG00000276564	0.012589
LONRF2	0.0125836
SGCD	0.0125622
MCF2	0.0125619
CADM2	0.0125596
DGKI	0.0125553
ENSG00000256981	0.0125411
ENSG00000259495	0.0125396
KCNA1	0.0125326
MAK	0.0125193
CDH7	0.0125144
RNF182	0.0125096
ENSG00000279690	0.0125077
PAX6	0.0125068
ENSG00000276115	0.0124966
RN7SL726P	0.0124818
RSPO3	0.0124807
ADGB	0.012465
CFAP69	0.0124508
ENSG00000260816	0.0124477
WNK3	0.0124476
PCSK2	0.0124445
GPR1	0.0124429
ESRRG	0.0124326
EFHC2	0.0124199
GRIA1	0.0124196
ENSG00000277151	0.012417
ENSG00000269938	0.0124156
PACRG	0.0124086
SHISA9	0.0123978
NR2E1	0.0123956
TBR1	0.0123953
MATR3	0.0123917
PEX5L	0.0123727
EDNRB	0.0123693
RCAN2	0.0123645
LRCH2	0.0123484
LRRIQ1	0.0123386
CA4	0.0123333
HFM1	0.0123271
ZIC4	0.0123246
GPRIN3	0.0123211
ROBO2	0.012317
RNF157	0.0123083
KIF27	0.0123082
DDX25	0.0122924
LINGO2	0.0122916
PVALB	0.0122818
PI15	0.0122757
AFF2	0.0122702
JAM2	0.0122664
TYR	0.0122509
DPP6	0.0122491
ENSG00000274093	0.0122464
WDR93	0.0122084
DNM3OS	0.0122052
C11orf87	0.0122014
RPH3A	0.012198
ENSG00000236197	0.0121888
C1orf158	0.0121871
CEP85L	0.0121867
SND1-IT1	0.0121844
C4orf47	0.0121644
FGF14	0.0121606
SIX3	0.01216
NPR3	0.0121442
KDR	0.0121418
OLFM1	0.0121398
LUZP2	0.0121319
TMEM108-AS1	0.0121236
ENSG00000236194	0.012117
ENSG00000259644	0.012114
RNU1-16P	0.012106
ENSG00000261098	0.0120936
EFR3B	0.0120929
ANKRD44	0.0120888
CA2	0.0120599
ENSG00000280291	0.0120398
ASPA	0.0120388
OMD	0.0120319
NRSN1	0.0120274
LMX1A	0.0120252
PSMD6-AS2	0.0120239
HIST1H4D	0.0120228
RORA	0.0120225
ATP2B3	0.0120159
GLRA3	0.0120154
ENSG00000283355	0.0120136
CCDC30	0.0119918
MED12L	0.0119913
NEK10	0.0119895
IQGAP2	0.011977
RFX3	0.0119759
MDGA2	0.0119675
TCTEX1D1	0.0119621
PPM1E	0.0119605
ENSG00000269997	0.011959
MANEA-DT	0.0119483
ENSG00000280011	0.0119478
ENSG00000223414	0.0119472
RPL21P32	0.0119434
FSIP2	0.0119388
TREML3P	0.0119306
LRRC4C	0.0119284
ENSG00000280219	0.0119278
RNU4-1	0.0119247
ITIH5	0.0119138
PANTR1	0.0119096
CPEB1	0.0118821
GPR22	0.0118761
PAK5	0.0118646
CCDC160	0.011857
KCNA2	0.0118533
PDE1C	0.0118497
ENSG00000270953	0.0118236
ARFGEF3	0.0118228
CFAP65	0.0118205
CHRNA7	0.0117861
RAPGEF4	0.0117813
CELF2-AS2	0.0117742
VSTM4	0.0117671
GAD1	0.0117661
ENSG00000279342	0.0117588
DAB1	0.0117564
CNRIP1	0.0117547
USP51	0.011749
DMD	0.0117444
ST6GAL2	0.0117424
GRM1	0.0117351
ST6GALNAC5	0.0117192
SLC5A3	0.0117172
ENSG00000260947	0.0117119
BEND4	0.0117074
ASPN	0.0117043
DAB2	0.0117037
HLF	0.0117016
FMN2	0.0116995
ENSG00000283982	0.0116886
RSPH4A	0.0116817
PLEKHH2	0.0116794
RPL11P3	0.0116724
LRRC6	0.0116715
CHN1	0.0116588
MYRIP	0.0116511
DYDC2	0.0116505
CD302	0.0116448
TRIM9	0.0116355
C6orf118	0.0116343
KLHL32	0.0116267
MIR100HG	0.0116166
VAT1L	0.0116129
ABCA8	0.0116069
CRB1	0.0116059
LINC02525	0.0116005
DOCK10	0.0115989
ENSG00000281195	0.0115987
JPX	0.0115979
SLC25A27	0.0115975
SYT13	0.0115757
TSHZ2	0.0115736
N4BP2L2-IT2	0.0115574
C11orf88	0.0115552
TLL1	0.0115538
SULF1	0.0115471
ENSG00000272367	0.0115467
DTNA	0.0115353
ENSG00000279598	0.0115341
MIR124-2HG	0.0115311
ENSG00000259834	0.0115183
FCF1P5	0.011511
TSPAN19	0.0115042
NXPH1	0.0114885
ANGPTL1	0.0114867
CFAP299	0.0114713
KCND3	0.0114569
CBX3P3	0.0114559
KCTD8	0.0114553
ENSG00000279620	0.0114524
LHX2	0.0114507
P2RY12	0.0114433
RORA-AS1	0.0114406
PPARGC1A	0.0114394
C8orf34	0.0114306
ATP8A1	0.0114247
CDKL2	0.0114194
SCARNA5	0.0114184
ENSG00000276449	0.0113781
MIR1296	0.0113646
ABCC9	0.011351
ENSG00000244055	0.0113475
PHACTR1	0.011345
C3orf70	0.0113443
PTCHD1	0.0113431
NFIA	0.0113407
COL9A1	0.0113371
MT-TF	0.0113219
AKAP12	0.0113089
CYP51A1P3	0.0112916
CNMD	0.0112871
CFAP44	0.0112828
MCTP1	0.0112825
SPAG6	0.0112779
ZNF521	0.0112742
GMNC	0.0112734
HERC5	0.0112716
ENSG00000273319	0.0112705
F5	0.0112691
TAS2R43	0.0112645
GABRB1	0.0112636
WDR78	0.0112498
ZDBF2	0.0112372
CLVS1	0.0112288
ENSG00000214773	0.0112287
NCAM1	0.0112256
ENSG00000273771	0.0112253
NPFFR1	0.0112091
HIST1H2BE	0.0112062
SRRM4	0.0112025
PLXDC1	0.0111964
CFAP52	0.0111882
MIR133A1HG	0.0111862
PCLO	0.0111829
MIR3681HG	0.0111815
MRPS30-DT	0.0111802
RHOH	0.0111775
SLCO5A1	0.011177
GPR61	0.0111727
DDR2	0.0111719
SYT1	0.0111597
ENSG00000279400	0.0111595
CCDC171	0.0111572
COLEC12	0.011152
LPL	0.0111516
FHL5	0.0111443
GEM	0.0111432
ADAMTS9-AS2	0.0111415
ENSG00000255330	0.0111341
HIST1H2AE	0.0111189
ENSG00000280000	0.0111099
SCRG1	0.0111035
ITPR1	0.0111031
SLC2A4	0.011101
RIC3	0.0110943
SMAD9	0.0110912
SLC16A12	0.0110859
USH2A	0.0110838
STMN4	0.0110794
KCNJ3	0.0110783
SAMD3	0.0110687
CP	0.0110583
ALMS1-IT1	0.0110538
ATP13A5	0.011053
CSMD1	0.0110476
FRMPD3	0.0110353
NME5	0.0110326
BCHE	0.0110289
ENSG00000278972	0.0110213
ENSG00000280190	0.0110133
TMEFF2	0.0110046
ENSG00000278991	0.0110046
TSIX	0.0109963
HIST1H1E	0.0109951
RALGAPA1P1	0.010995
POU3F3	0.0109931
ENSG00000280322	0.0109924
ZNF280B	0.0109919
ANKRD36C	0.010988
ENSG00000279432	0.0109846
ENSG00000261451	0.0109845
MAGI2	0.0109833
ANKRD18CP	0.0109776
PGM5P3-AS1	0.0109767
IFIT1	0.0109754
MORN5	0.0109682
ENO4	0.0109672
DDX10P1	0.0109637
BEX5	0.0109613
HIST1H2BC	0.0109562
EFCAB10	0.0109496
CALB1	0.0109134
SOX11	0.0109102
ADAM22	0.0109077
RAB11FIP2	0.0109039
SFMBT2	0.0108985
ENSG00000283156	0.0108934
LINC02154	0.0108887
GABRA2	0.0108877
ENSG00000241157	0.0108734
RUNX1T1	0.0108726
FXNP2	0.0108698
PMCH	0.0108695
TTLL7	0.0108643
MDH1B	0.0108562
GPR183	0.0108422
ATRNL1	0.010837
ALS2CR12	0.0108298
RBMS3	0.0108246
VWC2	0.010817
SLC12A1	0.0108121
PYGO1	0.0107936
COL21A1	0.0107801
NSRP1P1	0.0107781
MT3	0.0107734
ENSG00000273451	0.0107709
SATB2	0.0107694
SLC3A1	0.010768
ENSG00000267731	0.0107599
RIMKLA	0.0107444
DCLK1	0.0107409
IGSF21	0.0107399
TMEM132C	0.0107395
ECEL1	0.0107373
KIAA0408	0.0107264
FGF12	0.010724
ATP8A2	0.0107221
DPY19L2P2	0.0107213
DLX6-AS1	0.0107194
KCNQ3	0.0107188
PTPRT	0.0107026
LRP2	0.0106926
TTC25	0.0106922
CNTNAP5	0.0106807
TEX9	0.0106806
CACNA1C	0.0106785
CHRM3-AS2	0.0106696
GPR158	0.0106682
ST8SIA4	0.0106622
TAS2R46	0.0106531
ENSG00000240499	0.0106527
TAS2R15P	0.0106497
ENSG00000271860	0.0106479
UNC79	0.0106429
ENSG00000246250	0.0106404
USP2-AS1	0.0106396
WIF1	0.0106365
HIST1H2BF	0.010622
ENSG00000203396	0.0106177
SCN8A	0.0106153
CLSTN2	0.0106151
ENSG00000272918	0.0106145
SPOCK3	0.010614
KCNIP1	0.0106108
EPHA7	0.0106055
LINC01422	0.010604
F2RL2	0.0106008
SMG1P6	0.0105943
ENSG00000279281	0.0105862
SLITRK3	0.0105827
LINC00599	0.0105806
ENSG00000252473	0.0105753
EMCN	0.01057
ITGA4	0.0105684
C2orf80	0.010561
ZFYVE16	0.0105579
SLC6A12	0.010555
ENSG00000279017	0.0105496
WSCD1	0.0105427
DNAH11	0.0105404
AHI1	0.0105396
EYA4	0.0105375
SPAG8	0.0105347
MIR646HG	0.0105305
ENSG00000279996	0.0105273
ENSG00000280069	0.0105263
LINC00276	0.0105052
C21orf62	0.0104993
XKR4	0.010497
SLC16A14	0.0104955
MAP2	0.0104905
LINC01202	0.0104878
FILIP1	0.0104858
LINC01736	0.0104758
PARM1	0.0104755
PSD2	0.0104755
DLEU2L	0.0104711
ANKRD36BP2	0.0104658
HIST2H2BF	0.0104645
SALL1	0.010462
DNER	0.0104445
ENSG00000269924	0.0104334
NECAB1	0.0104312
ALG10B	0.0104303
ATP11C	0.0104251
ENSG00000236106	0.0104208
KCNIP4-IT1	0.0104067
TNPO1P1	0.0104049
CCDC102B	0.0104042
ENSG00000276334	0.0103987
ECM2	0.0103882
ZNF474	0.0103873
PLA1A	0.010378
GPNMB	0.0103776
CCDC144CP	0.0103757
COLGALT2	0.0103616
TIGD4	0.0103612
ADCY8	0.0103591
SHISAL1	0.0103554
ENSG00000254556	0.0103548
ENSG00000250280	0.0103534
MT-TL1	0.0103481
NELL1	0.0103458
ENSG00000280042	0.0103458
HMGCLL1	0.0103344
EVI2A	0.0103303
ZMAT4	0.010325
IL5RA	0.010323
NUP210L	0.0103188
DACH2	0.0103146
INSYN2	0.0103041
SEMA3E	0.0103016
ENSG00000279133	0.0102909
APC	0.0102899
TMEM67	0.0102777
ENSG00000257354	0.0102759
ARL13B	0.010271
RPGR	0.0102689
PCYT1B	0.010267
SP4	0.0102622
RSPO2	0.0102616
ENSG00000271789	0.010257
ENSG00000229728	0.0102488
LYPLAL1-AS1	0.0102471
EFCAB6	0.0102457
LINC00880	0.0102436
FAT4	0.0102413
KIAA2012	0.0102389
SSTR2	0.0102331
RFPL2	0.0102288
CMPK2	0.0102224
RNY1	0.0102165
ENSG00000213090	0.0102122
PPP1R17	0.0102101
SPATA13	0.0102096
ENSG00000260686	0.0102067
ACVR1C	0.0101955
AQP4	0.0101943
C6orf163	0.0101926
ENSG00000259690	0.0101896
ENSG00000280156	0.0101807
ENSG00000274421	0.0101792
SPATA17	0.0101739
SARNP	0.0101628
RPSAP36	0.0101549
NAP1L3	0.0101488
MYO3A	0.0101454
CA3	0.0101416
LINC01164	0.0101416
ENSG00000250461	0.0101409
CXXC4	0.01014
FAM227A	0.0101356
CNGB1	0.0101335
CXCR4	0.0101327
ENSG00000271533	0.010126
GABRQ	0.0101227
MICU3	0.0101212
TUNAR	0.0101114
GPR34	0.0101087
ENSG00000277130	0.0101028
SGO1-AS1	0.0101025
PRNCR1	0.0101017
ENSG00000283503	0.0101006
ENSG00000279880	0.0101001
HIST1H2BG	0.0100994
FAM19A2	0.0100985
NCAM2	0.0100982
HPCAL4	0.010096
CX3CR1	0.0100956
BCO1	0.0100881
SCAI	0.0100845
GNG3	0.0100807
ENSG00000234345	0.0100696
RPL23AP32	0.0100669
ENSG00000279175	0.0100568
ADAMTS3	0.0100526
DNAH9	0.0100495
ENSG00000273951	0.0100477
ENSG00000216809	0.0100456
IL1RAPL2	0.0100398
MEGF10	0.0100353
ENSG00000279589	0.0100293
EEF1A1P3	0.010028
TTN	0.0100125
ARPP21	0.0100096
ENSG00000266371	0.0100057
ENSG00000259274	0.0100032
ENSG00000279891	0.0100028
KIT	0.0100008
ENSG00000275805	0.00999745
KCNA5	0.00999111
DYNLRB2	0.0099881
SLC9C2	0.00998633
ENSG00000230910	0.0099832
PCDH9	0.00998141
MASP1	0.0099786
ENSG00000264596	0.00997753
ENSG00000279670	0.00997629
ENSG00000255864	0.00997602
CELF4	0.00996879
SEPSECS-AS1	0.0099686
DSCAM	0.00995988
NR2F2-AS1	0.00995579
NPHP1	0.00995392
GZMA	0.00995067
ENSG00000237863	0.00994877
OPRK1	0.00994715
FSTL5	0.009946
MT-TI	0.00994372
TTC23L	0.00993853
ENSG00000234350	0.00993362
TEX26	0.00993245
KRT222	0.00993209
ZNF667	0.00992568
ENSG00000232466	0.00992409
KIF6	0.00992361
ENSG00000277245	0.00991914
ENSG00000278002	0.00991869
ZCCHC12	0.00990176
GRM3	0.00990078
ICA1L	0.00988598
NR2F1-AS1	0.00988544
ANKRD36	0.00988457
ENSG00000212195	0.00988076
FAM155A-IT1	0.00987804
MTRNR2L8	0.00987218
ZNF493	0.0098698
CNTN5	0.00986654
HYMAI	0.00986408
MTND5P26	0.0098635
DPY19L2P1	0.00985992
WDR35	0.00985578
LINC00877	0.00985557
CASQ1	0.0098553
ZEB2	0.00985267
LRP2BP	0.0098524
ENSG00000248318	0.0098513
ELAVL3	0.00984902
GVINP1	0.00984422
PGM5	0.00983836
NCALD	0.0098363
USF3	0.00983516
ENSG00000225649	0.00983193
NEB	0.00983137
ZNF660	0.00982851
RASGRF2	0.00982393
ENSG00000254577	0.00982303
NDUFA9P1	0.0098221
SUMO4	0.00981634
FSD1L	0.0098068
RPS2P45	0.00979755
LSAMP-AS1	0.00978987
ENSG00000283045	0.00977909
C8orf37	0.00977711
KIAA0825	0.00977263
RO60	0.00977236
ENSG00000274297	0.00977234
ENSG00000272219	0.00977183
ENSG00000269916	0.00977131
AK3P3	0.00976465
ANKRD44-IT1	0.00976137
ENSG00000273035	0.0097598
ADAMTS6	0.00975736
ENSG00000263276	0.00975458
KCNAB1	0.00975372
ENPP4	0.00974665
C1orf54	0.00974129
LRRC39	0.00973939
RPS20P22	0.00973921
CASC2	0.00973826
ENSG00000248858	0.0097362
ENSG00000278873	0.00973283
CNTNAP2	0.00973244
CRX	0.0097294
SNORA12	0.00972703
ZBED3-AS1	0.00972577
ENSG00000214919	0.00972561
AASS	0.00972513
FGF7	0.00972371
MAP9	0.00971452
ENSG00000280383	0.00970926
ENSG00000272505	0.00970855
DPY19L2	0.0097085
RASGRP3	0.00969225
CCDC7	0.00968371
ENSG00000226690	0.00966981
ENSG00000236283	0.00966887
ENSG00000243107	0.00966766
STARD13-AS	0.0096604
ENSG00000279103	0.00965501
RPL7L1P12	0.0096451
ENSG00000279786	0.00964151
FAM47E	0.00964096
B3GAT2	0.00962755
PRKAA2	0.00962688
RAB9B	0.00962044
ENSG00000280381	0.00961622
MAP6	0.00961495
NREP	0.00960485
RAB39B	0.00960293
RC3H1	0.00960194
ENSG00000273989	0.00959345
LIFR	0.00959275
FGF9	0.00959015
RPL21P44	0.00958332
ENSG00000273650	0.00958161
TRMT9B	0.00957641
FBXL13	0.00957262
KCNK2	0.00957011
HDC	0.00956963
ENSG00000279425	0.00956828
PLCB4	0.00956463
CD226	0.00955662
COL4A3	0.00955273
TAF9BP1	0.00955138
MT-TT	0.00953934
CHRDL1	0.00953765
ENSG00000265713	0.00953744
ENSG00000277135	0.00953724
CERKL	0.00953673
SAG	0.00952639
LINC00305	0.00952423
ASAP1-IT2	0.00951982
KIAA0319	0.00951562
FZD3	0.0095107
GIHCG	0.00950621
LINC00595	0.0095045
REV3L	0.00950094
CCT4P2	0.00949808
RIMBP2	0.00949631
ENSG00000227627	0.00949436
XAF1	0.00949431
FSIP1	0.00949326
ENSG00000264853	0.00948683
ENSG00000275227	0.00948525
PTPRG-AS1	0.0094798
FAM217B	0.00947802
SCN11A	0.00947792
ENSG00000276182	0.00946075
TAS2R31	0.0094601
COL6A6	0.00945954
ENSG00000260398	0.00945851
ENSG00000226380	0.0094571
DNAJC9-AS1	0.00945633
BEX1	0.00945412
ENSG00000259820	0.00945327
CCDC168	0.00945255
CYSLTR2	0.00944856
MNS1	0.00944755
RASSF8	0.00944572
NRXN2	0.00944395
HMCN1	0.00944376
ENSG00000261997	0.00944041
ENSG00000272506	0.00943967
NPY5R	0.00943953
ENSG00000254936	0.00943789
CADM2-AS1	0.00943785
ENSG00000280392	0.00943105
ENSG00000272072	0.00942886
INO80D	0.00942641
ENSG00000229191	0.0094211
ZNF460	0.00942022
ENSG00000249072	0.00941987
PCDH11Y	0.00941659
ENSG00000255389	0.00941151
EBLN2	0.00941057
HIST1H2BI	0.00939494
NCKAP5	0.00939382
ENSG00000253372	0.00939188
ENSG00000230987	0.0093843
LINC-PINT	0.00937824
THBS4	0.00937739
PNMA2	0.00937504
SNHG14	0.00937184
SLC1A3	0.00936644
ENSG00000279957	0.00935885
SHOC1	0.0093536
ENSG00000233110	0.00935153
RNU5B-1	0.00934883
MIAT	0.00934078
SHC3	0.0093404
ENSG00000283674	0.00933939
ABCA1	0.00933933
ENSG00000229591	0.00933905
PIFO	0.00933895
ENSG00000260855	0.00933386
ENSG00000231104	0.00933239
ENSG00000233783	0.00932854
CRABP1	0.00932805
ENSG00000224731	0.00932737
RNU5E-1	0.00932139
CD53	0.00932138
ENSG00000257065	0.00931941
NAP1L2	0.00931579
CFAP45	0.0093137
DANT2	0.00930737
SLCO1C1	0.00930679
CDH9	0.00930394
PREPL	0.00930135
PLN	0.00929776
LRP8	0.00929547
BTBD9-AS1	0.00929369
GRIK4	0.00929367
DNM3	0.00928719
ENSG00000279948	0.00928695
CRYAB	0.00928583
GPR18	0.00928441
NR2F1	0.00928395
RN7SL164P	0.00927
ENSG00000261604	0.00926851
LINC00882	0.00926317
DCAF13P3	0.00926216
SYNE2	0.0092614
SNORD116-19	0.00925876
APOD	0.00925496
ENSG00000278909	0.00925374
RFPL1S	0.00925115
TRAPPC13P1	0.00924944
SHISA6	0.00924799
SGMS1-AS1	0.00924413
HIST1H4H	0.00923606
PECAM1	0.00923188
ENSG00000276842	0.00923093
DOK5	0.00922901
CCDC178	0.00922808
LCP2	0.00922356
POT1-AS1	0.00922347
AVPR1A	0.00922202
CNTN2	0.00922138
SPX	0.00922083
SNURF	0.00921134
ENSG00000276772	0.00920997
ENSG00000283945	0.00920942
CUX2	0.0092054
MLIP	0.00920263
SH3GL2	0.00919986
MIR17HG	0.00919452
HOMER1	0.0091911
ENSG00000224745	0.00919002
ENSG00000266538	0.0091876
ENSG00000256591	0.00918578
KPNA5	0.0091819
CCDC175	0.00917868
ENSG00000253223	0.00917479
ENSG00000279696	0.0091684
CACNA1A	0.00916531
FBXO39	0.00916488
HIST1H4B	0.00916095
ENSG00000280347	0.00916065
ENSG00000272983	0.00915802
HIST1H2AB	0.00915569
PCDH19	0.00914466
REV3L-IT1	0.00914115
C9orf72	0.00913785
ENSG00000237596	0.0091362
LRRC49	0.00913047
AIF1	0.00912893
TMEM200A	0.00912848
ENSG00000273237	0.00912793
ENSG00000259326	0.0091233
NBEAL1	0.00912083
MTND5P2	0.00912082
SLC38A11	0.00911748
STOX2	0.00911302
PHYHIPL	0.00911089
ENSG00000280376	0.00911026
HMGB3P9	0.00910933
ENSG00000267672	0.00910239
ACTN2	0.00910037
ENSG00000273373	0.00910015
ENSG00000225527	0.00909747
ENSG00000260093	0.00909229
KSR2	0.00909027
ENSG00000266378	0.00909009
ENSG00000272054	0.00908521
ENSG00000225156	0.00908273
RGS6	0.00907988
SAMD15	0.00907729
INTU	0.00906945
NRXN3	0.00906346
EPHA4	0.00906244
ENSG00000280255	0.00905668
GPR83	0.00905418
CD34	0.00905261
SLC5A4	0.00904937
AKT3	0.0090462
PWWP3B	0.00904557
MIR186	0.00904225
JPH4	0.00903923
ENSG00000214745	0.00903742
ENSG00000260400	0.00903487
PPP1R1B	0.00903319
ENSG00000250130	0.00903248
PABPC4L	0.0090295
ENSG00000283761	0.00902816
ADAM32	0.00902731
SUGT1P3	0.00902634
ZNF781	0.00902451
TMEM132D	0.00902314
MIR4697HG	0.00902127
SLA	0.00901778
TVP23CP2	0.00900456
ENSG00000234604	0.00899747
MT-TV	0.00899351
VSTM2A-OT1	0.00899056
ENSG00000254427	0.00898877
ZSWIM5	0.00898808
ENSG00000259915	0.00898742
PRH1	0.00898404
BCO2	0.00898282
ARHGEF6	0.0089771
PCAT14	0.00897591
ENSG00000256682	0.00897483
MTND1P32	0.00897475
LINC02334	0.00897465
ENSG00000229677	0.00897397
ARG1	0.00897386
ENSG00000273165	0.00897228
ENSG00000255565	0.00897212
RPS15AP6	0.00896992
ENSG00000278893	0.00896991
ENSG00000277954	0.00896752
RPS3AP37	0.00895765
GPR135	0.00895685
EXOC6	0.00895318
SLCO1A2	0.00895276
ENSG00000253553	0.00895227
CLDN5	0.00895157
STARD9	0.00895015
ENSG00000269069	0.00894836
PABPC5	0.00894498
ZNF141	0.00894442
AIM2	0.00894388
DZIP3	0.00894273
RN7SL473P	0.00893822
TAS2R19	0.00893674
TMEM252	0.00892905
VWC2L	0.00892005
CHD5	0.00891876
ENSG00000279166	0.0089182
EFHC1	0.00891059
RXRG	0.00890652
ACBD7	0.00890594
IL13RA2	0.00890428
RPS27AP12	0.00890024
NPM1P37	0.00889867
ENSG00000239922	0.00889358
PTAR1	0.00889056
NAALADL2	0.00888754
EML6	0.00887953
CDH2	0.00887928
RGS17	0.0088781
ENSG00000255670	0.00887578
SLC13A4	0.00887411
MOBP	0.0088727
MDM1	0.00887098
ANKRD36B	0.00887072
SHPRH	0.00886981
ENSG00000265477	0.00886555
ENSG00000278829	0.00886507
DMGDH	0.008862
CC2D2B	0.00885621
RN7SKP240	0.00885611
KCNJ10	0.00885488
ENSG00000240291	0.00885316
C9orf153	0.00884433
DGKK	0.00884157
IFIT5	0.00883636
CACHD1	0.00883541
ATP8B4	0.00883404
ENKUR	0.00883358
ENSG00000267160	0.00883308
IFIT2	0.00881565
DRAIC	0.00881549
DNALI1	0.00881474
ENSG00000269929	0.00881144
DIRAS2	0.00881014
ATP6V1G2	0.00880981
CNKSR2	0.00880925
RAMP2-AS1	0.00880114
ENSG00000273449	0.00879462
ENSG00000256973	0.00879367
ENSG00000273691	0.00879154
BRINP2	0.00879138
RELN	0.00878529
TMEM26	0.00877983
DLGAP1	0.00877947
SEPT7-AS1	0.00877328
ZNF709	0.00877232
ITGB8	0.00876495
NIM1K	0.00876476
MT-TE	0.00876232
KCNMB2	0.00876023
SNORD13E	0.00875342
STUM	0.00875303
TBC1D32	0.0087494
ENSG00000257176	0.00874929
PKIA-AS1	0.00874789
CEP126	0.00874769
ANO2	0.00874688
PIH1D2	0.00874285
FNDC5	0.00874228
ENSG00000234773	0.00873701
TTC3P1	0.00873434
ENSG00000236031	0.00873422
PRSS51	0.00872695
CCDC138	0.00872634
KLHL41	0.00872486
KLHL28	0.00872235
LMO3	0.00872234
LINC01234	0.00871951
LCA5L	0.00871279
ARID5B	0.00871209
ENSG00000264529	0.00871061
RNU5A-1	0.00871034
C1orf87	0.00870471
RPS15AP29	0.00870189
CDH20	0.00869961
ENSG00000279221	0.00869938
ENSG00000232295	0.00869908
PCBP3	0.00869511
ENSG00000259209	0.00869235
CCDC144NL-AS1	0.00868685
ENSG00000229739	0.00868498
SOX1	0.00868308
ZRANB2-AS2	0.0086808
LINC00310	0.00867641
ULK4	0.00867551
PIWIL2	0.00866971
ENSG00000228108	0.00866718
ZNF33BP1	0.00866714
SV2C	0.00866709
ENSG00000251637	0.00866687
PDE7B	0.00866372
SYNE1	0.00865804
USP34	0.00865621
BRINP3	0.00865309
CCDC39	0.00864792
HDAC9	0.00863425
SYCP2	0.00863368
ABCB4	0.00863263
TCEAL7	0.0086293
ETNPPL	0.00862575
RIIAD1	0.00862409
ZNF365	0.00862261
ENSG00000272870	0.00862211
LYVE1	0.00861759
HNRNPA1P5	0.00861676
ENSG00000272807	0.00861521
LEF1	0.00861141
ENSG00000278576	0.00860571
CPNE4	0.00859505
ENSG00000267429	0.00859461
ENSG00000279675	0.00859415
CBX5P1	0.00859137
ENSG00000273338	0.00858512
RN7SL648P	0.00858489
ENSG00000275367	0.00858367
ADAMTSL3	0.00858271
JAKMIP3	0.00857628
GRM7	0.00857474
RPL7P32	0.00857065
RN7SL329P	0.00856937
AK9	0.0085624
ENSG00000260578	0.0085619
ENSG00000258752	0.00855957
LIMCH1	0.0085588
ENSG00000261799	0.00855482
CHD9	0.00854731
KLF12	0.00854409
PTPN5	0.0085431
GFAP	0.00853748
NHS	0.00853608
ENSG00000274964	0.0085319
ENSG00000267222	0.00853121
TMEM35A	0.00852928
HECW1	0.00852489
ENSG00000236526	0.00851688
MTRNR2L3	0.00851506
MIR3671	0.00851329
ATP5PBP1	0.00850842
ACAP2-IT1	0.00850733
UBN2	0.00850615
AP1S2	0.00850331
ENSG00000231769	0.00850303
UPP2	0.00850084
CEP295	0.00849972
AKT3-IT1	0.00849966
TMEM72	0.00849856
ARL6	0.00849804
LARP4P	0.00849734
NR4A3	0.00849624
ENSG00000233836	0.00849471
LRRC37A6P	0.00848844
CRHR2	0.00848555
SFRP4	0.00848488
FSBP	0.00848422
SNTG2	0.008484
VWA5B1	0.00847788
LINC01102	0.00847445
ENSG00000248100	0.00847228
DNAAF4	0.00846452
MS4A6A	0.00846427
ATP1A3	0.00846267
ZNF442	0.00846219
DMXL2	0.00845021
OCLM	0.00844644
TMEM170B	0.00843615
ENSG00000258829	0.0084303
ERC2-IT1	0.00842938
CLEC19A	0.00842722
KIAA1109	0.00842302
GLYATL1	0.0084227
GPR12	0.00842092
BRWD1-IT1	0.00842035
TAS2R10	0.00842005
ENSG00000226266	0.00841976
SPAG17	0.00841589
ENSG00000283208	0.00841516
NTF3	0.0084135
DLEU2	0.00840467
PRKAR2B	0.00840003
TMPRSS7	0.00839899
PTBP2	0.00839684
ENSG00000233157	0.00839267
LINC01355	0.0083923
PURPL	0.00839166
ENSG00000228412	0.00838906
GDPD2	0.00838509
AGBL4	0.00838499
MTRNR2L6	0.00838371
PELI2	0.00838362
GVQW2	0.00838235
MTCYBP32	0.00837725
JMJD1C	0.00837674
FEZF1-AS1	0.00837591
ENSG00000283236	0.00837278
ENSG00000254272	0.00837253
CYP39A1	0.00837202
PHACTR2	0.00837062
PRSS48	0.0083691
SYCP3	0.00836823
NDNF	0.00836105
LINC00641	0.00835585
ENSG00000272335	0.00835546
MPPED2	0.00834969
LNP1	0.0083471
GPR137C	0.00834158
GABRG3	0.00834003
TAS2R50	0.00833929
CCR9	0.00833898
DDIT4L	0.00833883
IRS4	0.00833715
SLC7A11-AS1	0.00833643
ENSG00000270585	0.0083359
DBIL5P2	0.00833485
CPA2	0.00833401
EBF2	0.00833338
CFAP57	0.00833032
PDCL3P5	0.00832974
ENSG00000274776	0.00832952
C6orf58	0.00832755
RNF219-AS1	0.00832591
FAM13A-AS1	0.00832051
TEX14	0.00831556
ENSG00000236274	0.00831205
STEAP2	0.008312
BCLAF1P2	0.00830788
MTMR7	0.0083073
CCDC146	0.00830354
ENSG00000230551	0.00830328
ENSG00000280047	0.00829358
NDUFV2	0.00829254
ANKRD20A7P	0.00829246
PRR4	0.00829037
ENSG00000248503	0.00828976
DPP10	0.00828907
SETP12	0.00828419
RNPC3	0.00828355
ZNF441	0.00828101
ENSG00000257279	0.00827968
KIAA1328	0.00827896
SLC26A5	0.00827655
ENSG00000273786	0.00827494
PMP22	0.00827342
KIAA2026	0.00827149
ENSG00000241772	0.00826717
ENSG00000258337	0.00826456
WDR63	0.00826317
IQCH	0.00826279
ZNF254	0.0082627
ZBTB8B	0.00825912
SPOCK2	0.00825826
EIF5A2	0.00825766
SCG5	0.00825716
CGNL1	0.0082565
SLC39A10	0.00825573
ZNF678	0.00824792
IL16	0.00824656
HSP90AB4P	0.0082461
ENSG00000267405	0.00824485
AKAP5	0.00824439
HSPE1P11	0.00824397
EFCAB7	0.00824364
DIXDC1	0.00824257
MLF1	0.00824215
LHFPL3	0.00824151
NANOGP5	0.00823897
SLC2A1-AS1	0.00823818
ENSG00000251023	0.00823514
AMY2B	0.0082287
ENSG00000231401	0.00822229
ENSG00000279114	0.00822146
ENSG00000253476	0.00822146
ENSG00000279344	0.0082189
ENSG00000229587	0.00821693
ENSG00000257802	0.00821602
ENSG00000266801	0.00821559
ADGRG2	0.00821483
ENSG00000276740	0.00821452
LINC01139	0.00821143
ENSG00000250116	0.00820743
FGF13-AS1	0.00820531
RNU6-125P	0.00820527
ENSG00000255445	0.00820399
KATNAL2	0.00820369
RBM11	0.0082028
CTBP2P8	0.00820068
SCN3B	0.00819893
NEFL	0.00819856
SFT2D3	0.00819752
PHIP	0.00819594
CASC15	0.00819399
ENSG00000247137	0.00819249
ENSG00000253636	0.00819234
SSPN	0.00818962
MAP1A	0.0081839
CADM3	0.00817239
CCDC66	0.00817061
SUGT1P2	0.00817049
ENSG00000279118	0.00816305
ENSG00000226886	0.0081596
ENSG00000270022	0.00815917
ENSG00000279416	0.00815782
CCDC177	0.00815742
TTBK2	0.00815428
DDX3P1	0.00815295
CPB2-AS1	0.0081525
ENSG00000272619	0.00815109
TMEM72-AS1	0.00815013
RNVU1-15	0.00814833
ENSG00000248863	0.00814647
ENSG00000267526	0.00814646
DDX47	0.00814577
ENSG00000267194	0.00814493
LINC01460	0.00814431
ENSG00000223642	0.00814189
EXPH5	0.00813872
C7orf57	0.00813753
CXCL14	0.00813296
ENSG00000228408	0.00813069
STXBP5-AS1	0.00812918
ENSG00000236986	0.00812681
ZNF708	0.0081265
ENSG00000275580	0.00812563
ZNF43	0.00812379
PHC3	0.00812074
ENSG00000227309	0.00812073
SSXP10	0.00812008
ENSG00000224593	0.00811941
CD200	0.00811708
ENSG00000250790	0.00811587
ENSG00000280434	0.0081106
SOX9-AS1	0.00810745
ENSG00000270589	0.00810738
NKTR	0.0081068
ALMS1	0.00810375
ENSG00000251456	0.00809698
ZSCAN23	0.00809548
FAM13A	0.00809405
LINC02024	0.00809387
CCDC88A	0.00809217
LCA5	0.00809061
ENSG00000280385	0.00808995
FAM122C	0.00808847
BCL2	0.0080837
KIF1A	0.00808213
PTPRG	0.0080769
ENSG00000278879	0.00807663
ENSG00000236576	0.00807606
SLC7A14	0.00807476
SPA17	0.00807171
ENSG00000232611	0.00807035
GALNT17	0.00806844
ENSG00000277007	0.00806623
MT-TC	0.00806544
MKLN1	0.00806415
NPTN-IT1	0.00806308
SENP7	0.0080618
VPS26BP1	0.00806043
COX4I2	0.00805843
ZNF585A	0.00805549
TUBE1	0.0080553
CELF5	0.0080545
ENSG00000260966	0.00805355
ENSG00000267152	0.00804702
ENSG00000275413	0.0080457
ANKHD1	0.00804421
PSG1	0.00804174
ENSG00000239280	0.0080387
SCML1	0.00803325
TRPM1	0.00803235
NDUFAF4P1	0.00803062
AMMECR1LP1	0.00802737
RPS6KA5	0.00802729
TMEM161B-AS1	0.00802594
KRT18P31	0.00802568
KANSL1L	0.00802481
ENSG00000268205	0.00802463
ENSG00000279502	0.00802333
LINC00158	0.00802176
CCM2L	0.00802086
TMEM209	0.0080173
ENSG00000273247	0.0080168
LINC00645	0.00801229
MFAP4	0.00801108
ZNF280C	0.00800906
ENSG00000260766	0.00800641
KCNE2	0.00800628
ENSG00000215146	0.00800552
ENSG00000215158	0.00800284
IGSF5	0.00800124
STAC2	0.00800037
ZNF214	0.00799996
ENSG00000261056	0.00799721
MAP3K20-AS1	0.00799362
CTNND2	0.00798997
GRAMD1B	0.0079873
CCNJP2	0.00798074
SATB1-AS1	0.00798037
LHX9	0.00796931
KLHL1	0.00796574
ZNF484	0.00796491
C2orf50	0.00796448
PGAP1	0.00796371
HIST1H4F	0.00796175
ENSG00000283383	0.00795798
DNAAF1	0.0079548
CSPP1	0.00795303
FIRRE	0.00794976
METTL7B	0.00794971
CREBRF	0.007948
ZBTB44	0.00794404
ENSG00000259959	0.0079419
CHRM3	0.00794111
SLC8A3	0.00794061
GCC2	0.00793665
HPR	0.007936
TTLL6	0.00793526
TMEM155	0.0079292
YES1P1	0.00792469
TSBP1	0.00791979
SLC6A13	0.00791958
TLK2P2	0.00791937
RHOJ	0.00791743
ENSG00000227331	0.00791726
ENSG00000258044	0.00791526
QSER1	0.00791518
KCNH8	0.00791279
HBB	0.00790919
ENSG00000267651	0.0079088
FABP7P1	0.00789982
EYS	0.00789833
ENSG00000248925	0.00789708
ENSG00000246596	0.0078958
CCDC13-AS1	0.00789577
ADAM23	0.00789406
CNTN1	0.00789398
ENSG00000230105	0.00789184
ENSG00000225885	0.00788825
CCDC191	0.00788737
MT-TD	0.00788696
RABGAP1L	0.00788585
ENSG00000206768	0.00788401
ENSG00000268873	0.00788337
ENSG00000280123	0.00788192
MIR4500HG	0.00788105
ZNF519	0.00788015
CABCOCO1	0.00787914
RAB30	0.00787885
NOL4	0.00787717
KLHDC1	0.00787154
GULP1	0.00786927
ENSG00000226647	0.00786767
MANEA	0.00786719
ZC2HC1A	0.00786012
PLCE1	0.00785316
ENSG00000237021	0.00785196
GALNT8	0.00784972
ENSG00000229839	0.00784504
ENSG00000226072	0.00784234
SASH1	0.00784009
ENSG00000259926	0.00783209
PCDHGB9P	0.00783103
PARPBP	0.00782047
STC1	0.00781895
MIR155HG	0.0078156
NTM	0.00781552
RGS4	0.00781451
ENSG00000233178	0.00781294
ZNF124	0.00781193
TRAC	0.00780966
ENSG00000248773	0.007809
USP3-AS1	0.00780898
ENSG00000250241	0.00780525
LINC01515	0.00780456
IQCG	0.00780385
PPIAP41	0.0078025
ACOX2	0.00780129
LIM2	0.00780105
ZNRD1ASP	0.00779884
LINC00630	0.00779621
ENSG00000279277	0.00779369
ENSG00000270130	0.00779089
RERG	0.00778973
MKX	0.00778845
EFCAB2	0.00778845
ENSG00000263606	0.0077875
HRH2	0.00778605
KCND2	0.00778602
SCARNA21	0.00778486
CTTNBP2	0.00778334
KDELC1P1	0.00778068
ENSG00000279366	0.00777676
TAGLN3	0.00777496
GRAMD1C	0.00777463
DLGAP2	0.00777452
FRMPD1	0.007773
SLC38A3	0.00777294
ENSG00000233766	0.00777013
LIN7C	0.00776986
NPM1P29	0.00776948
FAM153A	0.00776921
SLAIN1	0.00776815
ABRAXAS1	0.00776785
ABI2	0.00776734
IGSF6	0.00776644
ENSG00000279077	0.00776535
MTTP	0.00776512
HSPA12A	0.00776315
RANBP17	0.00776278
CLEC2B	0.00776198
ENSG00000258768	0.00775969
ENSG00000275426	0.00775875
ENSG00000272108	0.00775854
CDC14A	0.00775668
AFF3	0.00775163
EFCAB5	0.0077487
ERICH3	0.00774656
ENSG00000260978	0.0077451
NLRC3	0.00774472
ENPP3	0.00774292
TMSB15A	0.00774196
LINC00472	0.0077398
CACNA2D3	0.00773796
HMGB1P51	0.00773622
CPEB4	0.00773377
SLC24A5	0.00773279
MPHOSPH9	0.00772979
ENSG00000274422	0.00772897
SPTLC3	0.00772761
SILC1	0.00772697
FMO3	0.00772548
TRPC1	0.00772517
GRPR	0.00772428
FTX	0.00772366
PPP5D1	0.00772324
MAST4-IT1	0.00772226
LINC02302	0.00772084
TRIM36	0.0077196
PTPRD	0.0077193
ENSG00000279616	0.00771764
ZC3H6	0.00771756
FAM135B	0.00771693
PPEF1	0.00771581
RNFT2	0.00771316
EEF1DP7	0.00770373
TAS2R4	0.00770245
ENSG00000237249	0.00770185
SEMA6D	0.0077017
ENSG00000253558	0.00770011
ENSG00000228423	0.0076923
ZNF91	0.00768809
PRLHR	0.00768661
ENSG00000253641	0.00768388
ENSG00000270061	0.00768314
PPP4R4	0.00768282
ENSG00000272568	0.0076808
MIR29B2CHG	0.00768066
HELB	0.00767987
IFI44	0.00767722
CTAGE3P	0.00767581
MTND4P32	0.00767241
ENSG00000198384	0.00767013
ENSG00000271743	0.0076689
GDAP1L1	0.00766693
RNU6-1016P	0.00766611
ENSG00000279722	0.00766608
RNVU1-19	0.00766496
RNU5F-1	0.00766469
SETBP1	0.00766389
ENSG00000234358	0.0076628
ANKRD26	0.00766273
LINC01197	0.00766027
MTUS2	0.00765998
ENSG00000279110	0.00765699
RGN	0.00765531
TMEM196	0.00765469
ENSG00000259556	0.00765378
MAMDC2-AS1	0.00765283
ENSG00000257752	0.00764981
MIR302CHG	0.00764971
RASSF8-AS1	0.00764927
ZNF292	0.00764906
PIK3C2A	0.00764904
MMS22L	0.00764698
ATP13A4	0.00764455
PYURF	0.00764422
DNAJC12	0.00764416
KANTR	0.00764197
MYCBP2	0.00764115
ENSG00000279145	0.00764105
SPATA6	0.00763846
SNORA66	0.00763694
ARX	0.00763297
CWF19L2	0.00763232
THSD7A	0.00762681
ENSG00000232995	0.00761794
ARRDC3	0.00761738
KCNC1	0.00761587
MKRN3	0.00761491
KIRREL1-IT1	0.00761455
ENSG00000276216	0.00761275
LRRC36	0.0076108
ENSG00000225868	0.0076082
ENSG00000261670	0.00760735
ENSG00000249252	0.00760414
LRMP	0.00760351
ENSG00000261188	0.00760284
ENSG00000249258	0.0075949
ELOVL2	0.00759489
ENSG00000275854	0.00759337
ENSG00000260317	0.00759037
ENSG00000227544	0.00758975
ENSG00000228834	0.00758813
ENSG00000264546	0.00758548
SLC2A3	0.00757794
GVQW3	0.00757778
ADAM20P1	0.00757557
STON2	0.00757402
NLGN3	0.0075734
ENSG00000244004	0.007572
DAPK1-IT1	0.00757187
QRSL1P3	0.00757133
ENSG00000261428	0.00756999
LACTB2-AS1	0.00756975
RALGAPA1	0.00756758
SNORA53	0.00756558
ADAMTSL4-AS1	0.00756554
AKAP9	0.00756432
ENSG00000237491	0.00756326
CYP46A1	0.0075611
TMEM130	0.00755978
ENSG00000259628	0.00755866
IGSF10	0.0075583
FAM92B	0.00755399
ENSG00000272356	0.00755237
SMIM8	0.00754871
BTC	0.00754787
COLQ	0.00754655
TMEM132B	0.0075452
ENSG00000231680	0.00754428
CTXND1	0.00754137
ERVK3-1	0.00754102
ZC3H12B	0.00753792
ATM	0.0075368
RHOXF1-AS1	0.00753502
RAPGEF2	0.00753453
PLPPR1	0.00753195
REEP1	0.00753008
GARS-DT	0.00752813
SHC4	0.00752581
GIMAP5	0.00752221
DENND4A	0.0075214
ENSG00000219712	0.00752085
ENSG00000225349	0.0075201
ENSG00000266805	0.00752007
APOBEC2	0.00751789
ENSG00000248222	0.00751355
ENSG00000203647	0.00751336
RABGAP1L-IT1	0.00751142
STXBP4	0.00751138
C11orf54	0.00751019
ENSG00000279180	0.00750975
ENSG00000280022	0.00750832
ENSG00000246422	0.00750765
ENSG00000259163	0.00750369
SLC6A15	0.00750167
RICTOR	0.00750147
KMT2C	0.00750141
LINC01473	0.00750099
ENSG00000260035	0.00749442
CACNA2D1	0.00749111
ENSG00000260257	0.00748749
SVOP	0.00748742
ENSG00000259925	0.00748596
HIGD1B	0.00748466
CEP350	0.00748154
FAM229B	0.00748146
MAEL	0.00748129
A2MP1	0.00747892
RPAP2P1	0.00747243
ENSG00000225505	0.00747051
LVRN	0.00746851
SAMD5	0.00746443
ENSG00000274340	0.00746419
ZNF573	0.00745992
SLIT2	0.00745702
KLHL4	0.00745501
ENSG00000271917	0.00745339
TPRKBP2	0.00744967
LINC01091	0.00744769
CLGN	0.00744736
RNU6-60P	0.00744674
GABBR2	0.00744523
TMEM200C	0.00744497
KCNJ8	0.00744489
HHIP	0.00744388
LRRC55	0.00744224
2020-03-01	0.0074417
ENSG00000240695	0.00744124
HYI	0.0074393
RPL7P19	0.00743775
ENSG00000270681	0.00743736
TAOK1	0.00743635
SETP11	0.00743596
ENTPD1	0.00743491
[truncated: 21,759 more rows]

## Sheet: Current Study Antibody List
Target	Antibody	Clone	Fluorophore	Vendor	Catalog #
CD31 (PECAM-1)	Mouse	WM59	BV421	Biolegend	303124
CD31 (PECAM-1)	Mouse	WM59	PE	Biolegend	303106
CD144 (CDH5; VE-cadherin)	Mouse	BV9	AF647	Biolegend	348514
CD326 (EpCAM)	Mouse	9C4	AF488	Biolegend	324210
CD62E (E-Selectin)	Mouse	HAE-1f	PE	Biolegend	336008
Ulex Europaeus Agglutinin 1	n/a	UEA 1	Rhodamine	Vector Labs	RL-1062
Claudin-5	Mouse	4C3C2	none	Invitrogen	35-2500
Occludin	Mouse	OC-3F10	none	Invitrogen	33-1500
ZO-1	Mouse	SPM498	none	Invitrogen	33-9100
Donkey anti-mouse IgG	Donkey	Polyclonal	AF488	Invitrogen	A-11015

## Sheet: Lippmann et al. Antibody List
Target	Antibody	Clone	Fluorophore	Vendor	Catalog #
Lab Vision™ CD31 (PECAM-1)	Rabbit	Polyclonal	n/a	ThermoFisher	RB-10333
CD144 (CDH5; VE-cadherin)	Mouse	BV9	n/a	Santa Cruz	sc-52751
CD144 (CDH5; VE-cadherin)	Mouse	F-8	n/a	Santa Cruz	sc-9989
Claudin-5	Mouse	4C3C2	n/a	Invitrogen	35-2500
Occludin	Mouse	OC-3F10	n/a	Invitrogen	33-1500
ZO-1	Rabbit	Polyclonal	n/a	Invitrogen	40-2200
Goat anti-Rabbit IgG	Goat	Polyclonal	AF488	Invitrogen	A-11034
Goat anti-Mouse IgG	Goat	Polyclonal	AF594	Invitrogen	A-21135
Goat anti-Mouse IgG	Goat	Polyclonal	AF488	Invitrogen	A-11001
